# Supplementary material for: Transcriptome analysis of Arabidopsis mutants suggests a crosstalk between ABA, ethylene and GSH against combined cold and osmotic stress
Source: Sci Rep. 2016 Nov 15;6:36867. doi: 10.1038/srep36867 (PMC5109278; doi:10.1038/srep36867)
Supplement: Supplementary Dataset 1 [file srep36867-s2.xls]

## Sheet: Up_Group2
	Control				Treatment
ProbeName	Fold_Col-0 R1_O	Fold_Col-0 R2_O	Fold_Col-0 R3_N	GeoMean_Group1	Fold_Ein2 R1_O	Fold_EIN2 R2_N	Fold_EIN2 R3_N	GeoMean_Group2	P_Value_Group2	gProcessedSignal_Col-0 R1_O	gProcessedSignal_Col-0 R2_O	gProcessedSignal_Col-0 R3_N	gProcessedSignal_Ein2 R1_O	gProcessedSignal_EIN2 R2_N	gProcessedSignal_EIN2 R3_N	GeneName	SystematicName	Description	GeneName	Description2	Sequence	GenbankAccession	EntrezGeneID	GenomicCoordinates	TIGRID	UniGeneID	TAIR_Locus	GO_Avadis_	Molecular_Function	Cellular_Component	Biological_Process
GT_A_84_P851276	0	-0.16501	0.0777473	-0.0290874	1.08761	1.34127	1.20502	1.2113	0.000266888	11.3	10.4	7.06	24.2	20.5	17.5	GAMMA_CA3	AT5G66510	gamma carbonic anhydrase 3	AT5G66510.2	Arabidopsis thaliana GAMMA CA3 (GAMMA CARBONIC ANHYDRASE 3); carbonate dehydratase (GAMMA CA3) mRNA, complete cds [NM_001085339]	AGACATACCCTTTGATTTAATGACCCGACTCTGCAGGAGATGCTAACAGCATTAGTGTTG	NM_001085339	836783	chr5:26566963-26566930	TC306152	At.24265	AT5G66510	GO:0005739|GO:0031966|GO:0009853|GO:0004089|GO:0045271	GO:0004089=carbonate dehydratase activity	GO:0005739=mitochondrion|GO:0031966=mitochondrial membrane|GO:0045271=respiratory chain complex I	GO:0009853=photorespiration
GT_At_Specific_00221437	-0.194521	0.0191422	0	-0.0584596	0.797118	0.685622	0.733707	0.738816	0.000455109	1479.69	1770.59	1002.42	2964.96	1950	1891.51	AT4G22530.1	AT4G22530	TargetID: AT4G22530.1; Description: embryo-abundant protein-related ; Chromosomal Location: chr4:11859004-11860208; Gene Orientation: REVERSE; Next best Hit: AT4G06642.1(alignment length 16bp with 100.00%identity)	AT4G22530	TargetID: AT4G22530.1; Description: embryo-abundant protein-related ; Chromosomal Location: chr4:11859004-11860208; Gene Orientation: REVERSE; Next best Hit: AT4G06642.1(alignment length 16bp with 100.00%identity)	AAAGTAACGTACCACCACACGCCCTCGTCGATGACGGAAGATGAAATGGTAGATCTTATT		828348						GO:0003824~catalytic activity,GO:0008168~methyltransferase activity,GO:0016740~transferase activity,GO:0016741~transferase activity, transferring one-carbon groups,		GO:0008152~metabolic process,
GT_A_84_P830771	-0.0507774	0.0708499	0	0.00669082	0.694043	0.811795	1.01446	0.8401	0.00113276	10.6	11.9	6.5	17.9	13.8	14.9	AT3G26770	AT3G26770	NAD(P)-binding Rossmann-fold superfamily protein	AT3G26770.1	Arabidopsis thaliana short-chain dehydrogenase/reductase (SDR) family protein (AT3G26770) mRNA, complete cds [NM_113589]	TACTTGTACGAGTAAAAAGCTAGAAGGCAAAGTAGCTCTCATAACTGGTGGTGCTAGCGG	NM_113589	822290	chr3:9846914-9847269	TC291091	At.6027	AT3G26770	GO:0008152|GO:0016491	GO:0016491=oxidoreductase activity		GO:0008152=metabolic process
GT_A_84_P808847	0.118133	0	-0.122451	-0.00143941	0.950585	0.752414	0.710541	0.804513	0.00136257	4670	4440	2340	8380	5190	4730	WRKY15	AT2G23320	WRKY DNA-binding protein 15	AT2G23320.2	Arabidopsis thaliana WRKY15; calmodulin binding / transcription factor (WRKY15) mRNA, complete cds [NM_201792]	TAACAACGGAATCAGACAACCAGAAGAAGATTCATCATCATCAACGTCCCTCTGAAACGG	NM_201792	816864	chr2:9932523-9932582	TC304365	At.24883	AT2G23320	GO:0005516|GO:0006355|GO:0003700|GO:0005634	GO:0005516=calmodulin binding|GO:0003700=sequence-specific DNA binding transcription factor activity	GO:0005634=nucleus	GO:0006355=regulation of transcription, DNA-dependent
GT_A_84_P13955	-0.185431	0.0772252	0	-0.0360686	1.48666	2.2297	2.40177	2.03938	0.00205424	51.6883	63.9863	34.7964	165.988	197.393	208.655	ATGLR2.5	AT5G11210	glutamate receptor 2.5	ATGLR2.5; intracellular ligand-gated ion channel	Arabidopsis thaliana ATGLR2.5; intracellular ligand-gated ion channel (ATGLR2.5) mRNA, complete cds [NM_121159]	TCAAGAAGAAGTCAATGAAGAAGGTAATGTTGGAGATCATATTGTGGAAGTCGACACAGC	NM_121159	830991	chr5:3571372-3571313	TC360514	At.49415	AT5G11210	GO:0016020|GO:0006874|GO:0009416|GO:0016021|GO:0005217	GO:0005217=intracellular ligand-gated ion channel activity	GO:0016020=membrane|GO:0016021=integral to membrane	GO:0006874=cellular calcium ion homeostasis|GO:0009416=response to light stimulus
GT_A_84_P854773	0.0782261	0	-0.308023	-0.0765991	1.558	1.34172	0.929661	1.27646	0.00347353	7.97	7.79	3.61	22.4	13.7	9.66	BE038580			BE038580	Unknown	AGGGACCAATCCGGCTCATATGGGGTGGATCCCTCTGCTACTCTCTAATAATAATAAAAA	BE038580			TC309463	At.25376
GT_A_84_P596791	0.00594616	-0.284901	0	-0.092985	0.649227	1.03474	0.756814	0.813595	0.00375005	11.5	9.7	6.78	18.1	16.8	13	TA46190_3702				Unknown	GCTCCATAAGCAAGAGAATGATGCTTGTTATAACTCTCCAACACTTCACCTTTCCCATCA	TA46190_3702		chr5:25282852-25282793
GT_A_84_P870191	0	0.133641	-0.334664	-0.0670077	1.11871	0.850406	0.837613	0.935577	0.00385075	40.9	46.3	19.2	89.5	52.8	49.1	AT1G21326	AT1G21326;AT1G21320	[AT1G21326, VQ motif-containing protein];[AT1G21320, nucleotide binding;nucleic acid binding]	AT1G21326.1	Arabidopsis thaliana VQ motif-containing protein (AT1G21326) mRNA, complete cds [NM_148478]	CTCGGTTTGCTGTTACAGAGAAGGCTAATACCTCAAACGAACTAGGGACATTTGTTGGAG	NM_148478	838731	chr1:7469342-7469283	TC302594	At.65921	AT1G21326;AT1G21320	GO:0008150|GO:0003674|GO:0005575	GO:0003674=molecular_function	GO:0005575=cellular_component	GO:0008150=biological_process
GT_A_84_P595150	-0.166811	0	0.890137	0.241109	2.30027	2.06895	2.46523	2.27815	0.00423268	3.41	3.95	4.2	19	11.5	14.2	AT1G34070	AT1G34070	CONTAINS InterPro DOMAIN/s: Retrotransposon gag protein (InterPro:IPR005162); BEST Arabidopsis thaliana protein match is: unknown protein (TAIR:AT5G48050.1); Has 648 Blast hits to 647 proteins in 29 species: Archae - 0; Bacteria - 0; Metazoa - 16; Fungi -	hypothetical protein	Arabidopsis thaliana unknown protein (AT1G34070) mRNA, complete cds [NM_103130]	AATCATCCTTGGGGTTATCCTCCGTATGTCAATACCAATGGTGGTAATGGACTGGGACTT	NM_103130	840305	chr1:12403126-12403185	TC375986	At.49938	AT1G34070	GO:0003674|GO:0008150|GO:0005575	GO:0003674=molecular_function	GO:0005575=cellular_component	GO:0008150=biological_process
GT_At_Specific_00129617	-0.109468	0	0.114445	0.00165892	0.64246	1.09964	1.08396	0.942021	0.00450081	54.6474	60.8345	37.7829	92.7377	90.461	83.9533	AGP16	AT2G46330	TargetID: AT2G46330.2; Symbol: AGP16, ATAGP16 ; Description: AGP16 (ARABINOGALACTAN PROTEIN 16) ; Chromosomal Location: chr2:19018508-19019255; Gene Orientation: REVERSE; Next best Hit: AT5G28263.1(alignment length 31bp with 83.87%identity)		TargetID: AT2G46330.2; Symbol: AGP16, ATAGP16 ; Description: AGP16 (ARABINOGALACTAN PROTEIN 16) ; Chromosomal Location: chr2:19018508-19019255; Gene Orientation: REVERSE; Next best Hit: AT5G28263.1(alignment length 31bp with 83.87%identity)	AACAGTCGAATTGGATTACGAATTCGTTTCTCTCTGACATTTGAAAATGGTGTGTTTTGG
GT_A_84_P788437	-0.279705	0.148095	0	-0.04387	1.6655	0.962723	1.5274	1.38521	0.00455882	134	186	96.3	520	227	315	AT1G35210	AT1G35210	unknown protein; FUNCTIONS IN: molecular_function unknown; INVOLVED IN: biological_process unknown; LOCATED IN: chloroplast; EXPRESSED IN: 14 plant structures; EXPRESSED DURING: 9 growth stages; CONTAINS InterPro DOMAIN/s: Protein of unknown function DUF7	AT1G35210.1	Arabidopsis thaliana unknown protein (AT1G35210) mRNA, complete cds [NM_103219]	TAACGAGAGGCTCTCTCTTTTTATCAAAGCAGCTTCTTCACGTAGACCAAGATCTCGTCA	NM_103219	840410	chr1:12897219-12897160	TC312057	At.39615	AT1G35210	GO:0008150|GO:0003674|GO:0009507	GO:0003674=molecular_function	GO:0009507=chloroplast	GO:0008150=biological_process
GT_A_84_P15781	0.0617666	-0.270598	0	-0.0696106	0.945574	1.64974	1.09317	1.22949	0.00543059	8083.7	6625	4584.99	15031.3	17400	11099.6	CYP81D8	AT4G37370	cytochrome P450, family 81, subfamily D, polypeptide 8	CYP81D8; electron carrier/ heme binding / iron ion binding / monooxygenase/ oxygen binding	Arabidopsis thaliana CYP81D8; electron carrier/ heme binding / iron ion binding / monooxygenase/ oxygen binding (CYP81D8) mRNA, complete cds [NM_119900]	ATATGAGTGAAGGCAAAGGTGTTACAATGCCTAAAGCCAAGCCTTTGGAAGCCATGTGCA	NM_119900	829891	chr4:17570074-17570015	TC366172	At.27636	AT4G37370	GO:0004497|GO:0005506|GO:0005886|GO:0019825|GO:0005783|GO:0009055|GO:0080167|GO:0020037	GO:0004497=monooxygenase activity|GO:0005506=iron ion binding|GO:0019825=oxygen binding|GO:0009055=electron carrier activity|GO:0020037=heme binding	GO:0005886=plasma membrane|GO:0005783=endoplasmic reticulum	GO:0080167=response to karrikin
GT_A_84_P834764	0.312596	-0.0560665	0	0.0855099	0.698152	0.691471	0.651949	0.680524	0.00675628	493	394	235	649	459	419	AT1G01440	AT1G01440	Protein of unknown function (DUF3133)	AT1G01440.1	Arabidopsis thaliana extra-large G-protein-related (AT1G01440) mRNA, complete cds [NM_100026]	GTTTGGGTGAATGGGTATCTGATACCAGAAGATCTGGTTATTAGCGCTGAGAAACAAGCT	NM_100026	837155	chr1:160653-160594	TC312399	At.42647	AT1G01440	GO:0008150|GO:0003674|GO:0005575	GO:0003674=molecular_function	GO:0005575=cellular_component	GO:0008150=biological_process
GT_A_84_P853383	0	0.379445	-0.210756	0.0562298	1.21922	0.877453	1.33953	1.1454	0.00791975	260	349	133	610	342	442	AT1G70740			AT1G70740.1	Arabidopsis thaliana protein kinase family protein (AT1G70740) mRNA, complete cds [NM_105742]	GGTTCTATCGGTAAAGGCAGACGTATTAAGATTTTGGGGTTTTGGTTCTGGAGCTCGTAA	NM_105742	843411	chr1:26677321-26677294	NP305067	At.35272		GO:0016301|GO:0006468|GO:0005575	GO:0016301=kinase activity	GO:0005575=cellular_component	GO:0006468=protein phosphorylation
GT_A_84_P866983	-0.039506	0	0.470757	0.14375	0.884477	0.9865	0.971188	0.947388	0.00856257	7270	7710	6130	13900	10600	9840	EDA39	AT4G33050	calmodulin-binding family protein	AT4G33050.1	Arabidopsis thaliana EDA39 (embryo sac development arrest 39); calmodulin binding (EDA39) mRNA, complete cds [NM_119459]	TGGCATACATGGGAATCCCAAGCCCTAGGGCTGTAAAGTGTTAAAATTTAAAACACATTT	NM_119459	829442	chr4:15944650-15944591	TC285302	At.27460	AT4G33050	GO:0005516|GO:0010197|GO:0005575	GO:0005516=calmodulin binding	GO:0005575=cellular_component	GO:0010197=polar nucleus fusion
GT_A_84_P13481	0.00606537	-0.109344	0	-0.0344261	0.504664	0.911802	0.500233	0.6389	0.00891864	15799.7	15049.9	9314.17	22494.4	21194.1	14949.2	WRKY15	AT2G23320	WRKY DNA-binding protein 15	WRKY15; calmodulin binding / transcription factor	Arabidopsis thaliana WRKY15; calmodulin binding / transcription factor (WRKY15) mRNA, complete cds [NM_127896]	TGATGATTCGTCCATGTTGATTGTTACTTATGAAGGAGATCATAATCATTCTCTCTCCGC	NM_127896	816864	chr2:9926043-9926102	TC371286	At.24883	AT2G23320	GO:0005516|GO:0006355|GO:0003700|GO:0010200|GO:0005634	GO:0005516=calmodulin binding|GO:0003700=sequence-specific DNA binding transcription factor activity	GO:0005634=nucleus	GO:0006355=regulation of transcription, DNA-dependent|GO:0010200=response to chitin
GT_A_84_P23148	0	-0.0537825	0.277677	0.0746314	0.579534	0.572423	0.749562	0.63384	0.00901634	1700	1690	1220	2560	1810	1920	PUB13	AT3G46510	plant U-box 13	PUB13 (PLANT U-BOX 13); ubiquitin-protein ligase	Arabidopsis thaliana PUB13 (PLANT U-BOX 13); ubiquitin-protein ligase (PUB13) mRNA, complete cds [NM_114518]	ATTGATAGATTTAGCTGGAAATGGGACGGATAGAGGGAAACGAAAAGCAGCGCAGTTGCT	NM_114518	823804	chr3:17124277-17124218	TC360541	At.23070	AT3G46510	GO:0004842|GO:0016567|GO:0005634|GO:0005829	GO:0004842=ubiquitin-protein ligase activity	GO:0005634=nucleus|GO:0005829=cytosol	GO:0016567=protein ubiquitination
GT_A_84_P274650	0.926217	0	-0.647158	0.0930198	2.2525	2.42362	2.18022	2.28544	0.0090168	18.6	10.1	3.7	47	37.6	29.8	ATARFD1B	AT1G02430	ADP-ribosylation factor D1B	ATARFD1B (ADP-ribosylation factor D1B); GTP binding	Arabidopsis thaliana ATARFD1B (ADP-ribosylation factor D1B); GTP binding (ATARFD1B) mRNA, complete cds [NM_100124]	TGGGCGGCCAACAATGTTACAAGTGGTTTCCAATGACGAAACATGACTTCCAAGAAATAG	NM_100124	839242	chr1:495779-495646	NP232808	At.42602	AT1G02430	GO:0005622|GO:0005525	GO:0005525=GTP binding	GO:0005622=intracellular
GT_A_84_P562392	0	-0.0717154	0.563477	0.16392	1.03054	1.25203	1.18158	1.15472	0.00937008	991	973	867	2040	1690	1510	AT2G34355	AT2G34355	Major facilitator superfamily protein	nodulin-related	Arabidopsis thaliana nodulin-related (AT2G34355) mRNA, complete cds [NM_179898]	TGGAAGTCAATGTTTCAGGACATCTTTTATGATCATGGCTTCTGTGGCTCTCTTTGGCTC	NM_179898	817998	chr2:14498176-14498235	NP456182	At.64428	AT2G34355	GO:0055085|GO:0012505		GO:0012505=endomembrane system	GO:0055085=transmembrane transport
GT_A_84_P761741	-0.0188603	0	0.155783	0.0456409	0.472565	0.776267	0.928589	0.725807	0.00937514	132	138	88.2	187	164	171	AT3G46658	AT3G46658	other RNA	AT3G46658.1	Arabidopsis thaliana (AT3G46658) otherRNA [NR_022807]	AGAGTGGTAACCAAAGAAAAGCAAAAATGCTATTGTCTTCTTGGTTCTCTTGCCGCATTT	NR_022807	5008071	chr3:17202011-17202070		At.600	AT3G46658
GT_A_84_P841532	0	-0.218204	0.226409	0.00273514	0.582766	0.90699	0.948386	0.812714	0.00938357	10.8	9.58	7.48	16.3	14.5	14	TA35514_3702			TA35514_3702	GB	AACGAGCATCAAGGAAGTTGAAAACAACAGCATACAAAGGTTTCTTCCCTTCCTGAATCC	TA35514_3702		chr3:7252119-7252178	NP227364
GT_A_84_P861444	0	-0.0392962	1.27389	0.411532	2.81582	2.50866	2.30856	2.54434	0.00945699	24.1	24.2	34.5	171	98.2	80.2	KNATM	AT1G14760	KNOX Arabidopsis thaliana meinox	Z26667	Arabidopsis thaliana KNATM (KNOX ARABIDOPSIS THALIANA MEINOX) (KNATM) mRNA, complete cds [NM_001160868]	ACGCGTTTGTATGATCGTTTATTGGTAACCGTAATTTATGGCATGCCCTCCTGCTTTTTA	NM_001160868		chr1:5084425-5084366	TC313407		AT1G14760
GT_A_84_P856901	-0.0319824	0	0.197221	0.0550795	1.17555	0.699734	0.687077	0.854121	0.0104989	709	748	492	1650	843	784	AT5G16030	AT5G16030	unknown protein; BEST Arabidopsis thaliana protein match is: unknown protein (TAIR:AT3G02500.1); Has 30201 Blast hits to 17322 proteins in 780 species: Archae - 12; Bacteria - 1396; Metazoa - 17338; Fungi - 3422; Plants - 5037; Viruses - 0; Other Eukaryot	AT5G16030.1	Arabidopsis thaliana unknown protein (AT5G16030) mRNA, complete cds [NM_121608]	TACACTCTCAAAGAAGAGATGGACCCATCAACATATTCCTTCACCAATGCACTCAAAGCA	NM_121608	831460	chr5:5238440-5238687	TC310743	At.19750	AT5G16030	GO:0008150|GO:0003674|GO:0005575	GO:0003674=molecular_function	GO:0005575=cellular_component	GO:0008150=biological_process
GT_A_84_P833545	-0.14092	0	0.562943	0.140675	1.16107	1.28476	1.73722	1.39435	0.0106507	19.6	22.3	18.9	48.7	37.7	48.4	TA50784_3702	AT4G32570	TIFY domain protein 8	TA50784_3702	Rep: Protein TIFY 8 - Arabidopsis thaliana (Mouse-ear cress), partial (26%) [TC391054]	TCATAACCTAGTTGCTTAGAAACGGACCTGGAAGCTTCTCCATGAATGTGAATCCTTTGG	TA50784_3702		chr4:15717517-15717458	TC302704		AT4G32570
GT_A_84_P15239	-0.103938	0.292957	0	0.0630064	1.01305	0.645798	0.729037	0.795962	0.010787	518.887	704.982	330.129	1134.11	624.711	620.919	AT1G63740	AT1G63740	Disease resistance protein (TIR-NBS-LRR class) family	disease resistance protein (TIR-NBS-LRR class), putative	Arabidopsis thaliana disease resistance protein (TIR-NBS-LRR class), putative (AT1G63740) mRNA, complete cds [NM_105051]	AACAAAAGTCCTTGCCCGGGTGGGGTTTCTGTGGAATTTTTCATGGCTTCTTGAGATGTT	NM_105051	842678	chr1:23648737-23648796	TC384664	At.36085	AT1G63740	GO:0007165|GO:0017111|GO:0000166|GO:0045087|GO:0006915|GO:0006952|GO:0031224|GO:0005524|GO:0004888	GO:0017111=nucleoside-triphosphatase activity|GO:0000166=nucleotide binding|GO:0005524=ATP binding|GO:0004888=transmembrane signaling receptor activity	GO:0031224=intrinsic to membrane	GO:0007165=signal transduction|GO:0045087=innate immune response|GO:0006915=apoptotic process|GO:0006952=defense response
GT_A_84_P858974	0	-0.124761	0.160919	0.0120529	0.690966	0.433573	0.82957	0.651369	0.0109273	485	459	321	789	469	579	PUB13	AT3G46510	plant U-box 13	AT3G46510.1	Arabidopsis thaliana PUB13 (PLANT U-BOX 13); ubiquitin-protein ligase (PUB13) mRNA, complete cds [NM_114518]	GAAACAAAGGAAAAGCTATACGTGCAGGAGTGATTCCCACGTTGACTAGACTCTTGACAG	NM_114518	823804	chr3:17135551-17135492	TC311915	At.23070	AT3G46510	GO:0004842|GO:0016567|GO:0005488|GO:0000151	GO:0004842=ubiquitin-protein ligase activity|GO:0005488=binding	GO:0000151=ubiquitin ligase complex	GO:0016567=protein ubiquitination
GT_A_84_P533199	0.0622339	0	-0.125796	-0.0211875	0.495036	0.514775	0.925592	0.645135	0.0115362	941	930	489	1280	922	1150	AT2G41835	AT2G41835	zinc finger (C2H2 type, AN1-like) family protein	zinc finger (C2H2 type, AN1-like) family protein	Arabidopsis thaliana zinc finger (C2H2 type, AN1-like) family protein (AT2G41835) mRNA, complete cds [NM_180027]	CCTAGATGTAGCAGAGGATTCCGCGATCCAGTAGATCTTGTGAACCATATCGAAAGAGAT	NM_180027	818783	chr2:17458103-17458044	TC371553	At.28535	AT2G41835	GO:0005622|GO:0008150|GO:0008270|GO:0003676	GO:0008270=zinc ion binding|GO:0003676=nucleic acid binding	GO:0005622=intracellular	GO:0008150=biological_process
GT_A_84_P758138	0.166327	-0.554507	0	-0.129393	1.60132	0.918283	1.04627	1.18862	0.0120726	6.9	4.32	3.64	18.8	8.32	8.53	AT2G33006	AT2G33006	unknown protein; LOCATED IN: endomembrane system; Has 30201 Blast hits to 17322 proteins in 780 species: Archae - 12; Bacteria - 1396; Metazoa - 17338; Fungi - 3422; Plants - 5037; Viruses - 0; Other Eukaryotes - 2996 (source: NCBI BLink).	AT2G33006.1	Arabidopsis thaliana unknown protein (AT2G33006) mRNA, complete cds [NM_001124961]	TTATGTAAAAAGGGACGAAAGCACAAGATACGATGTAGGACTCCGCATAGGCCAAAGTAA	NM_001124961	6241091	chr2:14017149-14017090		At.73735	AT2G33006	GO:0012505		GO:0012505=endomembrane system
GT_A_84_P551357	-0.100271	0	0.205667	0.0351319	1.03783	0.618981	0.619261	0.758692	0.0120978	179	198	131	397	211	198	AT5G49390	AT5G49390	LOCATED IN: endomembrane system; EXPRESSED IN: 17 plant structures; EXPRESSED DURING: 11 growth stages; BEST Arabidopsis thaliana protein match is: binding (TAIR:AT3G06670.1); Has 30201 Blast hits to 17322 proteins in 780 species: Archae - 12; Bacteria -	hypothetical protein	Arabidopsis thaliana unknown protein (AT5G49390) mRNA, complete cds [NM_124316]	ACCGATGGAAGTAGCTGAGCCCTATAATCCTGATGTCACAGCTGCAAGTTCTACTTCTAT	NM_124316	834999	chr5:20029699-20029758	TC362813	At.51086	AT5G49390	GO:0012505		GO:0012505=endomembrane system
GT_A_84_P850199	-0.253253	0	0.240042	-0.00440375	0.702119	0.739968	0.550219	0.664102	0.0121813	8.7	10.7	7.25	17	12.4	10.2	TC392633			TC304600	Rep: F4H5.2 protein - Arabidopsis thaliana (Mouse-ear cress), complete [TC392633]	GTTGTTGGTACTCGTCTACTCACAAAAAGGTCTGATGCCTACTCCAGTACTCCAATACCT	TC392633		chr1:2123562-2123503	TC304600			GO:0005739		GO:0005739=mitochondrion
GT_A_84_P171073	-0.599201	0	0.359857	-0.0797815	1.13111	1.07379	1.27364	1.15951	0.0123121	296.5	463.478	341.233	991.363	676.953	729.485	AT1G35210	AT1G35210	unknown protein; FUNCTIONS IN: molecular_function unknown; INVOLVED IN: biological_process unknown; LOCATED IN: chloroplast; EXPRESSED IN: 14 plant structures; EXPRESSED DURING: 9 growth stages; CONTAINS InterPro DOMAIN/s: Protein of unknown function DUF7	hypothetical protein	Arabidopsis thaliana unknown protein (AT1G35210) mRNA, complete cds [NM_103219]	CTTGTGATTGATTCCCTAAGCTTGTAGTTTAGTGTGGTAACATAAAATGTGATAATCCAG	NM_103219	840410	chr1:12896767-12896708	TC380010	At.39615	AT1G35210	GO:0003674|GO:0008150|GO:0009507	GO:0003674=molecular_function	GO:0009507=chloroplast	GO:0008150=biological_process
GT_A_84_P830800	-0.223777	0	0.412688	0.0629705	1.5474	1.22327	2.33701	1.70256	0.0124605	43.9	52.9	40.4	151	85.7	174	AT5G58390	AT5G58390	Peroxidase superfamily protein	AT5G58390.1	Arabidopsis thaliana peroxidase, putative (AT5G58390) mRNA, complete cds [NM_125225]	TTTGTTCTTCCATGATTGTTTTGTCAATGGGTGTGACGGATCCTTACTGTTGGATGACAC	NM_125225	835952	chr5:23618300-23618143	TC295493	At.29283	AT5G58390	GO:0004601|GO:0006979|GO:0006118|GO:0012505	GO:0004601=peroxidase activity	GO:0012505=endomembrane system	GO:0006979=response to oxidative stress
GT_A_84_P60380	0	-0.0292397	0.44244	0.137733	0.724278	1.048	0.991042	0.921108	0.0126774	1790	1810	1440	2980	2650	2390	EDA39	AT4G33050	calmodulin-binding family protein	EDA39 (embryo sac development arrest 39); calmodulin binding	Arabidopsis thaliana EDA39 (embryo sac development arrest 39); calmodulin binding (EDA39) mRNA, complete cds [NM_119459]	AACTTGTTATCCAAGAAAGAGTGAGGTTATAAGAAGAGAAGAGAAACTAACCTCCATTTC	NM_119459	829442	chr4:15944583-15944524	TC362795	At.27460	AT4G33050	GO:0005516|GO:0010197|GO:0010200|GO:0005575	GO:0005516=calmodulin binding	GO:0005575=cellular_component	GO:0010197=polar nucleus fusion|GO:0010200=response to chitin
GT_A_84_P24086	0	0.317471	-0.0583258	0.0863816	0.661621	0.626286	0.948606	0.745504	0.0131566	941	1210	535	1500	1040	1220	AT3G44610	AT3G44610	Protein kinase superfamily protein	protein kinase family protein	Arabidopsis thaliana protein kinase family protein (AT3G44610) mRNA, complete cds [NM_114329]	CTCCTTTTCTTCCTCCGCCTTTCCGCAAAGAACTTTTGTCAGATGACATTTGTCCGGAAA	NM_114329	823587	chr3:16188345-16188286	NP175594	At.1073	AT3G44610	GO:0016301|GO:0006468|GO:0009507	GO:0016301=kinase activity	GO:0009507=chloroplast	GO:0006468=protein phosphorylation
GT_A_84_P808846	0.237915	0	-0.224395	0.00450675	0.899265	0.571633	0.644796	0.705232	0.0135621	2560	2240	1100	4080	2310	2280	TA27747_3702			TA27747_3702	Rep: Chromosome chr18 scaffold_1, whole genome shotgun sequence - Vitis vinifera (Grape), partial (8%) [TC389906]	ACTACGGCGGACGCGGCTGTTTCAAAGTTTAAAAGAGTCATATCTCTTTTAGAACGAACT	TA27747_3702		chr2:009932285-009932344	TC301521
GT_A_84_P777695	-0.0791774	0	0.00995731	-0.0230734	1.04607	0.695838	1.63113	1.12435	0.013879	111	121	69.9	244	136	244	LSH4	AT3G23290	Protein of unknown function (DUF640)	AT3G23290.2	Arabidopsis thaliana LSH4 (LIGHT SENSITIVE HYPOCOTYLS 4) (LSH4) mRNA, complete cds [NM_001084733]	TACGAGAATCAGAAGAGAAGAGATTGGAACACTTTCGGACAGTATCTACGCAATCACCGT	NM_001084733	821908	chr3:8327109-8327168	TC310889	At.37728	AT3G23290	GO:0008150|GO:0003674	GO:0003674=molecular_function		GO:0008150=biological_process
GT_A_84_P856245	-0.355647	0	0.148848	-0.068933	0.598513	0.632125	0.981305	0.737314	0.0140263	23.1	30.5	19.4	45.1	32.8	39.2	AT1G16690	AT1G16690	Enhancer of polycomb-like transcription factor protein	AT1G16690.1	Arabidopsis thaliana transcription factor-related (AT1G16690) mRNA, complete cds [NM_101529]	TAGACTACACGCAAGAAGAATGCAGCAGAGAGAAAACAATGCGCATCATTTGAGAAGCTG	NM_101529	838238	chr1:5708205-5708367	TC310344	At.41874	AT1G16690	GO:0003700|GO:0045449	GO:0003700=sequence-specific DNA binding transcription factor activity		GO:0045449=regulation of transcription, DNA-dependent
GT_A_84_P856377	0	0.171222	-0.117452	0.0179234	0.975119	0.625704	1.38331	0.99471	0.0140664	10.5	12.2	5.73	20.8	11.6	18.4	AT1G72900	AT1G72900	Toll-Interleukin-Resistance (TIR) domain-containing protein	AT1G72900.1	Arabidopsis thaliana disease resistance protein (TIR-NBS class), putative (AT1G72900) mRNA, complete cds [NM_105948]	TCTTCTGCTACTGCGACTTATAACTACGATGTTTTTCTGAGTTTCAGAGGACCCGACACT	NM_105948	843621	chr1:27435880-27435939	TC310448	At.71105	AT1G72900	GO:0031224|GO:0006952|GO:0004888	GO:0004888=transmembrane signaling receptor activity	GO:0031224=intrinsic to membrane	GO:0006952=defense response
GT_A_84_P596516	0	-0.293332	0.245745	-0.0158625	2.00283	0.969851	1.24722	1.40663	0.0146837	671	565	471	2710	941	1070	AT4G14450	AT4G14450	unknown protein; LOCATED IN: chloroplast; BEST Arabidopsis thaliana protein match is: unknown protein (TAIR:AT3G23170.1); Has 74 Blast hits to 74 proteins in 6 species: Archae - 0; Bacteria - 0; Metazoa - 0; Fungi - 0; Plants - 74; Viruses - 0; Other Euka	hypothetical protein	Arabidopsis thaliana unknown protein (AT4G14450) mRNA, complete cds [NM_117524]	TTGTAGATTTGATGACTCAGCTACCAGCCCCGTGTGAATTTTGTTCCTGTGATATTACAC	NM_117524	827090	chr4:8309914-8309973	TC388267	At.47226	AT4G14450	GO:0009507		GO:0009507=chloroplast
GT_A_84_P19706	0	-0.495727	0.983453	0.162575	1.77267	3.00339	2.87951	2.55186	0.0150295	95.0966	69.5928	111.31	327.435	545.996	470.107	AT5G45000	AT5G45000	Disease resistance protein (TIR-NBS-LRR class) family	transmembrane receptor	Arabidopsis thaliana transmembrane receptor (AT5G45000) mRNA, complete cds [NM_123868]	AAATCCTTGAAGTCATCTACTGTTACAGGGAGGATTGGCTTGAGCTTGGAAGCACACATG	NM_123868	834531	chr5:18166688-18166837	NP237419	At.55375	AT5G45000	GO:0007165|GO:0045087|GO:0006952|GO:0031224|GO:0004888	GO:0004888=transmembrane signaling receptor activity	GO:0031224=intrinsic to membrane	GO:0007165=signal transduction|GO:0045087=innate immune response|GO:0006952=defense response
GT_A_84_P808837	0.23197	0	-0.133445	0.0328417	1.00059	0.658689	0.546258	0.735177	0.015465	3460	3040	1590	5940	3330	2890	WRKY15	AT2G23320	WRKY DNA-binding protein 15	AT2G23320.2	Arabidopsis thaliana WRKY15; calmodulin binding / transcription factor (WRKY15) mRNA, complete cds [NM_201792]	AAGTTTAAAAGAGTCATATCTCTCTTAGATCGAACTCGAACCGGACACGCCCGGTTTAGA	NM_201792	816864	chr2:9932309-9932368	TC304365	At.24883	AT2G23320	GO:0005516|GO:0006355|GO:0003700|GO:0005634	GO:0005516=calmodulin binding|GO:0003700=sequence-specific DNA binding transcription factor activity	GO:0005634=nucleus	GO:0006355=regulation of transcription, DNA-dependent
GT_A_84_P860034	-0.443239	0.214826	0	-0.0761379	0.824881	0.611079	0.87435	0.770103	0.0157151	6.51	10.6	5.24	15.8	9.68	10.9				TC312536	Unknown	TTTGACCTGAAGTTTAGAAACATTGTACATAGGTATCGTGAACGTCATGCTGACTGGCCC	GT_A_84_P860034		chr4:12678820-12678684	TC312536
GT_A_84_P843385	0	-0.723342	0.234378	-0.162988	1.2353	0.946744	0.964905	1.04898	0.0161237	39.2	24.5	27.3	93	54.1	51.4	LOB	AT5G63090	Lateral organ boundaries (LOB) domain family protein	AT5G63090.3	Arabidopsis thaliana LOB (LATERAL ORGAN BOUNDARIES) (LOB) mRNA, complete cds [NM_180923]	GGTTGTAAGAAGAAAAACAAATGGCGTCGTCATCAAACTCATACAACTCACCATGCGCGG	NM_180923	836429	chr5:25327026-25326470	NP417345	At.28568	AT5G63090	GO:0003674|GO:0010199	GO:0003674=molecular_function		GO:0010199=organ boundary specification between lateral organs and the meristem
GT_A_84_P11976	-0.0672698	0	0.219824	0.0508513	1.12792	1.12663	0.522697	0.925749	0.0162916	68.6645	74.2353	49.5996	158.436	112.472	69.4291	AT4G30640	AT4G30640	RNI-like superfamily protein	F-box family protein (FBL19)	Arabidopsis thaliana F-box family protein (FBL19) (AT4G30640) mRNA, complete cds [NM_119210]	GATTTCAATCCTCCGATTGCTGTTTTACGCGTTCCAAGACCTGGTAATCCAAGAGAGGAA	NM_119210	829187	chr4:14953620-14953679	TC376406	At.54559	AT4G30640	GO:0006511|GO:0004842|GO:0005575	GO:0004842=ubiquitin-protein ligase activity	GO:0005575=cellular_component	GO:0006511=ubiquitin-dependent protein catabolic process
GT_A_84_P851136	-0.525181	0	0.102283	-0.140966	0.656805	0.610076	0.945223	0.737368	0.0164331	433	643	396	990	681	806	AT1G61420	AT1G61420	S-locus lectin protein kinase family protein	AT1G61420.1	Arabidopsis thaliana S-locus lectin protein kinase family protein (AT1G61420) mRNA, complete cds [NM_104823]	ATCTTGGTGTGATACTGGAGGAATTGATCTCTTGGACAAAGATGTCGCCGATTCATGTCG	NM_104823	842436	chr1:22664507-22664448	TC305983	At.36455	AT1G61420	GO:0048544|GO:0016301|GO:0030246|GO:0006468|GO:0012505	GO:0016301=kinase activity|GO:0030246=carbohydrate binding	GO:0012505=endomembrane system	GO:0048544=recognition of pollen|GO:0006468=protein phosphorylation
GT_A_84_P863416	-0.046958	0	0.350828	0.10129	1.0375	0.629419	0.724521	0.797146	0.0167396	409	436	319	874	468	469	AT1G13000	AT1G13000	Protein of unknown function (DUF707)	AT1G13000.1	Arabidopsis thaliana unknown protein (AT1G13000) mRNA, complete cds [NM_101171]	GTTCCTGTGAAGCCAAAGTATCTCATTGCGTTTACTGTCGGTTTTGGTCAGAAAGTGAAC	NM_101171	837858	chr1:4437895-4437836	NP035657	At.42051	AT1G13000	GO:0008150|GO:0003674|GO:0005575	GO:0003674=molecular_function	GO:0005575=cellular_component	GO:0008150=biological_process
GT_A_84_P870394	0	-0.236532	0.331578	0.031682	0.75275	1.65726	1.42091	1.27698	0.017131	29.8	26.1	22.2	50.6	67.3	53.6	STY1	AT3G51060	Lateral root primordium (LRP) protein-related	AT3G51060.1	Arabidopsis thaliana STY1 (STYLISH 1); protein heterodimerization/ transcription factor (STY1) mRNA, complete cds [NM_114966]	TGCAGAAGTGGGGAAGTGAATCTGTTTATGCTTCCCCTACTTTTAGACACTCAAAGTTGT	NM_114966	824270	chr3:18977210-18977269		At.35427	AT3G51060	GO:0048480|GO:0009938|GO:0003700|GO:0048479|GO:0046982|GO:0010252|GO:0010051|GO:0005634	GO:0003700=sequence-specific DNA binding transcription factor activity|GO:0046982=protein heterodimerization activity	GO:0005634=nucleus	GO:0048480=stigma development|GO:0009938=negative regulation of gibberellic acid mediated signaling pathway|GO:0048479=style development|GO:0010252=auxin homeostasis|GO:0010051=xylem and phloem pattern formation
GT_A_84_P757111	-0.920217	1.02089	0	0.0335579	1.96179	3.6293	3.38803	2.99304	0.018003	13.3	52.7	14.9	98.8	223	177	AT2G31425	AT2G31425	Plant invertase/pectin methylesterase inhibitor superfamily protein	AT2G31425.1	Arabidopsis thaliana enzyme inhibitor/ pectinesterase (AT2G31425) mRNA, complete cds [NM_001036381]	GGCAAAGCATGGTCCGAAACAAGAGTCTCCTCTCACTTTCTATTACCATAACGTTCTGAA	NM_001036381	3768435	chr2:13402555-13402614		At.72903	AT2G31425	GO:0004857|GO:0030599|GO:0012505	GO:0004857=enzyme inhibitor activity|GO:0030599=pectinesterase activity	GO:0012505=endomembrane system
GT_A_84_P14045	0	0.405198	-0.342316	0.0209608	1.43447	1.40101	2.66428	1.83326	0.0180099	1006.23	1374.99	469.862	2740.62	1902.63	4284.86	AT5G48430	AT5G48430	Eukaryotic aspartyl protease family protein	aspartic-type endopeptidase	Arabidopsis thaliana aspartic-type endopeptidase (AT5G48430) mRNA, complete cds [NM_124218]	AAGATCTGCTTTTGGATTTAGTTCTTCTTTGGGTTTGGTCAGCGCTTCATGCGGCGACTT	NM_124218	834898	chr5:19627967-19627908	TC368223	At.51428	AT5G48430	GO:0006508|GO:0004190|GO:0012505	GO:0004190=aspartic-type endopeptidase activity	GO:0012505=endomembrane system	GO:0006508=proteolysis
GT_A_84_P263680	-0.193486	0.189392	0	-0.00136471	0.521829	0.470961	0.829583	0.607457	0.0180154	3560	4790	2410	5890	4040	4860	AT2G47700	AT2G47700	RING/U-box superfamily protein	zinc finger (C3HC4-type RING finger) family protein	Arabidopsis thaliana zinc finger (C3HC4-type RING finger) family protein (AT2G47700) mRNA, complete cds [NM_180147]	GATCAAATTCATGCATGGGAGAGAGATTGGTTCCCACATTTCCCTGTCCCATCGAATCAT	NM_180147	819383	chr2:19552601-19552542	TC402683	At.21841	AT2G47700	GO:0004842|GO:0008270	GO:0004842=ubiquitin-protein ligase activity|GO:0008270=zinc ion binding
GT_A_84_P95119	-0.100445	0.375762	0	0.0917721	0.610461	0.939619	1.11932	0.889799	0.0184685	271	389	172	447	399	424	AT3G14840	AT3G14840	Leucine-rich repeat transmembrane protein kinase	leucine-rich repeat family protein / protein kinase family protein	Arabidopsis thaliana leucine-rich repeat family protein / protein kinase family protein (AT3G14840) mRNA, complete cds [NM_112346]	AATTGGAATTTCAGTGTGGATCCATGTGACGAAACCTTGTCTGAAGGCGGATGGAGGAAT	NM_112346	820713	chr3:4988504-4988563	NP301172	At.46496	AT3G14840	GO:0004672|GO:0005886|GO:0004674|GO:0006468|GO:0005524	GO:0004672=protein kinase activity|GO:0004674=protein serine/threonine kinase activity|GO:0005524=ATP binding	GO:0005886=plasma membrane	GO:0006468=protein phosphorylation
GT_A_84_P540376	-0.188932	0.184045	0	-0.00162919	0.946523	0.513132	1.22554	0.895064	0.0184707	449	600	303	994	523	804	LSH4	AT3G23290	Protein of unknown function (DUF640)	LSH4 (LIGHT SENSITIVE HYPOCOTYLS 4)	Arabidopsis thaliana LSH4 (LIGHT SENSITIVE HYPOCOTYLS 4) (LSH4) mRNA, complete cds [NM_001084733]	TGGTGCTCATGTTCTTGAATTCCTCAGGTACCTCGACCAATTCGGCAAGACTAAGGTATA	NM_001084733	821908	chr3:8327188-8327709	TC397788	At.37728	AT3G23290
GT_A_84_P15293	-0.587114	0.543198	0	-0.0146386	1.26258	1.11146	1.4463	1.27345	0.019374	252.998	571.482	224.998	918.894	587.965	695.741	CYP78A5	AT1G13710	cytochrome P450, family 78, subfamily A, polypeptide 5	CYP78A5; electron carrier/ heme binding / iron ion binding / monooxygenase/ oxygen binding	Arabidopsis thaliana CYP78A5; electron carrier/ heme binding / iron ion binding / monooxygenase/ oxygen binding (CYP78A5) mRNA, complete cds [NM_101240]	GTTCTGAAGCTGTCTATGGAGATGAAGAATCCGTTGAAGTGCAAGGCTGTTCCAAGGAAT	NM_101240	837932	chr1:4703006-4702947	TC365147	At.42013	AT1G13710	GO:0008284|GO:0046622|GO:0005506|GO:0005783|GO:0010075|GO:0009055|GO:0004497|GO:0019825|GO:0035265|GO:0010338|GO:0020037|GO:0040009|GO:0048437	GO:0005506=iron ion binding|GO:0009055=electron carrier activity|GO:0004497=monooxygenase activity|GO:0019825=oxygen binding|GO:0020037=heme binding	GO:0005783=endoplasmic reticulum	GO:0008284=positive regulation of cell proliferation|GO:0046622=positive regulation of organ growth|GO:0010075=regulation of meristem growth|GO:0035265=organ growth|GO:0010338=leaf formation|GO:0040009=regulation of growth rate|GO:0048437=floral organ dev
GT_A_84_P585555	-0.205915	0	1.33868	0.377588	2.72199	2.24925	2.0692	2.34681	0.0195469	3.26	3.88	5.63	25	12.8	10.6	AT2G30660	AT2G30660	ATP-dependent caseinolytic (Clp) protease/crotonase family protein	3-hydroxyisobutyryl-coenzyme A hydrolase, putative / CoA-thioester hydrolase, putative	Arabidopsis thaliana 3-hydroxyisobutyryl-coenzyme A hydrolase, putative / CoA-thioester hydrolase, putative (AT2G30660) mRNA, complete cds [NM_128618]	CAAGAACTAGATGATTGGAGCTTAACTACGATTCGAGCTTTGAAGAAGTCTTCACCCTCA	NM_128618	817616	chr2:13059105-13059046	NP456998	At.50112	AT2G30660	GO:0008152|GO:0003824	GO:0003824=catalytic activity		GO:0008152=metabolic process
GT_A_84_P12234	0	-0.0775776	0.248742	0.0570548	0.950354	0.735416	0.45365	0.71314	0.0196946	5494.72	5373.04	3864.97	10699.5	6550	5054.98	AT5G16030	AT5G16030	unknown protein; BEST Arabidopsis thaliana protein match is: unknown protein (TAIR:AT3G02500.1); Has 30201 Blast hits to 17322 proteins in 780 species: Archae - 12; Bacteria - 1396; Metazoa - 17338; Fungi - 3422; Plants - 5037; Viruses - 0; Other Eukaryot	hypothetical protein	Arabidopsis thaliana unknown protein (AT5G16030) mRNA, complete cds [NM_001036812]	ACAAGCAAGAAAATCAAAGTATATCTTCCCTATTTGTGTTCCTCATCTTGTCAAAGGTTG	NM_001036812	831460	chr5:5240515-5240574	TC398807	At.19750	AT5G16030	GO:0003674|GO:0008150|GO:0005575	GO:0003674=molecular_function	GO:0005575=cellular_component	GO:0008150=biological_process
GT_A_84_P818943	-0.0430508	0	0.341311	0.0994202	1.12226	0.551028	0.935007	0.869432	0.0206326	396	421	306	895	428	524	AFB2	AT3G26810	auxin signaling F-box 2	AT3G26810.1	Arabidopsis thaliana AFB2 (AUXIN SIGNALING F-BOX 2); auxin binding / ubiquitin-protein ligase (AFB2) mRNA, complete cds [NM_113593]	TTCCGAGTCTTACTTGAAACTCATGGCTGTCATAAAGAAATGCACCTCGTTGAGGAGTTT	NM_113593	822296	chr3:9870629-9870688	TC306417	At.6031	AT3G26810	GO:0004842|GO:0010011|GO:0002237|GO:0005575	GO:0004842=ubiquitin-protein ligase activity|GO:0010011=auxin binding	GO:0005575=cellular_component	GO:0002237=response to molecule of bacterial origin
GT_A_84_P10151	-0.154485	0	0.797045	0.214187	1.3382	1.38998	2.05632	1.59483	0.0211136	482.991	554.716	552.967	1369.67	1008.75	1502	KCS19	AT5G04530	3-ketoacyl-CoA synthase 19	KCS19 (3-KETOACYL-COA SYNTHASE 19); acyltransferase/ catalytic/ transferase, transferring acyl groups other than amino-acyl groups	Arabidopsis thaliana KCS19 (3-KETOACYL-COA SYNTHASE 19); acyltransferase/ catalytic/ transferase, transferring acyl groups other than amino-acyl gr_ (KCS19) mRNA, complete cds [NM_120535]	ATCCATTCGTTGAGAAGTATGATTGGATCAACGACGATACCATGAGCTTCGTTCGTGTTG	NM_120535	830332	chr5:1292286-1292227	TC363785	At.33109	AT5G04530	GO:0016747|GO:0016020|GO:0009409|GO:0009416|GO:0003824|GO:0008415|GO:0012505	GO:0016747=transferase activity, transferring acyl groups other than amino-acyl groups|GO:0003824=catalytic activity|GO:0008415=transferase activity, transferring acyl groups	GO:0016020=membrane|GO:0012505=endomembrane system	GO:0009409=response to cold|GO:0009416=response to light stimulus
GT_A_84_P802613	-0.117754	0	0.558975	0.147074	0.942403	0.876574	0.927688	0.915555	0.0214878	6.52	7.3	6.17	13.7	9.3	9.04	DR301096			DR301096	992821 CERES-130 Arabidopsis thaliana cDNA clone 42123 5', mRNA sequence [DR301096]	TTTATTATTATGCTTTCCCATACGCAGCCATTCTGCTAGGAGGAAGCTTCTTCTCTGCTT	DR301096		chr3:8695191-8695250	TC298978	At.72013
GT_A_84_P737478	-0.093936	0	0.223427	0.0431636	0.736727	0.6573	1.35486	0.916297	0.0219227	38.5	42.4	28.4	69	46.4	70.6	DR379000				976044 CERES-149 Arabidopsis thaliana cDNA clone 104321 3', mRNA sequence [DR379000]	TCTATGGCCTTGTCCACCTTCTCGTTTCAAAGCCTTAACAGCAACAGGCTGATCTTTCAA	DR379000		chr1:27316280-27316339		At.68131
GT_A_84_P766473	1.34913	-0.4812	0	0.28931	1.99977	2.8862	3.45591	2.78063	0.0228093	244	70.8	56.7	386	507	706	AT5G25260	AT5G25260	SPFH/Band 7/PHB domain-containing membrane-associated protein family	AT5G25260.1	Arabidopsis thaliana unknown protein (AT5G25260) mRNA, complete cds [NM_122435]	ACTTTTTGATGATTAACAATGGCACTTATCAGGAGATTGCTAAGACTAACGCGCTTGCGG	NM_122435	832597	chr5:8754041-8754100	TC298752	At.30922	AT5G25260	GO:0008150|GO:0003674|GO:0005575	GO:0003674=molecular_function	GO:0005575=cellular_component	GO:0008150=biological_process
GT_A_84_P23837	0	-0.0741248	0.819218	0.248364	1.61612	1.1321	1.42753	1.39191	0.0230706	20.2	19.8	21.1	62.4	31.7	36.5	AT1G33640	AT1G33640	unknown protein; FUNCTIONS IN: molecular_function unknown; INVOLVED IN: biological_process unknown; LOCATED IN: endomembrane system; EXPRESSED IN: flower; EXPRESSED DURING: 4 anthesis; Has 1 Blast hits to 1 proteins in 1 species: Archae - 0; Bacteria - 0;	hypothetical protein	Arabidopsis thaliana unknown protein (AT1G33640) mRNA, complete cds [NM_103085]	GATTTCAAGATGAAGGATTGCTTCCTCGGCTGCAAAGACGGTTTGACGACCACCATTTAA	NM_103085	840256	chr1:12195781-12195722	TC400674	At.65951	AT1G33640	GO:0003674|GO:0008150|GO:0012505	GO:0003674=molecular_function	GO:0012505=endomembrane system	GO:0008150=biological_process
GT_A_84_P55910	0	-0.142083	1.11929	0.325734	1.8772	1.57432	2.16126	1.87093	0.0234739	41.6	38.9	53.5	154	88.7	125	WRKY41	AT4G11070	WRKY family transcription factor	WRKY41; transcription factor	Arabidopsis thaliana WRKY41; transcription factor (WRKY41) mRNA, complete cds [NM_117177]	AATTTGATCCAACGGCTGAGATTAACACAGGCTTCCCCACTTTTTTCCACAATTCGATTT	NM_117177	826708	chr4:6760702-6760761	TC375143	At.27346	AT4G11070	GO:0006355|GO:0003700|GO:0045449	GO:0003700=sequence-specific DNA binding transcription factor activity		GO:0006355=regulation of transcription, DNA-dependent|GO:0045449=regulation of transcription, DNA-dependent
GT_A_84_P605694	-0.152616	0.404851	0	0.0840782	0.723189	0.65128	0.669929	0.681466	0.0235463	96.8	147	63.7	179	121	115	AT5G64450	AT5G64450	BEST Arabidopsis thaliana protein match is: Putative endonuclease or glycosyl hydrolase (TAIR:AT3G62200.1); Has 1807 Blast hits to 1807 proteins in 277 species: Archae - 0; Bacteria - 0; Metazoa - 736; Fungi - 347; Plants - 385; Viruses - 0; Other Eukaryo	hypothetical protein	Arabidopsis thaliana unknown protein (AT5G64450) mRNA, complete cds [NM_125841]	GAACATATACCTTTTACTGAAAGCTCAGAATGGCTTTGGGATAGCCTTTGTCGAAGCCTA	NM_125841	836566	chr5:25772612-25772671	TC386557	At.50554	AT5G64450	GO:0008150|GO:0005575		GO:0005575=cellular_component	GO:0008150=biological_process
GT_A_84_P13706	-0.16906	0	0.648814	0.159918	0.896127	1.49988	1.52381	1.30661	0.0237883	21.166	24.5561	22.0885	44.6299	48.1896	45.9678	AT3G50140	AT3G50140	Plant protein of unknown function (DUF247)	hypothetical protein	Arabidopsis thaliana unknown protein (AT3G50140) mRNA, complete cds [NM_114874]	AAGTACTTTAGTAATCCTTGGGCATATTTCTCTTTCTTTGCGGCAGTTATTCTGCTACTT	NM_114874	824176	chr3:18592588-18592529	TC367274	At.35529	AT3G50140	GO:0008150|GO:0009507		GO:0009507=chloroplast	GO:0008150=biological_process
GT_A_84_P793695	0	-0.231366	0.332074	0.0335693	0.533508	0.866828	1.05416	0.818165	0.0246347	15.7	13.8	11.7	22.9	20.5	21.9	AT1G07940			BP576802	BP576802 RAFL14 Arabidopsis thaliana cDNA clone RAFL14-93-G10 3', mRNA sequence [BP576802]	CATAACACAAAACAAAAGAAATAAACAGGAAGCTCGAGTGCCAAGTACCTCCGCCACCTC	BP576802	837309	chr1:2463138-2463197		At.67247		GO:0005739|GO:0005516|GO:0003746|GO:0006414	GO:0005516=calmodulin binding|GO:0003746=translation elongation factor activity	GO:0005739=mitochondrion	GO:0006414=translational elongation
GT_At_Specific_00037743	0	-0.0632815	0.346162	0.0942934	1.25151	0.694124	0.699833	0.881824	0.0246896	77.3017	76.3427	58.1723	185.467	89.5477	84.3474	AT1G34245.1	AT1G34245	TargetID: AT1G34245.1; Description: FUNCTIONS IN: molecular_function unknown; INVOLVED IN: biological_process unknown; LOCATED IN: endomembrane system; EXPRESSED IN: 13 plant structures; EXPRESSED DURING: 9 growth stages; BEST Arabidopsis thaliana protein	AT1G34245	TargetID: AT1G34245.1; Description: FUNCTIONS IN: molecular_function unknown; INVOLVED IN: biological_process unknown; LOCATED IN: endomembrane system; EXPRESSED IN: 13 plant structures; EXPRESSED DURING: 9 growth stages; BEST Arabidopsis thaliana protein	AAGTATATGTTTTGCCTCGTCCTAGTCTTCGCCGCGTGTTCTTTGGTCGTTAACTCCATT		840324							GO:0005623~cell,GO:0012505~endomembrane system,GO:0044464~cell part,
GT_A_84_P17191	0.162324	-0.242531	0	-0.0267356	1.54622	0.640416	1.9288	1.37181	0.0249213	380.426	296.5	201.246	1000.45	379.405	869.448	AT1G07160	AT1G07160	Protein phosphatase 2C family protein	protein phosphatase 2C, putative / PP2C, putative	Arabidopsis thaliana protein phosphatase 2C, putative / PP2C, putative (AT1G07160) mRNA, complete cds [NM_100590]	AAGCTCGTTGACCTCTCTGTATCACGAGGCTCCTTGGACGATATTAGTGTGATGTTGATT	NM_100590	837227	chr1:2198235-2198176	NP303015	At.42311	AT1G07160	GO:0008287|GO:0006470|GO:0004722|GO:0003824|GO:0009507	GO:0004722=protein serine/threonine phosphatase activity|GO:0003824=catalytic activity	GO:0008287=protein serine/threonine phosphatase complex|GO:0009507=chloroplast	GO:0006470=protein dephosphorylation
GT_A_84_P79265	0.139538	-0.737184	0	-0.199215	1.39445	1.01425	2.54471	1.65113	0.0257676	81.5	45.8	43.8	196	107	290	AT3G51330	AT3G51330	Eukaryotic aspartyl protease family protein	aspartyl protease family protein	Arabidopsis thaliana aspartyl protease family protein (AT3G51330) mRNA, complete cds [NM_114992]	AGGTTTTCTCCAGAGTAGTGCGGCTGTTAATGGTCTTCTCGGGCTAGGTTTGAAAGATTA	NM_114992	824296	chr3:19055091-19055032	TC405819	At.874	AT3G51330	GO:0006508|GO:0004190|GO:0031225	GO:0004190=aspartic-type endopeptidase activity	GO:0031225=anchored to membrane	GO:0006508=proteolysis
GT_A_84_P757039	0	0.316368	-0.184506	0.0439539	0.522663	1.05006	0.74764	0.773453	0.0260764	17200	22100	8960.01	24900	25500	19400	CAX1	AT2G38170	cation exchanger 1	AT2G38170.2	Arabidopsis thaliana CAX1 (cation exchanger 1); calcium ion transmembrane transporter/ calcium:cation antiporter/ calcium:hydrogen antiporter (CAX1) mRNA, complete cds [NM_201901]	GGAGTTCTCACTACATGAAGGGACTGGTCCTCTTGCTTTGCTATTTCATTATTGCCATCT	NM_201901	818395	chr2:15997393-15997334	TC283758	At.12459	AT2G38170	GO:0005773|GO:0005774|GO:0009651|GO:0009705|GO:0015085|GO:0015368|GO:0006882|GO:0015369|GO:0006816|GO:0030026|GO:0009631	GO:0015085=calcium ion transmembrane transporter activity|GO:0015368=calcium:cation antiporter activity|GO:0015369=calcium:hydrogen antiporter activity	GO:0005773=vacuole|GO:0005774=vacuolar membrane|GO:0009705=plant-type vacuole membrane	GO:0009651=response to salt stress|GO:0006882=cellular zinc ion homeostasis|GO:0006816=calcium ion transport|GO:0030026=cellular manganese ion homeostasis|GO:0009631=cold acclimation
GT_At_Specific_00200393	-0.199305	0	1.80367	0.534788	2.3938	3.78671	4.36287	3.51446	0.0261386	65.5317	77.6382	155.499	398.462	743.486	1039.95	AT4G04490.1	AT4G04490	TargetID: AT4G04490.1; Description: protein kinase family protein ; Chromosomal Location: chr4:2231957-2234638; Gene Orientation: REVERSE; Next best Hit: AT2G11800.1(alignment length 44bp with 79.55%identity)	AT4G04490	TargetID: AT4G04490.1; Description: protein kinase family protein ; Chromosomal Location: chr4:2231957-2234638; Gene Orientation: REVERSE; Next best Hit: AT2G11800.1(alignment length 44bp with 79.55%identity)	AAAGACAAAGATCCGTTTTCAGTGGATGAGGTCTCGATTACAGTCTTGTATCCTCGGTGA		825779						GO:0000166~nucleotide binding,GO:0001882~nucleoside binding,GO:0001883~purine nucleoside binding,GO:0003824~catalytic activity,GO:0004672~protein kinase activity,GO:0004674~protein serine/threonine kinase activity,GO:0004871~signal transducer activity,GO:0004872~receptor activity,GO:0005488~binding,GO:0005524~ATP binding,GO:0016301~kinase activity,GO:0016740~transferase activity,GO:0016772~transf…	GO:0005623~cell,GO:0012505~endomembrane system,GO:0016020~membrane,GO:0016021~integral to membrane,GO:0031224~intrinsic to membrane,GO:0044425~membrane part,GO:0044464~cell part,	GO:0006464~protein modification process,GO:0006468~protein amino acid phosphorylation,GO:0006793~phosphorus metabolic process,GO:0006796~phosphate metabolic process,GO:0008152~metabolic process,GO:0009987~cellular process,GO:0016310~phosphorylation,GO:0019538~protein metabolic process,GO:0043170~macromolecule metabolic process,GO:0043412~biopolymer modification,GO:0043687~post-translational prote…
GT_A_84_P604617	-0.0102882	0	0.39721	0.128974	0.948334	0.589974	0.644683	0.727664	0.0264723	433	450	340	848	470	458	AT5G02690	AT5G02690	unknown protein; FUNCTIONS IN: molecular_function unknown; INVOLVED IN: biological_process unknown; LOCATED IN: endomembrane system; EXPRESSED IN: 11 plant structures; EXPRESSED DURING: 9 growth stages; Has 2 Blast hits to 2 proteins in 1 species: Archae	hypothetical protein	Arabidopsis thaliana unknown protein (AT5G02690) mRNA, complete cds [NM_120347]	GACGACGATTCTTCCGGATCCTTTAAAACCAAAGAACTATGGTATTTAAGCAGCAAGTAA	NM_120347	831838	chr5:607396-607610	TC385776	At.74902	AT5G02690	GO:0003674|GO:0008150|GO:0012505	GO:0003674=molecular_function	GO:0012505=endomembrane system	GO:0008150=biological_process
GT_At_Specific_00015083	-1.0611	0.0777369	0	-0.327788	1.03189	0.792635	1.0861	0.970207	0.0264959	74.1559	168.499	91.5991	318.81	191.906	220.663	CYP78A5	AT1G13710	TargetID: AT1G13710.1; Symbol: CYP78A5 ; Description: CYP78A5; electron carrier/ heme binding / iron ion binding / monooxygenase/ oxygen binding ; Chromosomal Location: chr1:4702725-4704657; Gene Orientation: REVERSE; Next best Hit: AT3G46614.1(alignment		TargetID: AT1G13710.1; Symbol: CYP78A5 ; Description: CYP78A5; electron carrier/ heme binding / iron ion binding / monooxygenase/ oxygen binding ; Chromosomal Location: chr1:4702725-4704657; Gene Orientation: REVERSE; Next best Hit: AT3G46614.1(alignment	AGATACAGTTGCGATTCTAGTGGAATGGGTGCTTGCAAGAATGGTTTTGCATCAAGACAT
GT_A_84_P21338	0	-0.17706	0.316658	0.0465326	0.965841	1.49337	0.630134	1.02978	0.0274529	126	115	92.9	248	254	131	AT4G01740	AT4G01740	Cysteine/Histidine-rich C1 domain family protein	DC1 domain-containing protein	Arabidopsis thaliana DC1 domain-containing protein (AT4G01740) mRNA, complete cds [NM_116404]	TAGAGAGTGCGGGCAAATCAGTTGAGGTGGGGCTCAATAAAAGTACATCTCGTCCATTTT	NM_116404	828012	chr4:755305-755364	TC363085	At.54088	AT4G01740	GO:0003674|GO:0008150|GO:0005575	GO:0003674=molecular_function	GO:0005575=cellular_component	GO:0008150=biological_process
GT_A_84_P556238	-0.141694	0	0.596375	0.15156	1.32551	0.821809	1.02028	1.05587	0.0284035	15.9	18.1	15.7	44.3	22.2	23.9	NP456028				GB	AGATTAGAGATGGTGTCGTTTGGGCTCAGGACTAAGTTTTTGATCGTTAGCCGATTCCAC	NP456028		chr2:18854836-18854528	NP456028
GT_A_84_P23796	0	-0.0897636	0.359378	0.0898714	3.31872	1.4814	1.59732	2.13248	0.0285647	4.26667	4.13709	3.24037	42.9	8.53	8.67243	GT_A_84_P23796_r5	GT_A_84_P23796_r5	Unknown	MMD1 (MALE MEIOCYTE DEATH 1); DNA binding / protein binding / zinc ion binding	Arabidopsis thaliana MMD1 (MALE MEIOCYTE DEATH 1); DNA binding / protein binding / zinc ion binding (MMD1) mRNA, complete cds [NM_105288]	TGCTTGAATCTGCAGATGATTTCTTTGGAGATCAGAGATGTCTTGGTATGATTTTTCCTG	NM_105288	842932	chr1:24638872-24638813	NP306070	At.66821	AT1G66170	GO:0006355|GO:0005634|GO:0008270|GO:0003677	GO:0008270=zinc ion binding|GO:0003677=DNA binding	GO:0005634=nucleus	GO:0006355=regulation of transcription, DNA-dependent
GT_A_84_P23287	0	-0.0674238	0.504792	0.145789	0.663558	1.37209	1.2313	1.08898	0.0286965	5250	5170	4410	8380	9730	8280	AT4G22530	AT4G22530	S-adenosyl-L-methionine-dependent methyltransferases superfamily protein	embryo-abundant protein-related	Arabidopsis thaliana embryo-abundant protein-related (AT4G22530) mRNA, complete cds [NM_118379]	GTTATGAGCTGGTTCGAACCATTGTTTACAAGACGTTTATGCTCGCAGGAACCGTTCCTT	NM_118379	828348	chr4:11859308-11859249	TC378345	At.32526	AT4G22530	GO:0008152|GO:0008168|GO:0005575	GO:0008168=methyltransferase activity	GO:0005575=cellular_component	GO:0008152=metabolic process
GT_A_84_P24092	0	-0.0173903	0.47773	0.153447	0.869778	1.53889	0.845796	1.08482	0.0289211	410	418	338	755	853	495	MYB111	AT3G46130	myb domain protein 48	MYB111 (MYB DOMAIN PROTEIN 111); DNA binding / transcription factor	Arabidopsis thaliana MYB111 (MYB DOMAIN PROTEIN 111); DNA binding / transcription factor (MYB111) mRNA, complete cds [NM_114482]	TTGCAAATGATCAGTTTCCTTTCTGTTTCCAACACAGTAGATCACCATGGTCGTCAGGTT	NM_114482	823756	chr3:16946315-16946374	TC379394	At.1475	AT3G46130	GO:0006355|GO:0003700|GO:0009751|GO:0005634|GO:0003677|GO:0045449	GO:0003700=sequence-specific DNA binding transcription factor activity|GO:0003677=DNA binding	GO:0005634=nucleus	GO:0006355=regulation of transcription, DNA-dependent|GO:0009751=response to salicylic acid stimulus|GO:0045449=regulation of transcription, DNA-dependent
GT_A_84_P789360	-0.440413	0	0.573878	0.0444886	1.37389	0.836343	1.24203	1.15075	0.0299372	80.7	113	96.5	286	140	174	ATHB4	AT2G44910	homeobox-leucine zipper protein 4	AT2G44910.1	Arabidopsis thaliana ATHB4 (ARABIDOPSIS THALIANA HOMEOBOX-LEUCINE ZIPPER PROTEIN 4); DNA binding / transcription factor (ATHB4) mRNA, complete cds [NM_130055]	GTGAGTATTTAAAGAGATGTTGCGATAATCTGACCGAGGAGAATCGACGGCTGCAGAAAG	NM_130055	819100	chr2:18525248-18525189	TC290664	At.44957	AT2G44910	GO:0006355|GO:0003700|GO:0005634|GO:0003677	GO:0003700=sequence-specific DNA binding transcription factor activity|GO:0003677=DNA binding	GO:0005634=nucleus	GO:0006355=regulation of transcription, DNA-dependent
GT_A_84_P839339	-0.0741024	0	0.751227	0.225708	0.954226	1.23852	1.47822	1.22365	0.0304331	9.39	10.2	9.85	19.3	16.7	18.5	BT015103			NP1098347	Rep: At5g08630 - Arabidopsis thaliana (Mouse-ear cress), complete [TC397763]	GAAGGAGTCGCAAGTCGAAGGTCAGATCCTCGTCTCATGAAAATCATATTTGGCTAACAA	BT015103		chr5:2800259-2800200	NP1098347	At.32548
GT_A_84_P22784	0	-0.00252056	1.15226	0.383246	2.59007	1.89021	1.52994	2.0034	0.0306393	13.3	13.7	17.5	80.7	35.3	25.8	KNATM	AT1G14760	KNOX Arabidopsis thaliana meinox	KNATM (KNOX ARABIDOPSIS THALIANA MEINOX)	Arabidopsis thaliana KNATM (KNOX ARABIDOPSIS THALIANA MEINOX); transcription activator (KNATM) mRNA, complete cds [NM_101345]	ACCCTGACTCTTCCTCCGAAGCTACCTCTTCAGAACTTGATCAATTCATGGTTCTTTTTT	NM_101345	838041	chr1:5084875-5084816	TC394508	At.41954	AT1G14760	GO:0005737|GO:0016563|GO:0010589|GO:0005634		GO:0005737=cytoplasm|GO:0005634=nucleus	GO:0010589=leaf proximal/distal pattern formation
GT_A_84_P205978	0	-0.571742	2.60348	0.677246	3.93997	3.62594	4.20262	3.92284	0.0306685	6.31764	4.38602	22.7302	97.7097	55.845	78.1415	CYP82C3	AT4G31950	cytochrome P450, family 82, subfamily C, polypeptide 3	CYP82C3; electron carrier/ heme binding / iron ion binding / monooxygenase/ oxygen binding	Arabidopsis thaliana CYP82C3; electron carrier/ heme binding / iron ion binding / monooxygenase/ oxygen binding (CYP82C3) mRNA, complete cds [NM_119346]	GCTTGCAGAACAAGGCAAACTCTCGCATCTTCAATACGATGCCAATACGTGCATCAAAAC	NM_119346	829325	chr4:15456100-15456159	TC366782	At.31699	AT4G31950	GO:0004497|GO:0005506|GO:0019825|GO:0009055|GO:0012505|GO:0020037|GO:0055114	GO:0004497=monooxygenase activity|GO:0005506=iron ion binding|GO:0019825=oxygen binding|GO:0009055=electron carrier activity|GO:0020037=heme binding	GO:0012505=endomembrane system	GO:0055114=oxidation-reduction process
GT_A_84_P13537	0	-0.239043	0.366116	0.0423574	1.06978	1.03821	0.507129	0.871706	0.0307553	1039.95	909.246	793.5	2199.79	1529.18	992.855	WRKY17	AT2G24570	WRKY DNA-binding protein 17	WRKY17; calmodulin binding / transcription factor	Arabidopsis thaliana WRKY17; calmodulin binding / transcription factor (WRKY17) mRNA, complete cds [NM_128018]	CGCTTTCTGGTCTTCCTTACAGGAAGAGATGCTTTGAACATGACCACTCTGAAGGCTTTT	NM_128018	816993	chr2:10438672-10438613	TC370033	At.14192	AT2G24570	GO:0005516|GO:0006355|GO:0003700|GO:0010200|GO:0005634|GO:0042742	GO:0005516=calmodulin binding|GO:0003700=sequence-specific DNA binding transcription factor activity	GO:0005634=nucleus	GO:0006355=regulation of transcription, DNA-dependent|GO:0010200=response to chitin|GO:0042742=defense response to bacterium
GT_A_84_P802278	-0.00980186	0	0.740904	0.243701	0.958392	1.41296	1.83469	1.40201	0.0309243	7.71	8.01	7.68	15.2	14.8	18.6	BX838959			BX838959	BX838959 Arabidopsis thaliana Flowers and buds Col-0 Arabidopsis thaliana cDNA clone GSLTFB11ZF10 5PRIM, mRNA sequence [BX838959]	GCTTTTCTTTTTTCGTTTTTTGCTCAGTGTGCTCCACCGGGGATCGAAGTTATGTTTTTT	BX838959				At.71898
GT_At_Specific_00159109	-0.762963	0	1.94208	0.39304	2.81281	3.14347	3.12002	3.02543	0.0316472	6.49045	11.3652	25.0551	77.9874	69.6853	64.3254	RTFL13	AT3G23635	TargetID: AT3G23635.1; Symbol: RTFL13 ; Description: RTFL13 (ROTUNDIFOLIA LIKE 13) ; Chromosomal Location: chr3:8497941-8498072; Gene Orientation: REVERSE; Next best Hit: AT2G37478.1(alignment length 30bp with 86.67%identity)		TargetID: AT3G23635.1; Symbol: RTFL13 ; Description: RTFL13 (ROTUNDIFOLIA LIKE 13) ; Chromosomal Location: chr3:8497941-8498072; Gene Orientation: REVERSE; Next best Hit: AT2G37478.1(alignment length 30bp with 86.67%identity)	AACGCGTGCTTATATCATCTGGAGGTGTTTGATTTTCTTGTTACGGTGGGATGACTATTG
GT_A_84_P233599	-0.558802	0	0.132611	-0.142063	0.898968	0.681897	1.74637	1.10908	0.0320751	25	38	23.9	69.2	42.3	83	AT1G61420	AT1G61420	S-locus lectin protein kinase family protein	S-locus lectin protein kinase family protein	Arabidopsis thaliana S-locus lectin protein kinase family protein (AT1G61420) mRNA, complete cds [NM_104823]	CATAATGCTGATATAACAACGGATGCTTCACAAGTTTCATGGAGGAATGATCTGAAACCA	NM_104823	842436	chr1:22662108-22661926	NP042249	At.36455	AT1G61420	GO:0048544|GO:0004672|GO:0004674|GO:0016301|GO:0005529|GO:0030246|GO:0006468|GO:0005524|GO:0012505	GO:0004672=protein kinase activity|GO:0004674=protein serine/threonine kinase activity|GO:0016301=kinase activity|GO:0005529=carbohydrate binding|GO:0030246=carbohydrate binding|GO:0005524=ATP binding	GO:0012505=endomembrane system	GO:0048544=recognition of pollen|GO:0006468=protein phosphorylation
GT_A_84_P596836	1.37295	-0.0334167	0	0.446512	3.76884	1.87199	2.64738	2.76274	0.0323186	16.8	6.54	3.84	89.1	17	27.3	WNK3	AT3G48260	with no lysine (K) kinase 3	WNK3; kinase/ protein kinase	Arabidopsis thaliana WNK3; kinase/ protein kinase (WNK3) mRNA, complete cds [NM_148852]	GACCGATCAATCAAGAAGTTGGGGTTATAGTAGAGAAACTTGAGTCTTTGTTGAGGAAAC	NM_148852	823984	chr3:17873208-17873149	TC366976	At.44826	AT3G48260	GO:0004672|GO:0016301|GO:0006468|GO:0005575	GO:0004672=protein kinase activity|GO:0016301=kinase activity	GO:0005575=cellular_component	GO:0006468=protein phosphorylation
GT_A_84_P11645	-0.0541925	0.319343	0	0.0883834	0.492305	1.24504	0.909437	0.882259	0.0324409	14698.6	19649.4	9034.68	21633.3	25899.8	19256.2	CAX1	AT2G38170	cation exchanger 1	CAX1 (cation exchanger 1); calcium ion transmembrane transporter/ calcium:cation antiporter/ calcium:hydrogen antiporter	Arabidopsis thaliana CAX1 (cation exchanger 1); calcium ion transmembrane transporter/ calcium:cation antiporter/ calcium:hydrogen antiporter (CAX1) mRNA, complete cds [NM_179961]	GGACATCAAGCGATGAACAATGTCGTCACTGCAACAGGAGGAGGAGTTTTCTCATCTTAA	NM_179961	818395	chr2:15989488-15989429	TC388761	At.12459	AT2G38170	GO:0005773|GO:0005774|GO:0009651|GO:0016020|GO:0009705|GO:0015085|GO:0006882|GO:0015368|GO:0006816|GO:0015369|GO:0030026|GO:0009631	GO:0015085=calcium ion transmembrane transporter activity|GO:0015368=calcium:cation antiporter activity|GO:0015369=calcium:hydrogen antiporter activity	GO:0005773=vacuole|GO:0005774=vacuolar membrane|GO:0016020=membrane|GO:0009705=plant-type vacuole membrane	GO:0009651=response to salt stress|GO:0006882=cellular zinc ion homeostasis|GO:0006816=calcium ion transport|GO:0030026=cellular manganese ion homeostasis|GO:0009631=cold acclimation
GT_A_84_P854572	0.245261	-1.01026	0	-0.254999	0.891027	1.10684	0.988646	0.995505	0.0325066	9.07	3.92	4.53	14.3	11.8	10.2	AT3G23310			AT3G23310.1	Arabidopsis thaliana protein kinase, putative (AT3G23310) mRNA, complete cds [NM_113233]	GTCGTGTGACATGTGAAGATTGTGGTCGTACATATAGCTGAAGGAACTCTTGGCTGATTT	NM_113233	821911	chr3:8339691-8339750	TC309248	At.27123		GO:0016301|GO:0006468|GO:0005575	GO:0016301=kinase activity	GO:0005575=cellular_component	GO:0006468=protein phosphorylation
GT_A_84_P851716	0	-0.719258	1.0549	0.111879	2.09827	1.66321	1.70425	1.82191	0.0327426	6.35	3.98	7.81	27.4	14.4	13.9	AT4G16430	AT4G16430	basic helix-loop-helix (bHLH) DNA-binding superfamily protein	AT4G16430.1	Arabidopsis thaliana basic helix-loop-helix (bHLH) family protein (AT4G16430) mRNA, complete cds [NM_117738]	CTTTTTCACCAACAAACCCTAAATTCGGTGTCTCAGCAAGAATCACGTGATTCTCGTTCC	NM_117738	827337	chr4:9267433-9267492	TC306694	At.4413	AT4G16430	GO:0003700|GO:0005634|GO:0003677|GO:0045449	GO:0003700=sequence-specific DNA binding transcription factor activity|GO:0003677=DNA binding	GO:0005634=nucleus	GO:0045449=regulation of transcription, DNA-dependent
GT_A_84_P516438	-0.757639	0	0.974068	0.0721431	2.08544	1.62083	1.57534	1.76054	0.0327889	3.25	5.67	6.39	23.5	12.1	11	AT3G21570	AT3G21570	unknown protein; Has 43 Blast hits to 43 proteins in 13 species: Archae - 0; Bacteria - 0; Metazoa - 0; Fungi - 0; Plants - 43; Viruses - 0; Other Eukaryotes - 0 (source: NCBI BLink).	hypothetical protein	Arabidopsis thaliana unknown protein (AT3G21570) mRNA, complete cds [NM_113052]	AAGAAGAAAGCGAAAAGCCAGGTTGTTGTCGTTTCCATTGATGACTCGGCCTCTCAAGAT	NM_113052	821711	chr3:7600386-7600327	TC382338	At.51365	AT3G21570	GO:0003674|GO:0008150	GO:0003674=molecular_function		GO:0008150=biological_process
GT_A_84_P17326	-0.066577	0	0.109106	0.0141764	1.02974	0.503465	0.415478	0.649561	0.0328707	8814.11	9524.62	5893.68	18990.5	9368.95	8269.95	WRKY33	AT2G38470	WRKY DNA-binding protein 33	WRKY33; transcription factor	Arabidopsis thaliana WRKY33; transcription factor (WRKY33) mRNA, complete cds [NM_129404]	ACGCAACAAAACTTTGTTGGTGGTGGATTCTCTAGAGCAAAGGAAGAACCAAACGAGGAG	NM_129404	818429	chr2:16110450-16110509	TC364349	At.13123	AT2G38470	GO:0006355|GO:0003700|GO:0009651|GO:0010200|GO:0009408|GO:0009409|GO:0050832|GO:0009414|GO:0005634|GO:0006970|GO:0010120|GO:0042742	GO:0003700=sequence-specific DNA binding transcription factor activity	GO:0005634=nucleus	GO:0006355=regulation of transcription, DNA-dependent|GO:0009651=response to salt stress|GO:0010200=response to chitin|GO:0009408=response to heat|GO:0009409=response to cold|GO:0050832=defense response to fungus|GO:0009414=response to water deprivation|G
GT_A_84_P525902	-0.13597	0	0.585872	0.149967	0.908664	1.0508	0.762219	0.907228	0.0328864	12.7	14.4	12.4	26.4	20.7	15.9	AT1G60460	AT1G60460	unknown protein; FUNCTIONS IN: molecular_function unknown; INVOLVED IN: biological_process unknown; LOCATED IN: endomembrane system; EXPRESSED IN: 6 plant structures; EXPRESSED DURING: petal differentiation and expansion stage, E expanded cotyledon stage,	hypothetical protein	Arabidopsis thaliana unknown protein (AT1G60460) mRNA, complete cds [NM_104733]	AGAAAGATCGTGACGGTTATAGGAATGAATGAGAGGAAACCCCAGAAAGACCAAGAAGCT	NM_104733	842341	chr1:22278413-22278472	NP043244	At.71323	AT1G60460	GO:0003674|GO:0008150|GO:0012505	GO:0003674=molecular_function	GO:0012505=endomembrane system	GO:0008150=biological_process
GT_A_84_P751150	0	-0.0252328	0.0721927	0.0156533	1.1866	3.08032	1.45851	1.90848	0.0329631	143	145	89	328	866	264	ANAC004	AT1G02230	NAC domain containing protein 4	AT1G02230.1	Arabidopsis thaliana ANAC004 (Arabidopsis NAC domain containing protein 4); transcription factor (ANAC004) mRNA, complete cds [NM_100104]	CAAGTGACTGTGATTCGAGAGCATAAATTGGGTGAAGAGTCTGTCAAGAAGAAAAGAGCT	NM_100104	837630	chr1:435305-435246	NP041492	At.71673	AT1G02230	GO:0003700|GO:0007275|GO:0005575	GO:0003700=sequence-specific DNA binding transcription factor activity	GO:0005575=cellular_component	GO:0007275=multicellular organismal development
GT_A_84_P542165	-0.107741	0	0.554807	0.149022	0.692856	1.02814	1.30073	1.00724	0.0336747	14.3	15.9	13.4	25.1	22.5	25.5	AT3G29720	AT3G29720	HXXXD-type acyl-transferase family protein	transferase-related	Arabidopsis thaliana transferase-related (AT3G29720) mRNA, complete cds [NM_113894]	CTCTCAAAGGAGAAAGTCAATGCAAGAAATTTAATGCTGCCTCCCGCTAAAGAGAACATC	NM_113894	822651	chr3:11549651-11549592	TC393514	At.53579	AT3G29720	GO:0008150|GO:0016747|GO:0005575	GO:0016747=transferase activity, transferring acyl groups other than amino-acyl groups	GO:0005575=cellular_component	GO:0008150=biological_process
GT_A_84_P17640	0.236555	0	-0.649696	-0.137714	0.876774	0.54343	1.02737	0.815859	0.0339438	10.824	9.47998	3.46676	17	9.58697	12.5794	TC383892				Rep: transcription factor - Arabidopsis thaliana, partial (41%) [TC383892]	AAGAATTACCTGCAATGGAGGAGGAAGAGATTGTTGCATCTGATGGTGACCAACAAACTG	TC383892		chr4:14230246-14230187	TC383892			GO:0008150			GO:0008150=biological_process
GT_A_84_P19698	0	-1.04614	0.799955	-0.0820611	1.31328	1.87048	2.22081	1.80152	0.0342146	788.465	393.995	812.671	1974.49	2064.27	2469.01	AT5G42830	AT5G42830	HXXXD-type acyl-transferase family protein	transferase family protein	Arabidopsis thaliana transferase family protein (AT5G42830) mRNA, complete cds [NM_123648]	ATAAGTTCGATGGAAAGGTATCTGCTTACCCGGGAAGAGAAGGAGGGGGAAGTATAGATT	NM_123648	834294	chr5:17177770-17177829	TC369554	At.30151	AT5G42830	GO:0008150|GO:0016747|GO:0005575|GO:0016740	GO:0016747=transferase activity, transferring acyl groups other than amino-acyl groups|GO:0016740=transferase activity	GO:0005575=cellular_component	GO:0008150=biological_process
GT_At_Specific_00170991	0	-0.565597	0.924171	0.119525	1.6078	1.30176	2.05094	1.6535	0.0342213	5.66524	3.94989	6.3642	17.4	10	15.7698	AT3G43521.1	AT3G43521	TargetID: AT3G43521.1; Description: transposable element gene ; Chromosomal Location: chr3:15408945-15409667; Gene Orientation: FORWARD; Next best Hit: AT2G21460.1(alignment length 20bp with 95.00%identity)	AT3G43521	TargetID: AT3G43521.1; Description: transposable element gene ; Chromosomal Location: chr3:15408945-15409667; Gene Orientation: FORWARD; Next best Hit: AT2G21460.1(alignment length 20bp with 95.00%identity)	AATGTGATGTTTCAAGAAAAGTAGCCAACGTATATGGAATTTTTGCAGCCTCCCTTGATG		3769572
GT_A_84_P857806	0.482295	-0.124422	0	0.119291	0.729201	0.649883	0.754396	0.71116	0.0343959	14.3	9.69	6.06	17.1	11.5	11.6	CRK	AT3G50530	CDPK-related kinase	AT3G50530.1	Arabidopsis thaliana CRK (CDPK-related kinase); ATP binding / calcium ion binding / calcium-dependent protein serine/threonine phosphatase/ kinase/_ (CRK) mRNA, complete cds [NM_114913]	TATGTACTTCGAAACCGAATTCATCTAATTCCGATCAAACCTCCGGCGAGGAATAGTCCA	NM_114913	824217	chr3:18764821-18764879	TC311227	At.21	AT3G50530	GO:0016301|GO:0005509|GO:0004723|GO:0006468|GO:0006499	GO:0016301=kinase activity|GO:0005509=calcium ion binding|GO:0004723=calcium-dependent protein serine/threonine phosphatase activity		GO:0006468=protein phosphorylation|GO:0006499=N-terminal protein myristoylation
GT_A_84_P22972	-0.0090313	0	0.47872	0.156563	1.06246	1.11093	0.557033	0.910143	0.034595	365	379	303	773	568	363	AT2G42980	AT2G42980	Eukaryotic aspartyl protease family protein	aspartyl protease family protein	Arabidopsis thaliana aspartyl protease family protein (AT2G42980) mRNA, complete cds [NM_129859]	AGAATTTCCATATACTCTATGATACAAAGAGGTCTAGGCTAGGGTTCACACCCACAAAGT	NM_129859	818900	chr2:17875078-17875019	TC366593	At.66340	AT2G42980	GO:0006508|GO:0004190	GO:0004190=aspartic-type endopeptidase activity		GO:0006508=proteolysis
GT_A_84_P18368	0	-0.342206	0.251444	-0.030254	0.48392	0.508689	0.825927	0.606179	0.0356693	2149.79	1749.89	1514.99	3029.73	2189.98	2559.98	AT3G16850	AT3G16850	Pectin lyase-like superfamily protein	glycoside hydrolase family 28 protein / polygalacturonase (pectinase) family protein	Arabidopsis thaliana glycoside hydrolase family 28 protein / polygalacturonase (pectinase) family protein (AT3G16850) mRNA, complete cds [NM_112559]	TTACAAACGCGATCAGAAGAATCTTGGATATGCTCCAACGTCTCTGGTTTCTCAGACGAC	NM_112559	820938	chr3:5750814-5750873	TC364859	At.22797	AT3G16850	GO:0005773|GO:0005975|GO:0009505|GO:0004650	GO:0004650=polygalacturonase activity	GO:0005773=vacuole|GO:0009505=plant-type cell wall	GO:0005975=carbohydrate metabolic process
GT_A_84_P14705	-0.61816	0.221084	0	-0.132359	0.826903	1.28415	0.556334	0.88913	0.0360241	80.4376	148.499	73.0913	220.699	215.29	121.963	AT3G62780	AT3G62780	Calcium-dependent lipid-binding (CaLB domain) family protein	C2 domain-containing protein	Arabidopsis thaliana C2 domain-containing protein (AT3G62780) mRNA, complete cds [NM_116143]	ATGCCGGGAAGTCCACCCACAATGTATCAATCTATATTTCCTGGCTTATCATGTCCACCA	NM_116143	825453	chr3:23222163-23222104	TC372615	At.34055	AT3G62780	GO:0003674|GO:0008150|GO:0005575	GO:0003674=molecular_function	GO:0005575=cellular_component	GO:0008150=biological_process
GT_A_84_P808262	-0.102287	0	0.491568	0.12976	0.771161	0.73369	0.628479	0.71111	0.0366143	84.5	93.6	75.5	156	108	94.2	AT5G55960			AT5G55960.1	Arabidopsis thaliana unknown protein (AT5G55960) mRNA, complete cds [NM_124978]	CCTTTGAAATTAGGGCTTACGGAAGTTGTTCTTCGCTGTTCCTGGTTTCTGTCTTCAATG	NM_124978	835694	chr5:22680318-22680375	TC299495	At.26758		GO:0008150|GO:0003674|GO:0005575	GO:0003674=molecular_function	GO:0005575=cellular_component	GO:0008150=biological_process
GT_A_84_P848028	-0.0909347	0	0.292586	0.0672172	0.548118	0.453921	0.938586	0.646875	0.0369015	2020	2220	1560	3170	2110	2770	AT4G23470	AT4G23470	PLAC8 family protein	AT4G23470.3	Arabidopsis thaliana hydroxyproline-rich glycoprotein family protein (AT4G23470) mRNA, complete cds [NM_001036625]	TGCATGTATTGTCGGTATGGATGAGCTTTCAGAAGCTTCTCAGATACTCACATGTTGCTC	NM_001036625	828446	chr4:12250535-12250594	TC300674	At.32426	AT4G23470
GT_A_84_P18510	-0.300409	0	1.9959	0.565164	2.27727	3.88044	4.33563	3.49778	0.0370759	34.5613	43.9187	100.501	207.913	448.812	577.283	AT4G04490	AT4G04490	cysteine-rich RLK (RECEPTOR-like protein kinase) 36	protein kinase family protein	Arabidopsis thaliana protein kinase family protein (AT4G04490) mRNA, complete cds [NM_116687]	ACCTGAAAATAGGTCCATGAGTGAGCGTAAAGACAAAGATCCGTTTTCAGTGGATGAGGT	NM_116687	825779	chr4:2232044-2231985	TC362964	At.54140	AT4G04490	GO:0016301|GO:0006468|GO:0012505	GO:0016301=kinase activity	GO:0012505=endomembrane system	GO:0006468=protein phosphorylation
GT_A_84_P855337	-0.389825	0	0.142188	-0.0825458	1.25537	0.439243	1.65301	1.11587	0.0374905	125	169	107	394	159	346	AtTLP2	AT2G18280	tubby like protein 2	AT2G18280.1	Arabidopsis thaliana AtTLP2 (TUBBY LIKE PROTEIN 2); phosphoric diester hydrolase/ transcription factor (AtTLP2) mRNA, complete cds [NM_179644]	AATCTGTTTAGAGACAGCCTATGCTTGTCTCTGTTTCTGCGTTTTCTCTTTCCGATCTGG	NM_179644	816344	chr2:7953336-7953394	TC309790	At.21504	AT2G18280	GO:0008081|GO:0003700|GO:0005575|GO:0045449	GO:0008081=phosphoric diester hydrolase activity|GO:0003700=sequence-specific DNA binding transcription factor activity	GO:0005575=cellular_component	GO:0045449=regulation of transcription, DNA-dependent
GT_A_84_P184814	0	-0.349578	0.633146	0.0945226	0.898066	0.95789	1.21379	1.02325	0.0376412	134.454	108.885	123.45	252.496	187	209.495	AT5G02680			ATP binding / aminoacyl-tRNA ligase/ nucleotide binding	Arabidopsis thaliana ATP binding / aminoacyl-tRNA ligase/ nucleotide binding (AT5G02680) mRNA, complete cds [NM_120346]	TCAAGGTCTTCTTAAGAAAGGTGATGGTTCCTTCTACGTGGCTTGGCACTGGGGAAAATT	NM_120346	831842	chr5:606147-606261	TC388645	At.74902		GO:0012505		GO:0012505=endomembrane system
GT_A_84_P830318	0	-0.213111	0.597827	0.128238	0.753969	0.936084	1.0701	0.920051	0.0379506	17.3	15.4	15.5	29.4	23.7	24.4	AT3G61670	AT3G61670	Protein of unknown function (DUF3133)	AT3G61670.1	Arabidopsis thaliana unknown protein (AT3G61670) mRNA, complete cds [NM_116032]	GAAGATACAGCCAAACCGGTTTCAGCTAGTTCCCCAGAGAAAGCAATATTGGATTCTAGT	NM_116032	825340	chr3:22830397-22830456	TC305977	At.27984	AT3G61670	GO:0008150|GO:0003674|GO:0005575	GO:0003674=molecular_function	GO:0005575=cellular_component	GO:0008150=biological_process
GT_A_84_P732884	-1.13641	0.114835	0	-0.340523	1.62759	0.776264	2.60977	1.67121	0.0386843	3.55	8.72	4.62	24.3	9.57	32	AT2G13547			hypothetical protein	Arabidopsis thaliana clone asmbl_5379 unknown mRNA sequence [EF183317]	GCTTTTCTTCAAATTTCAACTGATTTGCCCATCCTCTCGTAGAGTAATATCTTCATCATC	EF183317	6240824	chr2:5646949-5647008		At.68402
GT_A_84_P831686	-0.919134	0.677783	0	-0.0804502	1.04455	1.71692	1.55711	1.43953	0.0396099	5.19	16.2	5.81	20.4	23.1	19.4	AT1G11060	AT1G11060	WAPL (Wings apart-like protein regulation of heterochromatin) protein	AT1G11060.1	Arabidopsis thaliana unknown protein (AT1G11060) mRNA, complete cds [NM_100979]	GCATCAAGTTTCTGATAAAGTTGTTGAAACCTGTGATTGTCACTAGCACCGAAGGGAAGC	NM_100979	837647	chr1:3685955-3686014	TC294885	At.16753	AT1G11060	GO:0008150|GO:0003674	GO:0003674=molecular_function		GO:0008150=biological_process
GT_A_84_P809044	-0.471902	0	0.503438	0.010512	2.45047	0.961972	3.32364	2.24536	0.0399055	6.1	8.73	7.1	46.6	11.8	56.9	TA27856_3702			TA27856_3702	Rep: Non-specific lipid-transfer protein - Arabidopsis thaliana (Mouse-ear cress), partial (50%) [TC406362]	TGCACCCCTGAGGTGATGAGCACGTCAATGAAGCTACTAGCGATTTTCGATATTATATAA	TA27856_3702			TC314224
GT_A_84_P507017	0	-1.14364	0.84587	-0.0992575	1.9165	1.46557	3.08176	2.15461	0.0399126	53.1	24.8	56.5	202	105	302	AT5G44990	AT5G44990	Glutathione S-transferase family protein	hypothetical protein	Arabidopsis thaliana unknown protein (AT5G44990) mRNA, complete cds [NM_001125904]	CAAGCAAAACTACTATGGAAGCTTTCCTTCTATAAACCCTCTTGAGATCATCGCTCATGG	NM_001125904	834530	chr5:18164573-18164632	TC376398	At.55374	AT5G44990	GO:0003674|GO:0008150|GO:0005575	GO:0003674=molecular_function	GO:0005575=cellular_component	GO:0008150=biological_process
GT_A_84_P16994	-0.875344	0	0.252152	-0.207731	1.38226	0.801657	0.757322	0.980412	0.0400947	552	1044.89	713.956	2659.98	1263.8	1149.83	AT2G20835	AT2G20835	unknown protein; BEST Arabidopsis thaliana protein match is: unknown protein (TAIR:AT3G15534.1); Has 66 Blast hits to 66 proteins in 12 species: Archae - 0; Bacteria - 0; Metazoa - 0; Fungi - 0; Plants - 66; Viruses - 0; Other Eukaryotes - 0 (source: NCBI	hypothetical protein	Arabidopsis thaliana unknown protein (AT2G20835) mRNA, complete cds [NM_127652]	TGTGGGGTCCCTTTTTACCGCAAAGCTTGGAAAGCTATCGTCTGTCATATCTGCGGTGCT	NM_127652	816616	chr2:8971139-8971080	TC406603	At.39640	AT2G20835	GO:0003674|GO:0008150	GO:0003674=molecular_function		GO:0008150=biological_process
GT_A_84_P196584	-0.420325	0	0.440103	0.00659243	2.02733	2.17031	0.656899	1.61818	0.0411413	821.927	1134.99	883.425	4518.4	3544.91	1164.99	AK118176	AT3G48650	pseudogene, At14a-related protein, similar to At14a (GI:11994571 and GI:11994573) (Arabidopsis thaliana)		Arabidopsis thaliana At3g48650 mRNA for unknown protein, complete cds, clone: RAFL19-49-F04 [AK118176]	TATTGAAGGTTTTGCTGACAAAATCGAGGAAGTTGGTACAAATGTGGCTAGGTGTAGCAA	AK118176		chr3:18025926-18025985	NP162702	At.35700	AT3G48650
GT_A_84_P512750	-0.253764	0	1.84371	0.529983	3.35612	2.52039	2.27537	2.71729	0.0413097	3.43	4.22	8.69	42.2	16.8	13.3	AT2G33780	AT2G33780	VQ motif-containing protein	VQ motif-containing protein	Arabidopsis thaliana VQ motif-containing protein (AT2G33780) mRNA, complete cds [NM_128937]	CGGCGCCTTCACCTCATGATCATTGATCAACCCTAGTTTTGCTTTTGTTTTATGTTATGT	NM_128937	817945	chr2:14291142-14291083	TC395126	At.37883	AT2G33780	GO:0003674|GO:0008150|GO:0005575	GO:0003674=molecular_function	GO:0005575=cellular_component	GO:0008150=biological_process
GT_A_84_P858250	0	-0.173952	1.02736	0.284468	1.46055	1.25315	1.95988	1.55786	0.0413601	7.5	6.86	9.05	20.8	12.8	19.6	AT2G38970	AT2G38970	Zinc finger (C3HC4-type RING finger) family protein	AT2G38970.1	Arabidopsis thaliana zinc finger (C3HC4-type RING finger) family protein (AT2G38970) mRNA, complete cds [NM_179975]	CGACACCTTCCTCTCACGGTCTGAAATTGTCCAGAAACAGCTCTAAATCTTCAAAGACAT	NM_179975	818482	chr2:16281367-16281864	TC311502	At.37223	AT2G38970	GO:0005515|GO:0004842|GO:0008270	GO:0005515=protein binding|GO:0004842=ubiquitin-protein ligase activity|GO:0008270=zinc ion binding
GT_A_84_P22722	0.0905933	0	-0.171788	-0.027065	1.15026	2.12113	0.617341	1.29624	0.0415023	7760	7520	3830	16300	22700	7510	CSD1	AT1G08830	copper/zinc superoxide dismutase 1	CSD1 (COPPER/ZINC SUPEROXIDE DISMUTASE 1); superoxide dismutase	Arabidopsis thaliana CSD1 (COPPER/ZINC SUPEROXIDE DISMUTASE 1); superoxide dismutase (CSD1) mRNA, complete cds [NM_100757]	ATTGCCAGATTCCTCTTACTGGACCAAACTCTATTGTTGGTAGGGCTGTTGTTGTCCATG	NM_100757	837405	chr1:2828404-2828557	TC379163	At.25177	AT1G08830	GO:0005737|GO:0009651|GO:0019430|GO:0010039|GO:0010193|GO:0046688|GO:0006979|GO:0042742|GO:0004784|GO:0005829	GO:0004784=superoxide dismutase activity	GO:0005737=cytoplasm|GO:0005829=cytosol	GO:0009651=response to salt stress|GO:0019430=removal of superoxide radicals|GO:0010039=response to iron ion|GO:0010193=response to ozone|GO:0046688=response to copper ion|GO:0006979=response to oxidative stress|GO:0042742=defense response to bacterium
GT_A_84_P21554	-0.745161	0.822689	0	0.0258425	1.45392	1.48853	1.21956	1.38734	0.0417228	3.89	11.9	3.86	18	13.1	10.2	CYCA2;1	AT5G25380	cyclin a2;1	CYCA2;1 (cyclin a2;1); cyclin-dependent protein kinase regulator	Arabidopsis thaliana CYCA2;1 (cyclin a2;1); cyclin-dependent protein kinase regulator (CYCA2;1) mRNA, complete cds [NM_122447]	CAAAAGTTTAAAAGAGTGGCAACATTAACATCTCCTGAACGTGTGAACACACTCTTCTCA	NM_122447	832610	chr5:8817421-8817560	NP2704407	At.54993	AT5G25380	GO:0042023|GO:0051726|GO:0005634|GO:0016538|GO:0009507	GO:0016538=cyclin-dependent protein serine/threonine kinase regulator activity	GO:0005634=nucleus|GO:0009507=chloroplast	GO:0042023=DNA endoreduplication|GO:0051726=regulation of cell cycle
GT_A_84_P22847	0	-0.459398	2.38869	0.643096	3.08391	3.13181	4.36055	3.52542	0.0419218	5.29	3.97	16.4	45.2	33.2	73	AT1G14550	AT1G14550	Peroxidase superfamily protein	anionic peroxidase, putative	Arabidopsis thaliana anionic peroxidase, putative (AT1G14550) mRNA, complete cds [NM_101322]	GGGTAATATAGAACCTCTCACTGGCTCTAATGGAGAAATCAGAAAGATATGCAGCTTTGT	NM_101322	838017	chr1:4980258-4980317	NP213641	At.51610	AT1G14550	GO:0004601|GO:0006979|GO:0012505|GO:0020037|GO:0055114	GO:0004601=peroxidase activity|GO:0020037=heme binding	GO:0012505=endomembrane system	GO:0006979=response to oxidative stress|GO:0055114=oxidation-reduction process
GT_A_84_P23501	-0.832858	0	0.725059	-0.0359332	2.184	1.47591	1.09652	1.58548	0.0423854	17.9	32.9	31.2	146	63.5	45.8	CCR4	AT5G47850	CRINKLY4 related 4	CCR4 (ARABIDOPSIS THALIANA CRINKLY4 RELATED 4); kinase	Arabidopsis thaliana CCR4 (ARABIDOPSIS THALIANA CRINKLY4 RELATED 4); kinase (CCR4) mRNA, complete cds [NM_124159]	TAACGAAGACGAAAACCCTAGAAACTTAGTGGAATATGTTGTACCATACATTTTGCTGGA	NM_124159	834836	chr5:19379079-19379020	TC361424	At.29876	AT5G47850	GO:0016301|GO:0006468|GO:0012505	GO:0016301=kinase activity	GO:0012505=endomembrane system	GO:0006468=protein phosphorylation
GT_A_84_P19829	-0.898112	0	1.08339	0.061758	1.56284	2.10661	1.73779	1.80241	0.0429739	137.768	264.932	322.078	764.367	791.721	575.234	AT5G58390	AT5G58390	Peroxidase superfamily protein	peroxidase, putative	Arabidopsis thaliana peroxidase, putative (AT5G58390) mRNA, complete cds [NM_125225]	TCATAGCTTACAGCCACAATCTCAATGCCTTCTACCGCGACTTTGCAAGGGCAATGATTA	NM_125225	835952	chr5:23599885-23599826	TC371488	At.29283	AT5G58390	GO:0004601|GO:0006979|GO:0012505|GO:0020037|GO:0055114	GO:0004601=peroxidase activity|GO:0020037=heme binding	GO:0012505=endomembrane system	GO:0006979=response to oxidative stress|GO:0055114=oxidation-reduction process
GT_A_84_P10102	0	-0.58103	1.44377	0.287579	2.0683	3.05448	1.87831	2.3337	0.0437834	32.2493	22.2454	51.935	136.294	191.833	79.6455	AT4G34800	AT4G34800	SAUR-like auxin-responsive protein family	auxin-responsive family protein	Arabidopsis thaliana auxin-responsive family protein (AT4G34800) mRNA, complete cds [NM_119646]	TCAATCATCCAATCGGTGGATTAACGATTCCATGCAGAGAAGAAACATTTGTTGGTCTTT	NM_119646	829632	chr4:16597053-16597112	TC397352	At.54605	AT4G34800	GO:0003674|GO:0009733|GO:0005575	GO:0003674=molecular_function	GO:0005575=cellular_component	GO:0009733=response to auxin stimulus
GT_A_84_P19235	-0.186726	0	0.816937	0.21007	1.38107	1.08736	1.01756	1.162	0.0438998	187.678	220.42	222.776	560.66	324.986	290.503	ATHB4	AT2G44910	homeobox-leucine zipper protein 4	ATHB4 (ARABIDOPSIS THALIANA HOMEOBOX-LEUCINE ZIPPER PROTEIN 4); DNA binding / transcription factor	Arabidopsis thaliana ATHB4 (ARABIDOPSIS THALIANA HOMEOBOX-LEUCINE ZIPPER PROTEIN 4); DNA binding / transcription factor (ATHB4) mRNA, complete cds [NM_130055]	AAGTCCACAGCGATTAACTCCTTGGACTGCTATTTCTCTCCAGCAAAAATCAGGTCGCTA	NM_130055	819100	chr2:18517947-18517888	TC375427	At.44957	AT2G44910	GO:0006355|GO:0003700|GO:0032583|GO:0005634|GO:0009725|GO:0010218|GO:0003677|GO:0009641	GO:0003700=sequence-specific DNA binding transcription factor activity|GO:0003677=DNA binding	GO:0005634=nucleus	GO:0006355=regulation of transcription, DNA-dependent|GO:0032583=regulation of transcription, DNA-dependent|GO:0009725=response to hormone stimulus|GO:0010218=response to far red light|GO:0009641=shade avoidance
GT_A_84_P857505	0	0.393374	-0.389989	0.00112851	0.688801	1.47463	0.772118	0.978515	0.0439257	19700	26700	8900	32000	39200	22600	ATBCB	AT5G20230	blue-copper-binding protein	AT5G20230.1	Arabidopsis thaliana ATBCB (ARABIDOPSIS BLUE-COPPER-BINDING PROTEIN); copper ion binding / electron carrier (ATBCB) mRNA, complete cds [NM_122030]	TATACTAATTGGGCTACCGGTAAAACTTTCCGTGTAGGCGACGAGCTCGAATTTGATTTC	NM_122030	832145	chr5:6826751-6827002	TC311062	At.20630	AT5G20230	GO:0005507|GO:0009646|GO:0009611|GO:0031225|GO:0006979|GO:0006118|GO:0015690	GO:0005507=copper ion binding	GO:0031225=anchored to membrane	GO:0009646=response to absence of light|GO:0009611=response to wounding|GO:0006979=response to oxidative stress|GO:0015690=aluminum cation transport
GT_A_84_P11151	-0.0246429	0	1.29371	0.423023	2.0083	1.51155	1.74108	1.75364	0.0440109	6.5229	6.84678	9.63	26.9	13.5455	14.9	AT5G24940	AT5G24940	Protein phosphatase 2C family protein	protein phosphatase 2C, putative / PP2C, putative	Arabidopsis thaliana protein phosphatase 2C, putative / PP2C, putative (AT5G24940) mRNA, complete cds [NM_122403]	AAACCAATCAAAGTTCATAGTGATTCCGCCGCAAGAAAGACAACTCCCTCTATCTTTAAC	NM_122403	832564	chr5:8591469-8591410	TC369669	At.54985	AT5G24940	GO:0008287|GO:0006470|GO:0004722|GO:0003824	GO:0004722=protein serine/threonine phosphatase activity|GO:0003824=catalytic activity	GO:0008287=protein serine/threonine phosphatase complex	GO:0006470=protein dephosphorylation
GT_A_84_P145049	0	-1.14198	2.25089	0.369639	2.8206	6.49418	4.4653	4.59336	0.044145	90.635	42.3794	255.39	645.23	5849.96	1344.92	AT1G14880	AT1G14880	PLANT CADMIUM RESISTANCE 1	hypothetical protein	Arabidopsis thaliana unknown protein (AT1G14880) mRNA, complete cds [NM_101357]	TGGAGCATTATACATGTTGATAGACTTAATAACAAGTTGTGGGCGTATGTACGCGTGTTT	NM_101357	838053	chr1:5133188-5133129	TC379923	At.70197	AT1G14880	GO:0005773|GO:0003674|GO:0008150	GO:0003674=molecular_function	GO:0005773=vacuole	GO:0008150=biological_process
GT_A_84_P21001	0	-0.662197	1.10671	0.148173	1.84181	1.59612	1.55858	1.6655	0.0442058	75.3	49.1	96	272	163	149	AT1G44130	AT1G44130	Eukaryotic aspartyl protease family protein	nucellin protein, putative	Arabidopsis thaliana nucellin protein, putative (AT1G44130) mRNA, complete cds [NM_103539]	TCTATGCAAGGGCTAATGATGATCTACGACAACGAGAAGCAACAACTCGGATGGGTTTCT	NM_103539	841016	chr1:16787597-16787538	TC371482	At.52031	AT1G44130	GO:0009505|GO:0006508|GO:0004190	GO:0004190=aspartic-type endopeptidase activity	GO:0009505=plant-type cell wall	GO:0006508=proteolysis
GT_A_84_P815273	0	-0.0885229	0.903761	0.271746	2.24229	0.959548	1.99586	1.73257	0.0444261	948	920	1050	4520	1320	2540	WRKY53	AT4G23810	WRKY family transcription factor	AT4G23810.1	Arabidopsis thaliana WRKY53; DNA binding / protein binding / transcription activator/ transcription factor (WRKY53) mRNA, complete cds [NM_118512]	GAGAATAAGCCCAGAGAGAGGCTTAGAAGGACCTCAAGATGATGTCTTTAGCTGGAGAAA	NM_118512	828481	chr4:12393216-12393157	TC312622	At.2572	AT4G23810	GO:0005515|GO:0006355|GO:0045941|GO:0003700|GO:0031347|GO:0016563|GO:0005634|GO:0009816|GO:0003677	GO:0005515=protein binding|GO:0003700=sequence-specific DNA binding transcription factor activity|GO:0003677=DNA binding	GO:0005634=nucleus	GO:0006355=regulation of transcription, DNA-dependent|GO:0045941=positive regulation of transcription, DNA-dependent|GO:0031347=regulation of defense response|GO:0009816=defense response to bacterium, incompatible interaction
GT_A_84_P12630	-0.0915403	0	0.251701	0.053387	0.493328	0.606506	1.22758	0.775805	0.0447051	2496.62	2744.96	1874.99	3773.54	2900	4184.64	AT3G01490	AT3G01490	Protein kinase superfamily protein	protein kinase, putative	Arabidopsis thaliana protein kinase, putative (AT3G01490) mRNA, complete cds [NM_111015]	ATGGAGGAAGTTGTGGCTATGTTGGAGGCTATTGATACTTCCAAAGGCGGAGGAATGATT	NM_111015	821136	chr3:191208-191149	TC365008	At.26765	AT3G01490	GO:0016301|GO:0004712|GO:0006468|GO:0005575	GO:0016301=kinase activity|GO:0004712=protein serine/threonine/tyrosine kinase activity	GO:0005575=cellular_component	GO:0006468=protein phosphorylation
GT_A_84_P826500	0	-0.138379	1.2709	0.377508	1.59096	1.71901	1.72083	1.67693	0.0448244	11.2	10.5	16	34	26.4	24.8	TA42420_3702			TA42420_3702	Unknown	TAGTATGTTTGAATCTGGTCCGCAAGCCACATTTTGTTGGTGTTTATGAAGGTCATGGTT	TA42420_3702
GT_A_84_P754312	-0.355399	0.346077	0	-0.00310739	0.739155	0.548948	0.531988	0.606697	0.0458658	441	740	334	949	591	548	AT1G61475	AT1G61475	ATP binding;protein kinases	AT1G61475.1	Arabidopsis thaliana ATP binding / protein kinase (AT1G61475) mRNA, complete cds [NM_001160968]	CAACATCAGATCTTCCACCACCAAAACAACCCACATTTGTAGTGAACACGGTAGTTGATG	NM_001160968	6241369	chr1:22683559-22683500	NP042243		AT1G61475
GT_A_84_P17504	0	-0.160083	0.437459	0.0924587	0.525395	0.696387	1.00548	0.742422	0.0459059	14649.9	13529.2	11744.8	21248.5	16997.4	19757.3	AT3G53730	AT3G53730	Histone superfamily protein	histone H4	Arabidopsis thaliana histone H4 (AT3G53730) mRNA, complete cds [NM_115233]	GTTACTTACACGGAGCACGCTCGCCGGAAAACTGTTACGGCGATGGACGTCGTTTACGCT	NM_115233	824540	chr3:19912760-19912701	TC375675	At.43267	AT3G53730	GO:0006334|GO:0005634|GO:0000786|GO:0003677	GO:0003677=DNA binding	GO:0005634=nucleus|GO:0000786=nucleosome	GO:0006334=nucleosome assembly
GT_A_84_P858214	-0.155609	0	0.383534	0.0759751	0.867668	0.40747	0.784809	0.686649	0.0461209	415	477	357	850	439	535	BP835218			BP835218	Unknown	TTTGGAAAATAAGGGTGGCTTTCCTTCTCGGACTAAATACTCCCTGGCCTAATAACGATG	BP835218			TC311484
GT_A_84_P845944	-0.0346785	0	1.10553	0.35695	1.23363	1.76015	1.54137	1.51171	0.0461285	35.1	37.1	45.8	85.2	87.2	70.3	TC370161			TC294572	Rep: Chromosome undetermined scaffold_252, whole genome shotgun sequence - Vitis vinifera (Grape), partial (57%) [TC370161]	GATAGCATCAAAATAATCTGTTTCGTCGTCCCCAGAGGTTGTGGACTTCTGATGGTTCAT	TC370161		chr1:22493317-22493376	TC294572			GO:0016740	GO:0016740=transferase activity
GT_A_84_P502174	-0.0623322	0.0703349	0	0.00266759	1.17579	0.49019	0.419238	0.695072	0.0471165	41.9	47.4	25.9	99.6	44	39.3	AT3G09040	AT3G09040	Pentatricopeptide repeat (PPR) superfamily protein	pentatricopeptide (PPR) repeat-containing protein	Arabidopsis thaliana pentatricopeptide (PPR) repeat-containing protein (AT3G09040) mRNA, complete cds [NM_111738]	TAGCTGGATTGATGTGGAACAGAGAACACACATTTTTGCTGCAGGAGACAAATCTCATTC	NM_111738	820057	chr3:2761363-2761304	TC359213	At.40178	AT3G09040	GO:0003674|GO:0008150|GO:0005575	GO:0003674=molecular_function	GO:0005575=cellular_component	GO:0008150=biological_process
GT_A_84_P217088	-0.125808	0	0.471583	0.115258	0.49572	1.051	1.22709	0.924603	0.0472129	278	313	249	431	450	477	PLDGAMMA3	AT4G11840	phospholipase D gamma 3	PLDGAMMA3; phospholipase D	Arabidopsis thaliana PLDGAMMA3; phospholipase D (PLDGAMMA3) mRNA, complete cds [NM_117254]	TCTTGGAACCAGAGAGGTTGGAACCAGAGAGGTTCCTGATGGAACTGTTAGCGTATATAA	NM_117254	826790	chr4:7122955-7122896	TC360183	At.48847	AT4G11840	GO:0016020|GO:0008152|GO:0004630|GO:0046470	GO:0004630=phospholipase D activity	GO:0016020=membrane	GO:0008152=metabolic process|GO:0046470=phosphatidylcholine metabolic process
GT_A_84_P510558	0	0.0582628	-1.45699	-0.466244	0.8695	0.78743	1.21894	0.958623	0.0499486	7.93	8.52	1.71	14.6	9.8	12.4	AT5G43490	AT5G43490	unknown protein; Has 1807 Blast hits to 1807 proteins in 277 species: Archae - 0; Bacteria - 0; Metazoa - 736; Fungi - 347; Plants - 385; Viruses - 0; Other Eukaryotes - 339 (source: NCBI BLink).	hypothetical protein	Arabidopsis thaliana unknown protein (AT5G43490) mRNA, complete cds [NM_123715]	AGAAGTTAGAATTAATGGTTTTACTGTCTCTGGAAAAAAGCATAAAGTCTGTCCACCAAG	NM_123715	834369	chr5:17468819-17468760		At.65633	AT5G43490	GO:0003674|GO:0008150|GO:0005575	GO:0003674=molecular_function	GO:0005575=cellular_component	GO:0008150=biological_process
GT_A_84_P851199	-0.289914	0	0.47134	0.0604755	0.583534	0.994115	0.708333	0.761994	0.0501486	58.5	73.8	58.7	108	102	78.5	AT1G63500			AT1G63500.1	Arabidopsis thaliana ATP binding / binding / protein kinase/ protein serine/threonine kinase/ protein tyrosine kinase (AT1G63500) mRNA, complete cds [NM_105029]	TCAGATTTGGACTCTTTTGGGTGTTGTTGTTGTTCTTCTCCTTCGTGAAGTGGAAGAAGA	NM_105029	842656	chr1:23559466-23559525	TC306061	At.36122		GO:0004672|GO:0005488|GO:0004674|GO:0006468|GO:0004713|GO:0005524|GO:0012505	GO:0004672=protein kinase activity|GO:0005488=binding|GO:0004674=protein serine/threonine kinase activity|GO:0004713=protein tyrosine kinase activity|GO:0005524=ATP binding	GO:0012505=endomembrane system	GO:0006468=protein phosphorylation
GT_A_84_P827790	-0.00224066	0.608044	0	0.201934	0.80313	0.681917	1.10912	0.864723	0.0505016	11.3	17.8	6.7	19.9	13	16.4	TA44076_3702			TA44076_3702	Unknown	TTCGAGGGCAGAAGAAAACAAGAGACGAGAGATCAAACAAGGGTTTTTGGGTAAACGATA	TA44076_3702		chr1:29509722-29509663
GT_A_84_P506024	-0.263602	0	0.419412	0.0519368	0.527097	0.723159	1.14533	0.798528	0.050504	222	275	211	387	315	396	AT5G07770	AT5G07770	Actin-binding FH2 protein	formin homology 2 domain-containing protein / FH2 domain-containing protein	Arabidopsis thaliana formin homology 2 domain-containing protein / FH2 domain-containing protein (AT5G07770) mRNA, complete cds [NM_120859]	AGAGACATACTCCTTCATCTGATTCTTCCATTCATTTTCACAACTTTGTGATAGCTACTG	NM_120859	830670	chr5:2479245-2479304	TC388661	At.21792	AT5G07770	GO:0030036|GO:0003779|GO:0009507|GO:0016043	GO:0003779=actin binding	GO:0009507=chloroplast	GO:0030036=actin cytoskeleton organization|GO:0016043=cellular component organization
GT_A_84_P819987	0	0.598166	-0.0843134	0.171284	0.615407	0.946179	0.959774	0.840453	0.0509022	2740	4280	1530	4230	3780	3580	AT3G57800	AT3G57800	basic helix-loop-helix (bHLH) DNA-binding superfamily protein	AT3G57800.2	Arabidopsis thaliana basic helix-loop-helix (bHLH) family protein (AT3G57800) mRNA, complete cds [NM_180414]	AGCAATTTGATGGCAGTTTCTGAAAATGTAATGGTGGCTTCTGCTAATTTGCACCCAAAT	NM_180414	825530	chr3:21419091-21419032	TC297484	At.34797	AT3G57800	GO:0003700|GO:0005634|GO:0003677|GO:0045449	GO:0003700=sequence-specific DNA binding transcription factor activity|GO:0003677=DNA binding	GO:0005634=nucleus	GO:0045449=regulation of transcription, DNA-dependent
GT_A_84_P575658	0	-0.080894	1.15609	0.358399	2.01351	1.20608	1.67885	1.63281	0.0512801	90.2	88	119	367	149	194	NP453103				GB	GCTATTGTCACGGCTTCCATGAATTGGAAGGAACAGGTTAGAGCTTATTACAATACATTC	NP453103		chr2:1354104-1354045	NP453103
GT_A_84_P818871	0	-0.138046	0.57009	0.144015	0.646889	0.932752	1.40469	0.994777	0.0514362	289	271	254	456	395	514	TA34369_3702	AT3G28480	Oxoglutarate/iron-dependent oxygenase	TA34369_3702	Rep: AT3g28480/MFJ20_16 - Arabidopsis thaliana (Mouse-ear cress), partial (31%) [TC395932]	TATCAAATTGGCGAAAGGGAAGCTTGAGAAGTCAATGGTGGCTGATAATGATCACATTCC	TA34369_3702		chr3:10679091-10678936	TC309123		AT3G28480
GT_A_84_P606349	0	-0.10553	1.17954	0.358004	2.72917	1.18443	3.20202	2.37187	0.0519857	220	211	295	1470	358	1360	AT4G28460	AT4G28460	unknown protein; FUNCTIONS IN: molecular_function unknown; INVOLVED IN: biological_process unknown; LOCATED IN: endomembrane system; EXPRESSED IN: 10 plant structures; EXPRESSED DURING: LP.04 four leaves visible, 4 anthesis, petal differentiation and expa	hypothetical protein	Arabidopsis thaliana unknown protein (AT4G28460) mRNA, complete cds [NM_118988]	GTGGATTCTTGGTTTCAGCGTTTGGCGTCGGGTCCAAGTCCAAGAGGTCGCGGCCATTAA	NM_118988	828963	chr4:14066242-14066301	TC388117	At.49409	AT4G28460	GO:0003674|GO:0008150|GO:0012505	GO:0003674=molecular_function	GO:0012505=endomembrane system	GO:0008150=biological_process
GT_A_84_P555983	0	-0.653845	0.793324	0.0464932	2.36419	1.00309	1.49208	1.61979	0.0527559	15.4	10.1	15.8	79.9	22.1	29.1	AT1G30190	AT1G30190	unknown protein; BEST Arabidopsis thaliana protein match is: unknown protein (TAIR:AT2G34610.1); Has 56 Blast hits to 56 proteins in 13 species: Archae - 0; Bacteria - 0; Metazoa - 0; Fungi - 0; Plants - 44; Viruses - 0; Other Eukaryotes - 12 (source: NCB	hypothetical protein	Arabidopsis thaliana unknown protein (AT1G30190) mRNA, complete cds [NM_102758]	GTTATTCCGGAGAAGTGGGAATATGTTAAAGAAGAATCTGAAGAGTTTTCAAAGTTGTCC	NM_102758	839899	chr1:10619653-10619712	TC377905	At.51836	AT1G30190	GO:0003674|GO:0008150|GO:0005575	GO:0003674=molecular_function	GO:0005575=cellular_component	GO:0008150=biological_process
GT_A_84_P15354	-0.426704	0	0.464458	0.0125847	0.680466	0.654028	1.05763	0.797374	0.0529555	651.723	903.944	715.57	1414.78	986.982	1224.91	AT2G20780	AT2G20780	Major facilitator superfamily protein	mannitol transporter, putative	Arabidopsis thaliana mannitol transporter, putative (AT2G20780) mRNA, complete cds [NM_127643]	CTTCTTCTCCATAGGAATGGGACCTGTTTGCTGGGTCTTGACATCAGAGATCTTTCCATT	NM_127643	816607	chr2:8947850-8947791	NP454488	At.71164	AT2G20780	GO:0015144|GO:0016020|GO:0006810|GO:0005351|GO:0016021|GO:0055085	GO:0015144=carbohydrate transmembrane transporter activity|GO:0005351=sugar:hydrogen symporter activity	GO:0016020=membrane|GO:0016021=integral to membrane	GO:0006810=transport|GO:0055085=transmembrane transport
GT_A_84_P13705	-1.27428	0	0.997057	-0.0924076	2.97111	1.85373	1.42017	2.08167	0.0537587	3.28469	8.1982	9.38765	62.7796	20.5604	14.2829	AT3G49950	AT3G49950	GRAS family transcription factor	scarecrow transcription factor family protein	Arabidopsis thaliana scarecrow transcription factor family protein (AT3G49950) mRNA, complete cds [NM_114855]	CGGTTAAAATCGGCGTTTAACTACTTCTGGATTCCGTTCGATACGACGGACACGTTTATG	NM_114855	824157	chr3:18523446-18523505	TC369030	At.50260	AT3G49950	GO:0003700|GO:0045449	GO:0003700=sequence-specific DNA binding transcription factor activity		GO:0045449=regulation of transcription, DNA-dependent
GT_A_84_P811297	-0.050643	0	0.553892	0.16775	0.623819	0.767035	0.717396	0.70275	0.0540758	77.1	82.4	69.4	124	97.3	88.2	AT3G10300	AT3G10300	Calcium-binding EF-hand family protein	AT3G10300.1	Arabidopsis thaliana calcium-binding EF hand family protein (AT3G10300) mRNA, complete cds [NM_180666]	TCTTCTTCGTTGATCTCTCTGAAAGCTTCTCTTCTTCTTCTCACCATGTCTGGTTATCCT	NM_180666	820192	chr3:3186396-3186455	TC305742	At.43629	AT3G10300	GO:0008150|GO:0005509|GO:0005575	GO:0005509=calcium ion binding	GO:0005575=cellular_component	GO:0008150=biological_process
GT_A_84_P277650	1.26862	-0.161777	0	0.368946	1.93561	2.04084	1.27404	1.75016	0.0542195	17.5	6.7	4.3	28	21.4	11.8	AT1G31885	AT1G31885	NOD26-like intrinsic protein 3;1	transporter	Arabidopsis thaliana transporter (AT1G31885) mRNA, complete cds [NM_102926]	AGCCTCAAAGGCGATGTTTATGTGGGAACATATCCGTCAAACTCAAATACGACCTCGTTC	NM_102926	840079	chr1:11451382-11451441	TC378514	At.51865	AT1G31885	GO:0005215|GO:0016020|GO:0006810|GO:0016021|GO:0055085	GO:0005215=transporter activity	GO:0016020=membrane|GO:0016021=integral to membrane	GO:0006810=transport|GO:0055085=transmembrane transport
GT_A_84_P17607	-0.475198	0	0.937777	0.154193	1.37496	1.66357	1.06331	1.36728	0.0542805	123.996	177.862	195.469	450.5	390.979	241.967	ARK3	AT4G21380	receptor kinase 3	ARK3 (A. THALIANA RECEPTOR KINASE 3); kinase/ transmembrane receptor protein serine/threonine kinase	Arabidopsis thaliana ARK3 (A. THALIANA RECEPTOR KINASE 3); kinase/ transmembrane receptor protein serine/threonine kinase (ARK3) mRNA, complete cds [NM_118258]	ACTGATTCTTCGTCGAGTAAACAGCGCGACGATGAATCATGGACAGTGAACCAAATTACT	NM_118258	827890	chr4:11389302-11389243	TC385543	At.32634	AT4G21380	GO:0005773|GO:0048544|GO:0005886|GO:0016301|GO:0004675|GO:0006468	GO:0016301=kinase activity|GO:0004675=transmembrane receptor protein serine/threonine kinase activity	GO:0005773=vacuole|GO:0005886=plasma membrane	GO:0048544=recognition of pollen|GO:0006468=protein phosphorylation
GT_A_84_P850392	0	-0.0234337	0.415817	0.130795	0.677957	0.605403	1.35735	0.880236	0.0547402	9.18	9.32	7.25	14.8	10	15.8	AT3G60960	AT3G60960	Tetratricopeptide repeat (TPR)-like superfamily protein	AT3G60960.1	Arabidopsis thaliana pentatricopeptide (PPR) repeat-containing protein (AT3G60960) mRNA, complete cds [NM_115960]	CCAAACGGTACGACGATGCCATCTCTCTGTTCAAATTACTTTTTCAACGAGTCTCAGACT	NM_115960	825268	chr3:22547005-22547063	TC304948	At.70339	AT3G60960	GO:0005739|GO:0008150		GO:0005739=mitochondrion	GO:0008150=biological_process
GT_A_84_P827393	-0.375023	0	0.554738	0.0599051	2.3243	2.1382	0.606086	1.68953	0.0551321	822	1100	927	5380	3360	1090	AK118176	AT3G48650	pseudogene, At14a-related protein, similar to At14a (GI:11994571 and GI:11994573) (Arabidopsis thaliana)	AT3G48650.1	Arabidopsis thaliana At3g48650 mRNA for unknown protein, complete cds, clone: RAFL19-49-F04 [AK118176]	TTGGAGACTGTAGATTATGCTGTGGAGCAAAGAGAAGAGGAGACCGTGAAACTTGTTAGC	AK118176	3769688	chr3:18036835-18036894	NP162702	At.35700	AT3G48650
GT_A_84_P21916	0	-2.26611	1.93142	-0.111565	2.12749	5.07852	6.15604	4.45402	0.0557364	62	13.3	140	273	1500	2970	FMO1	AT1G19250	flavin-dependent monooxygenase 1	FMO1 (FLAVIN-DEPENDENT MONOOXYGENASE 1); FAD binding / NADP or NADPH binding / electron carrier/ flavin-containing monooxygenase/ monooxygenase/ oxidoreductase	Arabidopsis thaliana FMO1 (FLAVIN-DEPENDENT MONOOXYGENASE 1); FAD binding / NADP or NADPH binding / electron carrier/ flavin-containing monooxygena_ (FMO1) mRNA, complete cds [NM_101783]	CAACTTCCTCCTTGAAGCTTTTAGTCCTTATGGTTCTCAAGATTACCGACTCGGTCAAGA	NM_101783	838508	chr1:6650740-6650681	TC366499	At.41756	AT1G19250	GO:0050661|GO:0050660|GO:0050832|GO:0031227|GO:0009626|GO:0012505|GO:0004497|GO:0009870|GO:0004499|GO:0009627|GO:0010204|GO:0016491|GO:0042742|GO:0051707	GO:0050661=NADP binding|GO:0050660=flavin adenine dinucleotide binding|GO:0004497=monooxygenase activity|GO:0004499=N,N-dimethylaniline monooxygenase activity|GO:0016491=oxidoreductase activity	GO:0031227=intrinsic to endoplasmic reticulum membrane|GO:0012505=endomembrane system	GO:0050832=defense response to fungus|GO:0009626=plant-type hypersensitive response|GO:0009870=defense response signaling pathway, resistance gene-dependent|GO:0009627=systemic acquired resistance|GO:0010204=defense response signaling pathway, resistance
GT_A_84_P68474	0	-0.0880651	0.496304	0.13608	0.538314	1.11725	0.74425	0.799937	0.0557716	479	465	400	701	744	539	AT2G28830			binding / structural constituent of ribosome / ubiquitin-protein ligase	Arabidopsis thaliana mRNA for hypothetical protein, complete cds, clone: RAFL07-96-H19 [AK226821]	GGTTTAGGTTTGGAAGATCAAATCTCCCTAATCTGAGAGTTTAGTGTTTAAGGTTTGCTT	AK226821	817432	chr2:12368423-12368364	TC361652	At.13230		GO:0005622|GO:0004842|GO:0003735|GO:0010200|GO:0005488|GO:0000151|GO:0005840|GO:0019843	GO:0004842=ubiquitin-protein ligase activity|GO:0003735=structural constituent of ribosome|GO:0005488=binding|GO:0019843=rRNA binding	GO:0005622=intracellular|GO:0000151=ubiquitin ligase complex|GO:0005840=ribosome	GO:0010200=response to chitin
GT_A_84_P862920	-0.993204	0	0.996616	0.00113726	1.1082	2.03086	2.21054	1.7832	0.0559928	7.4	15.2	17.4	32	43.1	45.8	BP845828			BP845828	Unknown	TTTTGGAGTCCCTTTTCCATGTGTTTGCTGTCTGGTAGTCAAGTTTCATTAGCTGATTGC	BP845828		chr5:3933175-3933234	TC314118	At.51404
GT_A_84_P12224	0	-0.0180464	0.399294	0.127083	0.531879	0.869846	0.461869	0.621198	0.0561885	1279.84	1304.22	999.26	1864.67	1674.63	1184.15	AT5G66320	AT5G66320	GATA transcription factor 5	zinc finger (GATA type) family protein	Arabidopsis thaliana zinc finger (GATA type) family protein (AT5G66320) mRNA, complete cds [NM_203273]	GGCGGAAGAAGGAGCCAACCAGTGACAACGAAACCGGTTTAAACCAGCTGGTTCAGTCCC	NM_203273	836764	chr5:26496290-26496231	NP1659172	At.28170	AT5G66320	GO:0006355|GO:0003700	GO:0003700=sequence-specific DNA binding transcription factor activity		GO:0006355=regulation of transcription, DNA-dependent
GT_A_84_P815580	0	-0.80091	0.318549	-0.160787	0.754194	0.58501	1.04581	0.795006	0.0563271	9.59	5.68	7.08	16.3	10.3	13.3	TA31703_3702			TA31703_3702	Unknown	CAATTGCAGCATAGAACAGGAAAGAAAGGAAGGTACCTTGTGGGTAATATGATGGTTGCG	TA31703_3702		chr4:16356858-16356799
GT_A_84_P20402	-0.836127	0	2.01353	0.392468	2.29268	3.45979	2.70308	2.81852	0.056412	3.81715	7.03179	16.2889	33.6464	53.6846	29.8097	AT4G04510	AT4G04510	cysteine-rich RLK (RECEPTOR-like protein kinase) 38	protein kinase family protein	Arabidopsis thaliana protein kinase family protein (AT4G04510) mRNA, complete cds [NM_116689]	CATGAAGCTGGTACATTATCACTAAATGAGCTTTCAATCACCGAGTTAAGTCCTCGTTGA	NM_116689	825781	chr4:2244597-2244656	TC363192	At.34005	AT4G04510	GO:0016301|GO:0006468|GO:0012505	GO:0016301=kinase activity	GO:0012505=endomembrane system	GO:0006468=protein phosphorylation
GT_At_Specific_00052578	0	0.330766	-1.11568	-0.261638	1.09943	0.77935	0.880643	0.919807	0.0576256	8.70689	11.2996	2.37866	18.8	10.7	10.769	AT1G55175.1	AT1G55175	TargetID: AT1G55175.1; Description: unknown protein ; Chromosomal Location: chr1:20582965-20584430; Gene Orientation: FORWARD; Next best Hit: AT1G24300.1(alignment length 30bp with 90.00%identity)	AT1G55175	TargetID: AT1G55175.1; Description: unknown protein ; Chromosomal Location: chr1:20582965-20584430; Gene Orientation: FORWARD; Next best Hit: AT1G24300.1(alignment length 30bp with 90.00%identity)	AATATTGATCCTAAACAACATAAAATGAGGCGGGCCACCAGCTTGCCACGAGATGGGAAT		7922366
GT_A_84_P567920	-0.541592	0	0.7276	0.0620025	0.882192	1.59582	2.61926	1.69909	0.058569	25.3	38	36.1	68.4	79.7	152	AT3G57950	AT3G57950	unknown protein; FUNCTIONS IN: molecular_function unknown; INVOLVED IN: biological_process unknown; LOCATED IN: chloroplast; EXPRESSED IN: 9 plant structures; EXPRESSED DURING: 4 anthesis, C globular stage, petal differentiation and expansion stage; BEST	hypothetical protein	Arabidopsis thaliana unknown protein (AT3G57950) mRNA, complete cds [NM_115657]	TGATGACGATATTGATCATTTGGCGGATATGTTCATCGCTAATTGCCACGAGAAGTTCTT	NM_115657	824964	chr3:21460851-21460910	TC385811	At.51229	AT3G57950	GO:0003674|GO:0008150|GO:0009507	GO:0003674=molecular_function	GO:0009507=chloroplast	GO:0008150=biological_process
GT_A_84_P22344	0	-0.965836	1.12293	0.0523639	2.34965	1.13487	2.68457	2.05636	0.0589167	95.4	50.4	123	490	150	412	AT4G23280	AT4G23280	cysteine-rich RLK (RECEPTOR-like protein kinase) 20	protein kinase, putative	Arabidopsis thaliana protein kinase, putative (AT4G23280) mRNA, complete cds [NM_118457]	GAAAGAGCATGTCCATCTATGGATACATCTGACCTCTTTTCAATCGACGAAGCTTCCATT	NM_118457	828427	chr4:12177391-12177450	TC363007	At.54489	AT4G23280	GO:0016301|GO:0009751|GO:0006952|GO:0012501|GO:0042742|GO:0009507	GO:0016301=kinase activity	GO:0009507=chloroplast	GO:0009751=response to salicylic acid stimulus|GO:0006952=defense response|GO:0012501=programmed cell death|GO:0042742=defense response to bacterium
GT_A_84_P24144	-0.39819	0	0.412034	0.00461483	0.995126	1.06367	0.408143	0.822314	0.0592813	578	786	600	1530	1140	679	AT3G57640	AT3G57640	Protein kinase superfamily protein	protein kinase family protein	Arabidopsis thaliana protein kinase family protein (AT3G57640) mRNA, complete cds [NM_115624]	AATGGTTGAAGTTGCCAAAGAACTAAAAAGATTCCTTAGAGATTCTTCTTCTTCTTGTGG	NM_115624	824933	chr3:21344996-21344937	TC370915	At.34816	AT3G57640	GO:0004672|GO:0006468|GO:0005524	GO:0004672=protein kinase activity|GO:0005524=ATP binding		GO:0006468=protein phosphorylation
GT_A_84_P768403	-0.324679	0	1.1372	0.270841	1.1122	1.77396	2.23817	1.70811	0.0593985	9.75	12.6	15.9	26.6	29.9	38.7	IDL3	AT5G09805	inflorescence deficient in abscission (IDA)-like 3	AT5G09805.1	Arabidopsis thaliana IDL3 (INFLORESCENCE DEFICIENT IN ABSCISSION (IDA)-LIKE 3) (IDL3) mRNA, complete cds [NM_001085091]	TCGTTTCGCCACCTCATGATCATGTCCATCATCAAGTACAAGATCACAAAAGTGTACAGT	NM_001085091	5008206	chr5:3047367-3047426	NP1098934	At.72152	AT5G09805
GT_A_84_P21079	0	-0.179126	0.485973	0.102283	0.536894	0.871676	0.636533	0.681701	0.059494	1580	1440	1310	2310	2070	1650	AT2G05320	AT2G05320	beta-1,2-N-acetylglucosaminyltransferase II	beta-1,2-N-acetylglucosaminyltransferase II	Arabidopsis thaliana beta-1,2-N-acetylglucosaminyltransferase II (AT2G05320) mRNA, complete cds [NM_126556]	GAGGTTGGGGCGATGATAGGGACCGACATTTATGTTTGGATTTTGCCACTATGTATCGTT	NM_126556	815080	chr2:1937223-1937282	NP453506	At.10148	AT2G05320	GO:0008375|GO:0009312|GO:0005795|GO:0016021|GO:0008455	GO:0008375=acetylglucosaminyltransferase activity|GO:0008455=alpha-1,6-mannosylglycoprotein 2-beta-N-acetylglucosaminyltransferase activity	GO:0005795=Golgi stack|GO:0016021=integral to membrane	GO:0009312=oligosaccharide biosynthetic process
GT_A_84_P824452	0	-0.0167713	0.547664	0.176964	1.16483	0.499847	1.38801	1.01756	0.060841	401	409	347	906	406	705	AT3G09410	AT3G09410	Pectinacetylesterase family protein	AT3G09410.3	Arabidopsis thaliana pectinacetylesterase family protein (AT3G09410) mRNA, complete cds [NM_202538]	AAATTCTCAATCCGGGACCAGTCTGTATAATTTTTGACGTAATCCGGTGGTAAGACCCAG	NM_202538	820100	chr3:2898154-2897911	TC297463	At.40110	AT3G09410	GO:0004091|GO:0008150	GO:0004091=carboxylesterase activity		GO:0008150=biological_process
GT_A_84_P555923	-0.563867	0	0.331779	-0.0773624	0.713356	0.437322	0.885198	0.678625	0.0608437	217	331	239	530	311	398	AT1G11120	AT1G11125	unknown protein; BEST Arabidopsis thaliana protein match is: unknown protein (TAIR:AT1G61170.1).	hypothetical protein	Arabidopsis thaliana unknown protein (AT1G11120) mRNA, complete cds [NM_100985]	CCGGGTTCTATTGGAAATTACAATTCTGCCCCTAACGACTCGTTTGAGAACCCTCTTGTT	NM_100985	837653	chr1:3719557-3719616	TC373228	At.42150	AT1G11125	GO:0003674|GO:0008150|GO:0005575	GO:0003674=molecular_function	GO:0005575=cellular_component	GO:0008150=biological_process
GT_A_84_P21007	-1.32438	0	0.0380402	-0.428779	0.455395	2.2413	3.25121	1.98263	0.0608658	1130	2920	1720	3910	9580	18100	AT2G43570	AT2G43570	chitinase, putative	chitinase, putative	Arabidopsis thaliana chitinase, putative (AT2G43570) mRNA, complete cds [NM_129919]	AAAGCCGCCAACAGGATTAAGTATTTCCAAGACTATTGTGGCAAGCTTGGAGTTGCACCT	NM_129919	818959	chr2:18076469-18076410	TC374670	At.36876	AT2G43570	GO:0008061|GO:0005975|GO:0009505|GO:0016998|GO:0048046|GO:0004568	GO:0008061=chitin binding|GO:0004568=chitinase activity	GO:0009505=plant-type cell wall|GO:0048046=apoplast	GO:0005975=carbohydrate metabolic process|GO:0016998=cell wall macromolecule catabolic process
GT_A_84_P71354	0	-0.790915	0.907592	0.0388921	1.11662	1.3702	1.55908	1.34863	0.0611687	7.78	4.64	8.64	17	14.4	15.4	NP185775				GB	ACTATATTCTTCTTCTGCGGTTACACGAAAACACACCAAGTTCAGTTTCTTATTGATCGA	NP185775		chr3:20281983-20281924	NP185775
GT_A_84_P858035	-0.087368	0	0.958469	0.290367	1.68272	1.13157	1.06086	1.29172	0.0614535	13.5	14.8	16.5	46.4	22.5	20.1				TC311380	Unknown	TCTCTGATCTCTTCAGTTGTACAAAAGAACTCTTCTTCGAGCCCTCGCTGATTCTCTGAC	GT_A_84_P858035		chr2:009237666-009237724	TC311380
GT_A_84_P836690	-0.2946	0.667005	0	0.124135	0.77257	0.864292	0.953437	0.863433	0.0628794	314	631	228	663	502	501	AT1G61460	AT1G61460	S-locus protein kinase, putative	AT1G61460.1	Arabidopsis thaliana S-locus protein kinase, putative (AT1G61460) mRNA, complete cds [NM_104827]	ACAACCCACATTTGTAGTGCACTGGAGAGATGACGAATCATCGTCTAAGGATTTGATCAC	NM_104827	842440	chr1:22678032-22677973	NP042245	At.36442	AT1G61460	GO:0048544|GO:0016301|GO:0030246|GO:0006468	GO:0016301=kinase activity|GO:0030246=carbohydrate binding		GO:0048544=recognition of pollen|GO:0006468=protein phosphorylation
GT_A_84_P790886	0.483712	0	-0.0818858	0.133942	0.95094	0.580188	1.67221	1.06778	0.0631919	14.5	10.7	5.8	20.2	11.1	22.2	AT1G69340	AT1G69340	appr-1-p processing enzyme family protein	AT1G69340.1	Arabidopsis thaliana appr-1-p processing enzyme family protein (AT1G69340) mRNA, complete cds [NM_105601]	TCTTCATAGTGGGTTTGATCTACAATGATGTATCAGACAATTCCCACGGCACCAACCATT	NM_105601	843266	chr1:26069937-26069996	TC296284	At.20434	AT1G69340	GO:0008150|GO:0003674|GO:0005575	GO:0003674=molecular_function	GO:0005575=cellular_component	GO:0008150=biological_process
GT_A_84_P11999	0	-0.573725	0.672643	0.0329727	1.04841	1.34044	0.753958	1.0476	0.0633425	9.54811	6.61967	9.01	19.9	17.3118	10.8167	CPK18	AT4G36070	calcium-dependent protein kinase 18	CPK18; ATP binding / calcium ion binding / calmodulin-dependent protein kinase/ protein kinase/ protein serine/threonine kinase	Arabidopsis thaliana CPK18; ATP binding / calcium ion binding / calmodulin-dependent protein kinase/ protein kinase/ protein serine/threonine kinase (CPK18) mRNA, complete cds [NM_119774]	TGAGAAGTGCAAGCCTCAAGTCAAAAAATGTTAAAAGCCCTCCTGGTTACCAGCTTTCAC	NM_119774	829763	chr4:17056977-17056918	TC366281	At.54625	AT4G36070	GO:0004672|GO:0004674|GO:0005509|GO:0006468|GO:0004683|GO:0005524	GO:0004672=protein kinase activity|GO:0004674=protein serine/threonine kinase activity|GO:0005509=calcium ion binding|GO:0004683=calmodulin-dependent protein kinase activity|GO:0005524=ATP binding		GO:0006468=protein phosphorylation
GT_A_84_P603904	0	-0.378253	0.85219	0.157979	0.915504	1.33729	1.15528	1.13602	0.0634306	131	104	140	249	237	196	LOB	AT5G63090	Lateral organ boundaries (LOB) domain family protein	LOB (LATERAL ORGAN BOUNDARIES)	Arabidopsis thaliana LOB (LATERAL ORGAN BOUNDARIES) (LOB) mRNA, complete cds [NM_180923]	GATCAGCAAGGAGGTAACATGTGAGAGTTTATAAATTATGAGTATTCATCCTCTCATCTC	NM_180923	836429	chr5:25308746-25308687	TC394409	At.28568	AT5G63090	GO:0010199			GO:0010199=organ boundary specification between lateral organs and the meristem
GT_A_84_P613352	-0.324703	0	1.78377	0.486356	1.85854	2.51686	2.30818	2.22786	0.0634752	75.6	97.7	193	346	388	315	AT3G61280	AT3G61280	Arabidopsis thaliana protein of unknown function (DUF821)	hypothetical protein	Arabidopsis thaliana unknown protein (AT3G61280) mRNA, complete cds [NM_001125402]	CAATGAAGCATTTTTGGCCTATTAGACAAAACAACAAATGTGGTGACCTCAAATTTGCAG	NM_001125402	825300	chr3:22682992-22683051	TC387060	At.51230	AT3G61280	GO:0003674|GO:0008150|GO:0005575	GO:0003674=molecular_function	GO:0005575=cellular_component	GO:0008150=biological_process
GT_A_84_P302360	0	-1.0249	1.20516	0.0600848	2.16718	1.74386	1.43785	1.78297	0.0639716	21.1	10.7	28.8	95.5	50.6	38.4	AT5G37490	AT5G37490	ARM repeat superfamily protein	U-box domain-containing protein	Arabidopsis thaliana U-box domain-containing protein (AT5G37490) mRNA, complete cds [NM_123108]	AAGCGACAGAGTTGTTGAAGATGATGAATACACAAATGAAATTGATGAGTGATTGTGTTG	NM_123108	833727	chr5:14888951-14889010	NP236712	At.30484	AT5G37490	GO:0004842|GO:0010200|GO:0005488|GO:0000151	GO:0004842=ubiquitin-protein ligase activity|GO:0005488=binding	GO:0000151=ubiquitin ligase complex	GO:0010200=response to chitin
GT_A_84_P268160	-0.551098	0	0.713782	0.0542281	0.848564	1.54231	2.65756	1.68281	0.0641066	504	762	717	1340	1540	3130	AT3G13950	AT3G13950	unknown protein; BEST Arabidopsis thaliana protein match is: unknown protein (TAIR:AT4G13266.1); Has 339 Blast hits to 265 proteins in 12 species: Archae - 0; Bacteria - 0; Metazoa - 0; Fungi - 0; Plants - 339; Viruses - 0; Other Eukaryotes - 0 (source: N	hypothetical protein	Arabidopsis thaliana unknown protein (AT3G13950) mRNA, complete cds [NM_112249]	CAGTGTCATTTTCTACCTCAATGAGTCTCATTCTCCTTGTCATCAGCGGTATACGACTAA	NM_112249	820608	chr3:4604459-4604518	NP301783	At.39316	AT3G13950	GO:0003674	GO:0003674=molecular_function
GT_A_84_P12784	0.259171	-0.896117	0	-0.212316	2.97519	0.42978	2.33253	1.9125	0.0648104	43.1697	20	21.3542	285.836	34.7897	122.049	ATEXO70H1	AT3G55150	exocyst subunit exo70 family protein H1	ATEXO70H1 (exocyst subunit EXO70 family protein H1); protein binding	Arabidopsis thaliana ATEXO70H1 (exocyst subunit EXO70 family protein H1); protein binding (ATEXO70H1) mRNA, complete cds [NM_115373]	TCTTGGTGAGATTCAAGCCAGATAATTTGGAGAATTACATCTCTGATCTTTTCCACGGTA	NM_115373	824681	chr3:20440794-20440735	TC362461	At.35048	AT3G55150	GO:0000145|GO:0005634|GO:0006887|GO:0005829|GO:0006904		GO:0000145=exocyst|GO:0005634=nucleus|GO:0005829=cytosol	GO:0006887=exocytosis|GO:0006904=vesicle docking involved in exocytosis
GT_A_84_P23434	-0.441918	0	0.421328	-0.00686328	0.886096	1.57908	0.519096	0.994757	0.0657522	11.7	16.4	12.6	29.6	34	15.3	IPT5	AT5G19040	isopentenyltransferase 5	IPT5; ATP binding / tRNA isopentenyltransferase/ transferase, transferring alkyl or aryl (other than methyl) groups	Arabidopsis thaliana IPT5; ATP binding / tRNA isopentenyltransferase/ transferase, transferring alkyl or aryl (other than methyl) groups (IPT5) mRNA, complete cds [NM_121909]	GTCGAAAAGTTCCTTAGTTACAGCGATGACCACCATTTGGAAGGCGCCAATATTCTCCTA	NM_121909	832023	chr5:6362505-6362446	TC369035	At.10554	AT5G19040	GO:0052622|GO:0009824|GO:0016765|GO:0009691|GO:0052623	GO:0052622=ATP dimethylallyltransferase activity|GO:0009824=AMP dimethylallyltransferase activity|GO:0016765=transferase activity, transferring alkyl or aryl (other than methyl) groups|GO:0052623=ADP dimethylallyltransferase activity		GO:0009691=cytokinin biosynthetic process
GT_A_84_P13406	-0.482428	0.79727	0	0.104947	0.764536	1.40513	1.35841	1.17603	0.0658831	166.637	417.472	137.822	398.547	441.466	400.989	ATTIM17-1	AT1G20350	translocase inner membrane subunit 17-1	ATTIM17-1; P-P-bond-hydrolysis-driven protein transmembrane transporter/ protein transporter	Arabidopsis thaliana ATTIM17-1; P-P-bond-hydrolysis-driven protein transmembrane transporter/ protein transporter (ATTIM17-1) mRNA, complete cds [NM_101886]	AGAAGAAGAAAGAAACAGAGGATCATCATTCAGAGAGCAGAACTCACATTTTGGAGAGCT	NM_101886	838623	chr1:7044296-7044355	TC377212	At.41713	AT1G20350	GO:0005744|GO:0015450|GO:0008565|GO:0015031	GO:0015450=P-P-bond-hydrolysis-driven protein transmembrane transporter activity|GO:0008565=protein transporter activity	GO:0005744=mitochondrial inner membrane presequence translocase complex	GO:0015031=protein transport
GT_A_84_P13631	-0.0319366	0	1.02689	0.331653	1.29297	1.00978	1.67754	1.32677	0.0667267	197.221	208.063	243.228	497.879	290.706	433.279	AT3G25190	AT3G25190	Vacuolar iron transporter (VIT) family protein	nodulin, putative	Arabidopsis thaliana nodulin, putative (AT3G25190) mRNA, complete cds [NM_113425]	AATCATAAGGTAAGAATGGTGGTGGTAGCGGTTGTGGCCACCATAGCATTGGTTGTGTTT	NM_113425	822112	chr3:9175420-9175479	TC377207	At.28448	AT3G25190	GO:0003674|GO:0008150|GO:0005575	GO:0003674=molecular_function	GO:0005575=cellular_component	GO:0008150=biological_process
GT_A_84_P515570	0	-0.166407	0.537162	0.123585	0.700494	1.23434	0.60275	0.845863	0.0669002	1490	1370	1280	2440	2510	1520	AT3G28850	AT3G28850	Glutaredoxin family protein	glutaredoxin family protein	Arabidopsis thaliana glutaredoxin family protein (AT3G28850) mRNA, complete cds [NM_113806]	TTGAGTTATGAGTGCTTGAGGGTTTTATTGCCTCTTAAGTTTTTGTTGTACATAAAGAGG	NM_113806	822517	chr3:10850025-10850084	TC370455	At.42717	AT3G28850	GO:0005886|GO:0015035|GO:0009055|GO:0045454	GO:0015035=protein disulfide oxidoreductase activity|GO:0009055=electron carrier activity	GO:0005886=plasma membrane	GO:0045454=cell redox homeostasis
GT_A_84_P860874	0.459496	-0.545342	0	-0.0286153	1.08802	0.490551	0.873023	0.817198	0.0670853	19	9.77	8.18	29.6	13.9	17	AT3G14415	AT3G14415	Aldolase-type TIM barrel family protein	AT3G14415.1	Arabidopsis thaliana (S)-2-hydroxy-acid oxidase, peroxisomal, putative / glycolate oxidase, putative / short chain alpha-hydroxy acid oxidase, puta_ (AT3G14415) mRNA, complete cds [NM_112301]	CCATCTGATATTTGTCCGCATCTCCACAACCATTCTTCACCTCCAACTTCTCATCCATAT	NM_112301	820664	chr3:4818321-4818380	TC313087	At.20363	AT3G14415	GO:0008891|GO:0008152|GO:0006118	GO:0008891=glycolate oxidase activity		GO:0008152=metabolic process
GT_A_84_P506839	-1.19468	0	0.151185	-0.347832	0.974816	0.828072	0.501115	0.768001	0.0674745	210	496	316	952	611	457	AT4G22980	AT4G22980	FUNCTIONS IN: molecular_function unknown; INVOLVED IN: biological_process unknown; LOCATED IN: chloroplast; EXPRESSED IN: 13 plant structures; EXPRESSED DURING: 9 growth stages; BEST Arabidopsis thaliana protein match is: Pyridoxal phosphate (PLP)-depende	hypothetical protein	Arabidopsis thaliana unknown protein (AT4G22980) mRNA, complete cds [NM_118427]	TGCGCTTATTTGCATAAGTTTAGGATTGGAAACAAGAGAAGAAGTGATGAAGCTGTGAGC	NM_118427	828397	chr4:12044186-12044127	TC376692	At.64195	AT4G22980	GO:0003674|GO:0008150|GO:0009507	GO:0003674=molecular_function	GO:0009507=chloroplast	GO:0008150=biological_process
GT_A_84_P819274	-0.0957422	0	0.634593	0.179617	0.722453	0.854996	1.57478	1.05074	0.0676587	22.4	24.7	22	39.8	31	47.9	TAF6	AT1G04950	TATA BOX ASSOCIATED FACTOR II 59	AT1G04950.3	Arabidopsis thaliana TAF6 (TBP-ASSOCIATED FACTOR 6); DNA binding / RNA polymerase II transcription factor/ transcription initiation factor (TAF6) mRNA, complete cds [NM_001035892]	ATAGCTCAAAGTATTGGGATTACCAACTTGTTACCTGAAGCTGCTCTTATGCTTGCTCCT	NM_001035892	839370	chr1:1407150-1407091	TC299753	At.47479	AT1G04950	GO:0016986|GO:0006352|GO:0005634		GO:0005634=nucleus	GO:0006352=DNA-dependent transcription, initiation
GT_A_84_P834307	0	-1.09628	0.289046	-0.269078	0.754249	0.793117	1.96238	1.16992	0.067801	8.06	3.89	5.83	13.7	10	21.1	AT3G50590	AT3G50590	Transducin/WD40 repeat-like superfamily protein	AT3G50590.1	Arabidopsis thaliana nucleotide binding (AT3G50590) mRNA, complete cds [NM_114919]	GCTTGCGAATTACTCCAAGATCTCTTGATATTCTTGCTAGAAGCGCTCCAGTATGTGGAG	NM_114919	824223	chr3:18787275-18787334	TC309296	At.1450	AT3G50590	GO:0008150|GO:0000166|GO:0005575	GO:0000166=nucleotide binding	GO:0005575=cellular_component	GO:0008150=biological_process
GT_A_84_P558934	-1.66318	0	0.457429	-0.401915	0.890102	1.41395	2.63235	1.64547	0.0682029	23.5	76.8	60.5	139	142	310	AT3G12910	AT3G12910	NAC (No Apical Meristem) domain transcriptional regulator superfamily protein	transcription factor	Arabidopsis thaliana transcription factor (AT3G12910) mRNA, complete cds [NM_112127]	CACGTTGATTCGTTTCAACATTTCTCCAACGATAACATTCACCATGAAACCTACGAGACT	NM_112127	820475	chr3:4110529-4110588	TC378811	At.39525	AT3G12910	GO:0003700|GO:0005575|GO:0045449	GO:0003700=sequence-specific DNA binding transcription factor activity	GO:0005575=cellular_component	GO:0045449=regulation of transcription, DNA-dependent
GT_A_84_P763290	-0.121627	0	1.04634	0.308236	2.00356	0.98115	1.44554	1.47675	0.0693457	1060	1190	1410	4660	1630	2110	WRKY53	AT4G23810	WRKY family transcription factor	AT4G23810.1	Arabidopsis thaliana WRKY53; DNA binding / protein binding / transcription activator/ transcription factor (WRKY53) mRNA, complete cds [NM_118512]	GTAGCCGCAGACTTCTTGTTGTAAGCTTCCACTTCCTTTTTGTATGCTTCCATCAGTTTT	NM_118512	828481	chr4:12392513-12392454		At.2572	AT4G23810	GO:0005515|GO:0006355|GO:0045941|GO:0003700|GO:0031347|GO:0016563|GO:0005634|GO:0009816|GO:0003677	GO:0005515=protein binding|GO:0003700=sequence-specific DNA binding transcription factor activity|GO:0003677=DNA binding	GO:0005634=nucleus	GO:0006355=regulation of transcription, DNA-dependent|GO:0045941=positive regulation of transcription, DNA-dependent|GO:0031347=regulation of defense response|GO:0009816=defense response to bacterium, incompatible interaction
GT_A_84_P862714	0	-0.127884	0.442153	0.104756	0.861745	0.418428	0.622383	0.634185	0.0695258	55.7	52.6	44.8	102	53.3	57.6	BX828000	AT4G07507	transposable element gene	AT4G07507.1	Arabidopsis thaliana Full-length cDNA Complete sequence from clone GSLTPGH42ZH11 of Hormone Treated Callus of strain col-0 of Arabidopsis thaliana (thale cress) [BX828000]	AAAGTTGCTCAGAACTCTAATCATCCCCTTCGTTCTCAGTTCTTCCAATCTTCAATTTCA	BX828000	3770493	chr4:4310265-4310324	TC314041	At.20125	AT4G07507
GT_A_84_P305590	1.22941	0	-0.395541	0.277956	2.28287	1.46894	4.34367	2.6985	0.0699805	45.9	20.2	8.81	96	38.8	267	AtPP2-A7	AT5G45090	phloem protein 2-A7	AtPP2-A7 (Phloem protein 2-A7); carbohydrate binding	Arabidopsis thaliana AtPP2-A7 (Phloem protein 2-A7); carbohydrate binding (AtPP2-A7) mRNA, complete cds [NM_123877]	GAGCGAGAAACAAGCTTGGAATGTCACATAGGTGAAAACTGGGTGGATATTCAAGCTGGA	NM_123877	834541	chr5:18202935-18202876	TC374759	At.55377	AT5G45090	GO:0007165|GO:0045087|GO:0030246|GO:0006952|GO:0031224	GO:0030246=carbohydrate binding	GO:0031224=intrinsic to membrane	GO:0007165=signal transduction|GO:0045087=innate immune response|GO:0006952=defense response
GT_A_84_P752390	-0.215564	0	2.17757	0.654002	3.35245	2.01214	2.93751	2.76737	0.0700769	3.28	3.93	10.2	39.2	11	19.6	CNS0ADIY	AT1G60510	pseudogene, putative interferon-induced GTP-binding protein mx, blastp match of 42% identity and 8.3e-35 P-value to GP;1399454;gb;AAC60215.1;;U47946 RBTMx3 {Oncorhynchus mykiss}	AT1G60510.1	Unknown	CGATAGTCTTACGAAGGATTGTGGACAGTCTTGCTCTGTATCTTCAGCTGTCAGTGAAGA	CNS0ADIY	3767584	chr1:22300614-22300673			AT1G60510
GT_A_84_P530879	-1.03127	0	0.494939	-0.178778	0.666604	2.62677	1.50287	1.59875	0.0701287	1560	3290	2660	5100	14100	6070	RING1	AT5G10380	RING/U-box superfamily protein	RING1; protein binding / ubiquitin-protein ligase/ zinc ion binding	Arabidopsis thaliana RING1; protein binding / ubiquitin-protein ligase/ zinc ion binding (RING1) mRNA, complete cds [NM_121076]	CACTTTGCGATGGTATTAACAATGCTACTAGAAGTGGAAGACAGTTCTATACCAGCTTCA	NM_121076	830902	chr5:3268573-3268632		At.1824	AT5G10380	GO:0004842|GO:0043068|GO:0010200|GO:0005886|GO:0008270	GO:0004842=ubiquitin-protein ligase activity|GO:0008270=zinc ion binding	GO:0005886=plasma membrane	GO:0043068=positive regulation of programmed cell death|GO:0010200=response to chitin
GT_A_84_P21593	-0.940414	0.558881	0	-0.127178	1.81505	1.20137	0.646326	1.22092	0.0712194	16.9	49.3	19.2	115	53.4	34.1	AT1G49830	AT1G49830	basic helix-loop-helix (bHLH) DNA-binding superfamily protein	ethylene-responsive protein -related	Arabidopsis thaliana ethylene-responsive protein -related (AT1G49830) mRNA, complete cds [NM_103870]	ATCTTGTCACCACTCACCAGTCACACCAACAGTGAACCAGTAGAGATTGTGGAAGTCAAA	NM_103870	841406	chr1:18445188-18445129	NP1662639	At.52101	AT1G49830	GO:0030528|GO:0005634|GO:0045449		GO:0005634=nucleus	GO:0045449=regulation of transcription, DNA-dependent
GT_A_84_P723098	-0.116506	1.01054	0	0.298011	1.73114	1.6657	4.25248	2.54977	0.0713798	13.4	30.2	8.6	48.6	33	186	AT3G61198	AT3G61198	other RNA	miscRNA	Arabidopsis thaliana (AT3G61198) otherRNA [NR_022880]	AGCTCATGTAAATGGAGAAATGCAAAAGTGATTTGAGAGCACTGATCATCACAAATCACA	NR_022880	5008103	chr3:22655982-22655923		At.74188	AT3G61198	GO:0003674|GO:0008150|GO:0005575	GO:0003674=molecular_function	GO:0005575=cellular_component	GO:0008150=biological_process
GT_A_84_P15360	-0.0372725	0	0.645467	0.202731	0.60623	1.30791	0.888354	0.934163	0.0720557	11049	11699.6	10499.5	17392.8	20099	14098.6	MLO2	AT1G11310	Seven transmembrane MLO family protein	MLO2 (MILDEW RESISTANCE LOCUS O 2); calmodulin binding	Arabidopsis thaliana MLO2 (MILDEW RESISTANCE LOCUS O 2); calmodulin binding (MLO2) mRNA, complete cds [NM_001123796]	CATTCTCTTGCGCATGAAAGCTCAGAACCTGTTCTTGCATCTGTGGAACTTCCTCCTATA	NM_001123796	837673	chr1:3801000-3800941	TC383694	At.24513	AT1G11310	GO:0005516|GO:0008219|GO:0005886|GO:0031348|GO:0009620|GO:0006952|GO:0009817	GO:0005516=calmodulin binding	GO:0005886=plasma membrane	GO:0008219=cell death|GO:0031348=negative regulation of defense response|GO:0009620=response to fungus|GO:0006952=defense response|GO:0009817=defense response to fungus, incompatible interaction
GT_A_84_P279580	-0.232272	0.514988	0	0.0942386	1.06528	1.56898	0.468351	1.0342	0.07218	545	944	379	1350	1360	595	AT3G50800	AT3G50800	unknown protein; FUNCTIONS IN: molecular_function unknown; INVOLVED IN: N-terminal protein myristoylation; LOCATED IN: cellular_component unknown; BEST Arabidopsis thaliana protein match is: unknown protein (TAIR:AT5G66580.1); Has 249 Blast hits to 249 pr	hypothetical protein	Arabidopsis thaliana unknown protein (AT3G50800) mRNA, complete cds [NM_114940]	AGTTACAACGATGAAGATGTTGGTGAGTGTAGAGTTAGAAGAGTTAAAAGAAACGGTTGC	NM_114940	824244	chr3:18882578-18882519	TC381377	At.35454	AT3G50800	GO:0003674|GO:0005575	GO:0003674=molecular_function	GO:0005575=cellular_component
GT_A_84_P206058	0	-0.383398	2.50646	0.707689	3.05386	2.57819	5.03186	3.55464	0.0728715	46.1857	36.536	155.364	386.497	197.484	1014.99	AT4G37290	AT4G37290	unknown protein; FUNCTIONS IN: molecular_function unknown; INVOLVED IN: response to karrikin; LOCATED IN: endomembrane system; EXPRESSED IN: cotyledon, hypocotyl, leaf; EXPRESSED DURING: LP.04 four leaves visible; BEST Arabidopsis thaliana protein match i	hypothetical protein	Arabidopsis thaliana unknown protein (AT4G37290) mRNA, complete cds [NM_119892]	CAAACCGGGCCGGTTAAAGTGCCCATACCCATCTAGGTCGAGAAAATTATTTCATTTTTT	NM_119892	829883	chr4:17549911-17549852	TC385577	At.31259	AT4G37290	GO:0003674|GO:0080167|GO:0012505	GO:0003674=molecular_function	GO:0012505=endomembrane system	GO:0080167=response to karrikin
GT_A_84_P752286	0	-1.03424	1.27459	0.0801153	1.68282	1.92758	1.53282	1.71441	0.0733889	7.82	3.94	11.2	25.3	21.3	15.2	AT1G60330;AT1G60290	AT1G60330;AT1G60290	[AT1G60330, pseudogene, similar to Chalcone--flavonone isomerase (EC 5.5.1.6) (Chalcone isomerase). (Radish), blastp match of 69% identity and 5.0e-13 P-value to SP;O22651;CFI_RAPSA Chalcone--flavonone isomerase (EC 5.5.1.6) (Chalcone isomerase). (Radish)	AT1G60290.1	Unknown	GGCAGTTCTTTAATCAATCATTGGAAGTAATGGGGTGTCTCCTGCGACTAGGCTAAATCT	GT_A_84_P752286	3767580	chr1:22232564-22232505			AT1G60330;AT1G60290
GT_A_84_P818595	-0.16515	0	0.705741	0.180197	0.793655	0.87369	0.811906	0.826417	0.0735665	1210	1400	1310	2370	1780	1600	ATSYTF	AT3G18370	C2 domain-containing protein	AT3G18370.1	Arabidopsis thaliana ATSYTF (ATSYTF) mRNA, complete cds [NM_112722]	AGGTCTTGCTGAAGCTTTAGAAGAGCTGGAAAGTTTGGAGGACGAACAAGAACAGTATTT	NM_112722	821366	chr3:6310097-6310156	NP301541	At.22085	AT3G18370	GO:0008150|GO:0003674	GO:0003674=molecular_function		GO:0008150=biological_process
GT_A_84_P12851	-0.239182	0	0.420478	0.0604318	0.616705	3.68512	2.40239	2.23474	0.0753035	314.898	383.53	294.489	574.317	3423.07	1320	AT4G10500	AT4G10500	2-oxoglutarate (2OG) and Fe(II)-dependent oxygenase superfamily protein	oxidoreductase, 2OG-Fe(II) oxygenase family protein	Arabidopsis thaliana oxidoreductase, 2OG-Fe(II) oxygenase family protein (AT4G10500) mRNA, complete cds [NM_117118]	AGAACCTACCCGTTTGTTGAGTATTGGGACAAGTTTTGGAACAGATCACTTGCTACTGCG	NM_117118	826642	chr4:6492247-6492306	TC370912	At.33626	AT4G10500	GO:0019748|GO:0016491|GO:0016706	GO:0016491=oxidoreductase activity|GO:0016706=oxidoreductase activity, acting on paired donors, with incorporation or reduction of molecular oxygen, 2-oxoglutarate as one donor, and incorporation of one atom each of oxygen into both donors		GO:0019748=secondary metabolic process
GT_A_84_P15905	0	-0.167493	0.366793	0.0664331	0.420821	0.478655	0.953516	0.617664	0.0754881	55.0736	50.6	42.0418	74.2946	54.9472	71.646	AT5G40230	AT5G40230	nodulin MtN21 /EamA-like transporter family protein	nodulin-related	Arabidopsis thaliana nodulin-related (AT5G40230) mRNA, complete cds [NM_123387]	CTCGGGAGGCTTAGTTTCATCATTTGGCTCAGTTATACACACTTGGGGTCTGCATCTTAA	NM_123387	834021	chr5:16080424-16080291	TC374160	At.30296	AT5G40230	GO:0003674|GO:0016020	GO:0003674=molecular_function	GO:0016020=membrane
GT_A_84_P109962	-0.0651274	0	3.61517	1.18335	3.27506	4.7044	5.21001	4.39649	0.0755491	29.3595	31.6943	222.818	299.625	573.365	763.721	WAK3	AT1G21240	wall associated kinase 3	WAK3 (wall associated kinase 3); kinase/ protein serine/threonine kinase	Arabidopsis thaliana WAK3 (wall associated kinase 3); kinase/ protein serine/threonine kinase (WAK3) mRNA, complete cds [NM_101977]	CAAAAGTAGCCGACTTTGGCGCTTCTAAGCTTATACCAATGGATAAAGAGCAGCTCACAA	NM_101977	838719	chr1:7436137-7436196	NP222421	At.51704	AT1G21240	GO:0005886|GO:0004674|GO:0016301|GO:0006468	GO:0004674=protein serine/threonine kinase activity|GO:0016301=kinase activity	GO:0005886=plasma membrane	GO:0006468=protein phosphorylation
GT_A_84_P18998	0	0.739354	-0.152757	0.195532	0.89313	0.736725	1.00116	0.877006	0.075732	7400	12747.6	3940.66	13849.2	8829.19	9949.99	AT1G72900	AT1G72900	Toll-Interleukin-Resistance (TIR) domain-containing protein	disease resistance protein (TIR-NBS class), putative	Arabidopsis thaliana disease resistance protein (TIR-NBS class), putative (AT1G72900) mRNA, complete cds [NM_105948]	AAATTTTGTCGTAGCTTCCGATCATTGGCCTTTAAAAAGAGAGACGACATTTCTGCTGCG	NM_105948	843621	chr1:27433449-27433508	TC369839	At.71105	AT1G72900	GO:0007165|GO:0045087|GO:0006915|GO:0006952|GO:0031224|GO:0005524|GO:0004888	GO:0005524=ATP binding|GO:0004888=transmembrane signaling receptor activity	GO:0031224=intrinsic to membrane	GO:0007165=signal transduction|GO:0045087=innate immune response|GO:0006915=apoptotic process|GO:0006952=defense response
GT_A_84_P181424	-1.17671	0.482416	0	-0.231431	0.559203	1.29986	1.58005	1.14637	0.0761006	60.4425	196.977	80.8888	202.879	240.867	274.423	AT5G24640	AT5G24640	unknown protein; BEST Arabidopsis thaliana protein match is: unknown protein (TAIR:AT2G41730.1); Has 1807 Blast hits to 1807 proteins in 277 species: Archae - 0; Bacteria - 0; Metazoa - 736; Fungi - 347; Plants - 385; Viruses - 0; Other Eukaryotes - 339 (	hypothetical protein	Arabidopsis thaliana unknown protein (AT5G24640) mRNA, complete cds [NM_122372]	GACACACCAACCGACTCGATTCACCACCAGTTTTTGGAGATTTTACCAAAATGCAACCAA	NM_122372	832535	chr5:8436474-8436533	TC388929	At.30948	AT5G24640	GO:0003674|GO:0008150	GO:0003674=molecular_function		GO:0008150=biological_process
GT_A_84_P18111	0.221363	0	-1.0696	-0.282745	1.13237	0.723776	2.95643	1.60419	0.0761983	1914.84	1694.82	463.271	3628.33	1942.16	8564.08	CCoAMT	AT1G67980	caffeoyl-CoA 3-O-methyltransferase	CCoAMT; caffeoyl-CoA O-methyltransferase	Arabidopsis thaliana CCoAMT; caffeoyl-CoA O-methyltransferase (CCoAMT) mRNA, complete cds [NM_202375]	TTCAATAAGAAATTGGCTTTGGATCCCCGAGTCGAGGTCTCTCAGATTTCCATTGGAGAT	NM_202375	843126	chr1:25488845-25488904	TC375621	At.20579	AT1G67980	GO:0042409|GO:0009809|GO:0005829	GO:0042409=caffeoyl-CoA O-methyltransferase activity	GO:0005829=cytosol	GO:0009809=lignin biosynthetic process
GT_A_84_P23077	0	-1.9321	1.44876	-0.161115	3.00328	1.35539	3.43475	2.59781	0.0772079	125	33.8	202	1010	229	908	AT1G26390	AT1G26390	FAD-binding Berberine family protein	FAD-binding domain-containing protein	Arabidopsis thaliana FAD-binding domain-containing protein (AT1G26390) mRNA, complete cds [NM_102403]	AACCGATGCGCTGATGGCTATAATGAACCAAAACTGGCCTGAACTAGGGCTAAAACATGA	NM_102403	839181	chr1:9130821-9130762	TC365107	At.26532	AT1G26390	GO:0050660|GO:0016491|GO:0009055|GO:0003824|GO:0012505	GO:0050660=flavin adenine dinucleotide binding|GO:0016491=oxidoreductase activity|GO:0009055=electron carrier activity|GO:0003824=catalytic activity	GO:0012505=endomembrane system
GT_A_84_P543552	-0.660284	0.166691	0	-0.164531	1.63582	0.41153	0.657503	0.901619	0.0774074	29.5	54	27.6	146	44.4	49.4	TA32442_3702				Rep: Wall-associated receptor kinase 2 precursor - Arabidopsis thaliana (Mouse-ear cress), complete [TC360969]	AGATAATACGGTGAATCGGGGTCTGATGTTGGAGATACGCTCTTGATAGTTTCCGCCATT	TA32442_3702		chr1:7448345-7448404	TC360969
GT_A_84_P242433	-0.159803	0	1.98244	0.607545	1.60515	3.95566	3.18013	2.91364	0.0774563	83.8	96.6	219	287	1040	570	AtRLP42	AT3G25020	receptor like protein 42	AtRLP42 (Receptor Like Protein 42); protein binding	Arabidopsis thaliana AtRLP42 (Receptor Like Protein 42); protein binding (AtRLP42) mRNA, complete cds [NM_113406]	TCTATCTATGGAGCAGGAGAACGTCCTTACTTCCTCAGCCACCATTGATCTTTCTGGAAA	NM_113406	822093	chr3:9117471-9117412	TC359980	At.65152	AT3G25020	GO:0007165|GO:0006952|GO:0012505		GO:0012505=endomembrane system	GO:0007165=signal transduction|GO:0006952=defense response
GT_A_84_P10141	0.674769	0	-0.138455	0.178771	2.50524	0.525162	2.35135	1.79392	0.0774768	485.469	313.807	163.56	1739.88	313.356	1042.5	LECRKA4.2	AT5G01550	lectin receptor kinase a4.1	LECRKA4.2 (LECTIN RECEPTOR KINASE A4.1); ATP binding / kinase/ protein kinase/ protein serine/threonine kinase/ sugar binding	Arabidopsis thaliana LECRKA4.2 (LECTIN RECEPTOR KINASE A4.1); ATP binding / kinase/ protein kinase/ protein serine/threonine kinase/ sugar binding (LECRKA4.2) mRNA, complete cds [NM_120233]	ATAGGGCTTCGAGCTCAGTCCCATCTTTCTCCGTTACAAGGGTTTCTTCTAGTTCTGTTA	NM_120233	831700	chr5:214590-214531	TC362386	At.49414	AT5G01550	GO:0009845|GO:0004672|GO:0004674|GO:0005488|GO:0016301|GO:0009738|GO:0005524	GO:0004672=protein kinase activity|GO:0004674=protein serine/threonine kinase activity|GO:0005488=binding|GO:0016301=kinase activity|GO:0005524=ATP binding		GO:0009845=seed germination|GO:0009738=abscisic acid mediated signaling pathway
GT_A_84_P548849	0.727061	-0.915102	0	-0.0626801	1.15209	1.02846	1.0106	1.06372	0.077612	170	56.2	60.8	230	150	139	AT1G13480	AT1G13480	Protein of unknown function (DUF1262)	hypothetical protein	Arabidopsis thaliana unknown protein (AT1G13480) mRNA, complete cds [NM_101218]	GAAGCTTGAGGGACAAGAAACTAATTTGAGAGAGGATTCAGGTGATGGAGTTGTTTGGTT	NM_101218	837908	chr1:4623122-4623063	TC401036	At.51171	AT1G13480	GO:0003674|GO:0008150|GO:0005575	GO:0003674=molecular_function	GO:0005575=cellular_component	GO:0008150=biological_process
GT_A_84_P605805	0	0.0482416	-0.510315	-0.154024	1.4366	0.402534	0.424848	0.75466	0.0776484	22.4	23.9	9.31	61.1	21.2	20.2	AT1G21326	AT1G21326	VQ motif-containing protein	VQ motif-containing protein	Arabidopsis thaliana VQ motif-containing protein (AT1G21326) mRNA, complete cds [NM_148478]	TCCTCCTATTCTTCATCTACGTCAGCACCAAAAGACGCGTCAACAATGGTTGATACATCT	NM_148478	838731	chr1:7469436-7469377	TC380732	At.65921	AT1G21326	GO:0003674|GO:0008150|GO:0005575	GO:0003674=molecular_function	GO:0005575=cellular_component	GO:0008150=biological_process
GT_A_84_P756996	-0.0459547	0	0.567966	0.174004	0.764781	0.619685	0.58708	0.657182	0.0777668	383	408	347	677	435	399	AT2G46980	AT2G46980	unknown protein; Has 3995 Blast hits to 3325 proteins in 374 species: Archae - 19; Bacteria - 205; Metazoa - 2201; Fungi - 364; Plants - 149; Viruses - 22; Other Eukaryotes - 1035 (source: NCBI BLink).	AT2G46980.2	Arabidopsis thaliana unknown protein (AT2G46980) mRNA, complete cds [NM_180135]	AGCAAAACCAGCCTTTGGTTTAGTGGTCTCATGAGTTCAGGCGAATAAAGAAGATATAGT	NM_180135	819312	chr2:19306834-19306775		At.36422	AT2G46980	GO:0008150|GO:0003674|GO:0005575	GO:0003674=molecular_function	GO:0005575=cellular_component	GO:0008150=biological_process
GT_A_84_P804827	0	-0.103912	0.562387	0.152825	1.04236	0.606491	0.600957	0.749937	0.0779754	477	458	417	990	520	486	AIR12	AT3G07390	auxin-responsive family protein	AT3G07390.1	Arabidopsis thaliana AIR12; extracellular matrix structural constituent (AIR12) mRNA, complete cds [NM_111618]	ATGGCTTCTTCTTCTTCTTCTCTTCTAATCCTAGCCGTTGCTTGTTTCGTCTCGCTAATC	NM_111618	819927	chr3:2365521-2365580	TC310823	At.48629	AT3G07390	GO:0005886|GO:0030198|GO:0009733|GO:0005576|GO:0031225|GO:0010102|GO:0005201	GO:0005201=extracellular matrix structural constituent	GO:0005886=plasma membrane|GO:0005576=extracellular region|GO:0031225=anchored to membrane	GO:0030198=extracellular matrix organization|GO:0009733=response to auxin stimulus|GO:0010102=lateral root morphogenesis
GT_A_84_P763252	-0.385129	0	1.03741	0.217428	1.45763	1.55396	0.933076	1.31489	0.078321	79.4	107	126	287	218	133	AT4G21366	AT4G21370;AT4G21366	[AT4G21370, S-locus protein kinase, putative];[AT4G21366, Protein kinase superfamily protein]	AT4G21366.1	Arabidopsis thaliana ATP binding / protein tyrosine kinase (AT4G21366) mRNA, complete cds [NM_148366]	ATACAGATTGGTCTTTTATGTGTTCAAGAACGTGCAGAGGACAGACCAAAGATGTCGTCG	NM_148366	827888	chr4:11383880-11383939	TC281107	At.54457	AT4G21370;AT4G21366	GO:0004672|GO:0006468|GO:0005575|GO:0004713|GO:0005524	GO:0004672=protein kinase activity|GO:0004713=protein tyrosine kinase activity|GO:0005524=ATP binding	GO:0005575=cellular_component	GO:0006468=protein phosphorylation
GT_A_84_P809908	-0.268147	0	0.643895	0.12525	0.921028	0.569303	1.02574	0.838689	0.0786556	272	338	303	625	348	448	FAD2	AT3G12120	fatty acid desaturase 2	AT3G12120.2	Arabidopsis thaliana FAD2 (FATTY ACID DESATURASE 2); delta12-fatty acid dehydrogenase/ omega-6 fatty acid desaturase (FAD2) mRNA, complete cds [NM_001084671]	TTATACTCCTTACATTCAACCTTAGATCTGAAACATGGGTGCAGGTGGAAGAATGCCAGG	NM_001084671	820387	chr3:3862783-3861727	TC306193	At.23898	AT3G12120	GO:0006629|GO:0045485|GO:0005783|GO:0016720	GO:0045485=omega-6 fatty acid desaturase activity|GO:0016720=delta12-fatty acid dehydrogenase activity	GO:0005783=endoplasmic reticulum	GO:0006629=lipid metabolic process
GT_A_84_P10493	-0.942764	0	0.380081	-0.187561	0.59475	0.747833	0.940635	0.761073	0.0795555	578.999	1148.43	857.464	1693.75	1338.17	1434.99	RDR1	AT1G14790	RNA-dependent RNA polymerase 1	RDR1 (RNA-DEPENDENT RNA POLYMERASE 1); RNA-directed RNA polymerase/ nucleic acid binding	Arabidopsis thaliana RDR1 (RNA-DEPENDENT RNA POLYMERASE 1); RNA-directed RNA polymerase/ nucleic acid binding (RDR1) mRNA, complete cds [NM_101348]	AATGAGGGTTTGAATCGTGACCATTTCTTAAGTTTTGCGTGGTGCGTTTATGATAAGCTT	NM_101348	838044	chr1:5094460-5094401	TC362065	At.27823	AT1G14790	GO:0003968|GO:0009751|GO:0060148|GO:0003676|GO:0009615|GO:0016441	GO:0003968=RNA-directed RNA polymerase activity|GO:0003676=nucleic acid binding		GO:0009751=response to salicylic acid stimulus|GO:0060148=positive regulation of posttranscriptional gene silencing|GO:0009615=response to virus|GO:0016441=posttranscriptional gene silencing
GT_A_84_P185874	0	-0.586669	1.74394	0.385757	1.87897	2.23956	4.3721	2.83021	0.0797296	46.1357	31.7	91.4823	171	156	641.775	AT4G11170	AT4G11170	Disease resistance protein (TIR-NBS-LRR class) family	disease resistance protein (TIR-NBS-LRR class), putative	Arabidopsis thaliana disease resistance protein (TIR-NBS-LRR class), putative (AT4G11170) mRNA, complete cds [NM_117187]	GGAACCAACAGGAGGAAATCTGTTATGAGATGGATTAAGGTTGGAGCAAGAAAAATGGGT	NM_117187	826718	chr4:6817035-6817094	TC358959	At.49404	AT4G11170	GO:0005739|GO:0017111|GO:0000166|GO:0010193|GO:0006952|GO:0005524|GO:0004888	GO:0017111=nucleoside-triphosphatase activity|GO:0000166=nucleotide binding|GO:0005524=ATP binding|GO:0004888=transmembrane signaling receptor activity	GO:0005739=mitochondrion	GO:0010193=response to ozone|GO:0006952=defense response
GT_A_84_P13831	-0.654985	0	3.1549	0.833304	2.79053	4.82752	4.07999	3.89935	0.0805803	33.0994	53.7796	274.809	363.376	1059.58	592.11	AT4G23150	AT4G23150	cysteine-rich RLK (RECEPTOR-like protein kinase) 7	protein kinase family protein	Arabidopsis thaliana protein kinase family protein (AT4G23150) mRNA, complete cds [NM_118444]	ATCAACGACCAACAAGTCTGTTACAGTATCTATTGACGATAAGTCAATGTCTGATTTAGA	NM_118444	828414	chr4:12128232-12128291	TC362580	At.32463	AT4G23150	GO:0016301|GO:0006468|GO:0012505	GO:0016301=kinase activity	GO:0012505=endomembrane system	GO:0006468=protein phosphorylation
GT_A_84_P797768	0.600931	-0.522755	0	0.0260585	1.14028	0.507215	1.11797	0.92182	0.0806738	155	73.4	60.5	227	104	149	BP858161			EG466296	Unknown	CACCTGCAACACGATGATCAATTTGTCTCTTTCCCTGACCAAATACATGTCCTATAGCTT	BP858161		chr1:24956511-24956570		At.69099
GT_A_84_P12429	0	-0.292359	1.00984	0.239161	2.12628	1.45599	0.870306	1.48419	0.0808753	119.662	100.827	142.65	526.46	235.053	146.945	AT1G63820	AT1G63820	CCT motif family protein	hypothetical protein	Arabidopsis thaliana unknown protein (AT1G63820) mRNA, complete cds [NM_105057]	TGTTTGAGAACCCCAAGATTGCTTCTTCTTTCACTAGACAAGAAAACGACGACGACCTTT	NM_105057	842685	chr1:23682838-23682779	TC370190	At.50956	AT1G63820	GO:0008150|GO:0005575		GO:0005575=cellular_component	GO:0008150=biological_process
GT_A_84_P816751	0	-0.0023489	0.522161	0.173271	0.659016	0.456614	0.773948	0.629859	0.0819454	861	887	732	1370	846	989	AT1G55840	AT1G55840	Sec14p-like phosphatidylinositol transfer family protein	AT1G55840.1	Arabidopsis thaliana SEC14 cytosolic factor (SEC14) / phosphoglyceride transfer protein (AT1G55840) mRNA, complete cds [NM_104461]	GGGAATGTCCAGAAAGCTCATAAAATGTTGCTCGAGTGTTTGGAATGGAGGACTCAAAAC	NM_104461	842034	chr1:20878206-20878369	NP221538	At.15092	AT1G55840	GO:0005215|GO:0006810|GO:0005575	GO:0005215=transporter activity	GO:0005575=cellular_component	GO:0006810=transport
GT_A_84_P23968	0	-0.839267	2.43335	0.531362	1.80345	4.4	4.81395	3.67247	0.0821256	17.2	9.92	55	60.5	260	325	ALD1	AT2G13810	AGD2-like defense response protein 1	ALD1 (AGD2-LIKE DEFENSE RESPONSE PROTEIN1); catalytic/ pyridoxal phosphate binding / transaminase/ transferase, transferring nitrogenous groups	Arabidopsis thaliana ALD1 (AGD2-LIKE DEFENSE RESPONSE PROTEIN1); catalytic/ pyridoxal phosphate binding / transaminase/ transferase, transferring n_ (ALD1) mRNA, complete cds [NM_126957]	CAAAGAGGTTGCAGAATTTCTTTAACACACGAACCAAACATTTTACTTATCTCTCTTCCA	NM_126957	815864	chr2:5772062-5772121	TC367159	At.26317	AT2G13810	GO:0009058|GO:0016769|GO:0030170|GO:0008483|GO:0003824|GO:0009507	GO:0016769=transferase activity, transferring nitrogenous groups|GO:0030170=pyridoxal phosphate binding|GO:0008483=transaminase activity|GO:0003824=catalytic activity	GO:0009507=chloroplast	GO:0009058=biosynthetic process
GT_A_84_P580710	0	-0.684083	0.964438	0.0934518	1.31085	1.18113	1.11119	1.20106	0.0830141	6.96	4.47	8.04	17.4	11.3	10.1	AT5G60290	AT5G60290	unknown protein; Has 1807 Blast hits to 1807 proteins in 277 species: Archae - 0; Bacteria - 0; Metazoa - 736; Fungi - 347; Plants - 385; Viruses - 0; Other Eukaryotes - 339 (source: NCBI BLink).	hypothetical protein	Arabidopsis thaliana unknown protein (AT5G60290) mRNA, complete cds [NM_125422]	AAGAAGTGGTGCAATATCTTGAAGTTGGAACCTGGTCCTATTCTCTGCTGATTGTTGGAA	NM_125422	836151	chr5:24263770-24263829	NP2704720	At.50543	AT5G60290	GO:0003674|GO:0008150|GO:0005575	GO:0003674=molecular_function	GO:0005575=cellular_component	GO:0008150=biological_process
GT_A_84_P818130	0	-0.0108061	0.595493	0.194896	0.717624	0.550093	1.11059	0.792769	0.0831712	455	466	407	754	477	660	AT1G62610	AT1G62610	NAD(P)-binding Rossmann-fold superfamily protein	AT1G62610.3	Arabidopsis thaliana short-chain dehydrogenase/reductase (SDR) family protein (AT1G62610) mRNA, complete cds [NM_001036143]	AGTGGCTCGAGAAGGTTACGGAAAAGATTGTACCATTAAAGATGCAACAGACTGTGGATC	NM_001036143	842558	chr1:23185377-23185318	NP033992	At.48332	AT1G62610	GO:0008152|GO:0016491	GO:0016491=oxidoreductase activity		GO:0008152=metabolic process
GT_A_84_P563122	-0.00836801	0	1.30348	0.431704	1.06545	2.21711	3.17944	2.154	0.08344	13.2	13.7	19.4	28	44.2	80.8	AT1G61160	AT1G61160	CONTAINS InterPro DOMAIN/s: Retrotransposon gag protein (InterPro:IPR005162); Has 30201 Blast hits to 17322 proteins in 780 species: Archae - 12; Bacteria - 1396; Metazoa - 17338; Fungi - 3422; Plants - 5037; Viruses - 0; Other Eukaryotes - 2996 (source:	hypothetical protein	Arabidopsis thaliana unknown protein (AT1G61160) mRNA, complete cds [NM_104797]	ATGAGGTGGAGAGCAAACCCTCCAAATCCTATGATCCGGAAGACCATATCATGCAAGATT	NM_104797	842409	chr1:22545080-22545021	TC390315	At.69984	AT1G61160	GO:0003674|GO:0008150|GO:0005575	GO:0003674=molecular_function	GO:0005575=cellular_component	GO:0008150=biological_process
GT_A_84_P815740	-0.320858	0	1.14656	0.275234	0.88127	1.84252	1.9445	1.5561	0.0839407	13.5	17.4	22.1	31.3	43.3	43.6	AT5G21170	AT5G21170	5'-AMP-activated protein kinase beta-2 subunit protein	AT5G21170.1	Arabidopsis thaliana 5'-AMP-activated protein kinase beta-2 subunit, putative (AT5G21170) mRNA, complete cds [NM_122124]	ATTCGTAATTAACTTCTAACTTGAGGGGCGTTTCATTATCTCCTCCTCGTCGTCCTCCCT	NM_122124	832243	chr5:7205570-7205629	TC306336	At.21001	AT5G21170	GO:0004679|GO:0006499|GO:0009507	GO:0004679=AMP-activated protein kinase activity	GO:0009507=chloroplast	GO:0006499=N-terminal protein myristoylation
GT_A_84_P829761	0	0.475204	-1.00448	-0.176426	0.58957	1.05638	0.963678	0.869877	0.0847881	73.2	105	21.6	111	109	95.9	PRA1.G2	AT5G56230	prenylated RAB acceptor 1.G2	AT5G56230.1	Arabidopsis thaliana PRA1.G2 (PRENYLATED RAB ACCEPTOR 1.G2) (PRA1.G2) mRNA, complete cds [NM_125006]	GGCGCAATCATCGCCTTGTGGCTTATCTTTCACTTTTTCAGAGAAGATCCACTTATTCTC	NM_125006	835722	chr5:22776272-22776213	TC302377	At.29399	AT5G56230	GO:0008150|GO:0003674	GO:0003674=molecular_function		GO:0008150=biological_process
GT_A_84_P16097	-1.16592	0.43853	0	-0.242465	1.32301	0.579398	0.957354	0.953255	0.0848908	1309.85	4109.95	1739.88	7409.67	3144.33	3833.56	AT1G24140	AT1G24140	Matrixin family protein	matrixin family protein	Arabidopsis thaliana matrixin family protein (AT1G24140) mRNA, complete cds [NM_102260]	ATTCTGGTGCTCCTGGTAGAAGCGACGGTTCTAGATCGGTTTTGACTAATCTACTTCAGT	NM_102260	839026	chr1:8536234-8536175	TC370056	At.41476	AT1G24140	GO:0008152|GO:0006508|GO:0008270|GO:0031225|GO:0004222|GO:0008237	GO:0008270=zinc ion binding|GO:0004222=metalloendopeptidase activity|GO:0008237=metallopeptidase activity	GO:0031225=anchored to membrane	GO:0008152=metabolic process|GO:0006508=proteolysis
GT_At_Specific_00234961	-0.133856	0	0.519455	0.128533	0.735333	0.436784	1.09468	0.755597	0.0851088	315.732	357.472	293.973	581.173	335.747	496.999	AT4G33925.1	AT4G33925	TargetID: AT4G33925.1; Description: unknown protein ; Chromosomal Location: chr4:16263237-16264226; Gene Orientation: FORWARD; Next best Hit: AT5G33382.1(alignment length 26bp with 88.46%identity)	AT4G33925	TargetID: AT4G33925.1; Description: unknown protein ; Chromosomal Location: chr4:16263237-16264226; Gene Orientation: FORWARD; Next best Hit: AT5G33382.1(alignment length 26bp with 88.46%identity)	GATGACCATCTTGCCTTGATGCTCTCAAAGATCTGAAGCTTTCAATACAACTACATGTCT		829537
GT_A_84_P848224	0.536784	0	-0.608363	-0.0238597	1.40706	0.510365	2.45637	1.45793	0.0856107	13.3	9.46	3.56	24.5	9.35	33.8	BX839205			BX839205	Unknown	CGATGGCGCCCTCCTTAGATCCGGTCTTGAATCTTCAAGGCTATATTTTTACCAGATATA	BX839205		chr3:4131761-4131700	TC300991	At.39522
GT_A_84_P556409	-1.48647	0	1.53489	0.0161386	1.37982	2.48528	3.84624	2.57045	0.0860121	5.43	15.7	26.1	39.9	61	147	AT3G60650	AT3G60650	unknown protein; Has 10 Blast hits to 10 proteins in 5 species: Archae - 0; Bacteria - 0; Metazoa - 0; Fungi - 0; Plants - 10; Viruses - 0; Other Eukaryotes - 0 (source: NCBI BLink).	hypothetical protein	Arabidopsis thaliana unknown protein (AT3G60650) mRNA, complete cds [NM_115929]	GACAAAAAGGTGTCGTCTAAAAGAGTCTCAAGAACTTGGAAAATCCCTAAGTATCCAAAG	NM_115929	825236	chr3:22420131-22420190	TC396230	At.34405	AT3G60650	GO:0003674|GO:0008150|GO:0005575	GO:0003674=molecular_function	GO:0005575=cellular_component	GO:0008150=biological_process
GT_A_84_P18423	-0.152616	0	1.11804	0.321808	0.872978	2.58455	3.68236	2.37996	0.0865847	312.942	358.95	446.983	641.996	1493.99	2999.98	AT3G47480	AT3G47480	Calcium-binding EF-hand family protein	calcium-binding EF hand family protein	Arabidopsis thaliana calcium-binding EF hand family protein (AT3G47480) mRNA, complete cds [NM_114616]	TGAGTTTGTTAGGATACGATGAGTGTACAAAGATGGAGTGTAGGAAGATGGTTAAGGTTT	NM_114616	823902	chr3:17496484-17496425	TC386344	At.35802	AT3G47480	GO:0008150|GO:0005509|GO:0012505	GO:0005509=calcium ion binding	GO:0012505=endomembrane system	GO:0008150=biological_process
GT_A_84_P19456	0	-0.860801	1.88424	0.341145	1.38144	5.9798	4.29943	3.88689	0.0866878	12.1716	6.9159	26.6	31.9548	549.996	160.997	AT4G04500	AT4G04500	cysteine-rich RLK (RECEPTOR-like protein kinase) 37	protein kinase family protein	Arabidopsis thaliana protein kinase family protein (AT4G04500) mRNA, complete cds [NM_116688]	TATTTCCAAAAGACCTAGCATTAATTCAATCCTCTTTTGGCTTGAGAGACACGCTACTAT	NM_116688	825780	chr4:2240644-2240703	TC363228	At.34007	AT4G04500	GO:0016301|GO:0006468|GO:0012505	GO:0016301=kinase activity	GO:0012505=endomembrane system	GO:0006468=protein phosphorylation
GT_A_84_P276740	0.266753	-0.00760365	0	0.0863832	0.417951	0.52633	1.30641	0.75023	0.0868927	2520	2150	1240	2820	2160	3480	AT5G47580	AT5G47580	unknown protein; BEST Arabidopsis thaliana protein match is: unknown protein (TAIR:AT4G17250.1); Has 1807 Blast hits to 1807 proteins in 277 species: Archae - 0; Bacteria - 0; Metazoa - 736; Fungi - 347; Plants - 385; Viruses - 0; Other Eukaryotes - 339 (	hypothetical protein	Arabidopsis thaliana unknown protein (AT5G47580) mRNA, complete cds [NM_124131]	CCGACTCGGACGAACTGCGCCTCACTGTTGAGTAGTTTATAGATATGTTAAAGGTTGTAG	NM_124131	834808	chr5:19294982-19294923	TC401396	At.27437	AT5G47580	GO:0005739|GO:0003674|GO:0008150	GO:0003674=molecular_function	GO:0005739=mitochondrion	GO:0008150=biological_process
GT_A_84_P854861	-0.279825	0	0.587831	0.102668	0.619158	0.942277	1.93103	1.16415	0.0869222	9.1	11.4	9.83	17.1	15.2	28.3	ATMTK			AK230093	Arabidopsis thaliana mRNA for hypothetical protein, complete cds, clone: RAFL22-73-M14 [AK230093]	TCCAAGTTGGCTCAAGGGTTCTCAAGATCCACTGCTGTATTCCTGAAAATAGAATCATGT	AK230093	841405	chr1:18446864-18446841	TC309521	At.20360		GO:0019509|GO:0005575|GO:0046522	GO:0046522=S-methyl-5-thioribose kinase activity	GO:0005575=cellular_component	GO:0019509=L-methionine salvage from methylthioadenosine
GT_A_84_P834134	-0.374986	0	0.395217	0.00674375	0.412305	0.527239	0.96495	0.634831	0.0874579	207	277	209	360	277	352	AT3G61010	AT3G61010	Ferritin/ribonucleotide reductase-like family protein	AT3G61010.1	Arabidopsis thaliana glycosyl hydrolase family protein 85 (AT3G61010) mRNA, complete cds [NM_115965]	GTTATGCTGAGAAGTTTATGGAGTATCAGATGCATTGTTTGCGATGGAGCTTGCACTGAC	NM_115965	825272	chr3:22582931-22582723	TC306318	At.19990	AT3G61010	GO:0006879|GO:0016798|GO:0006826	GO:0016798=hydrolase activity, acting on glycosyl bonds		GO:0006879=cellular iron ion homeostasis|GO:0006826=iron ion transport
GT_A_84_P23566	-2.7802	0.281067	0	-0.833045	1.6054	0.996359	1.6512	1.41765	0.0874666	9.59	82.6	39	202	94.1	139	AT5G64790	AT5G64790	O-Glycosyl hydrolases family 17 protein	glycosyl hydrolase family 17 protein	Arabidopsis thaliana glycosyl hydrolase family 17 protein (AT5G64790) mRNA, complete cds [NM_125875]	TCAGGATCAACTTTGTGTTCGGAAGATTCGTCGTCTTTGGACTTGTTCTTCTTGGATTGC	NM_125875	836600	chr5:25904486-25904545	TC368150	At.50557	AT5G64790	GO:0005975|GO:0043169|GO:0031225|GO:0003824|GO:0004553	GO:0043169=cation binding|GO:0003824=catalytic activity|GO:0004553=hydrolase activity, hydrolyzing O-glycosyl compounds	GO:0031225=anchored to membrane	GO:0005975=carbohydrate metabolic process
GT_A_84_P235203	-0.0616455	0	0.567135	0.168497	0.772191	0.516897	0.649849	0.646312	0.0885685	26	28	23.8	46.7	27.8	28.6	AT2G46980	AT2G46980	unknown protein; Has 1165 Blast hits to 947 proteins in 158 species: Archae - 0; Bacteria - 33; Metazoa - 631; Fungi - 90; Plants - 54; Viruses - 14; Other Eukaryotes - 343 (source: NCBI BLink).	hypothetical protein	Arabidopsis thaliana unknown protein (AT2G46980) mRNA, complete cds [NM_130266]	TCAAGGGACAACAGGCCAAGCGTCAGATACAGAAAAGAGATTGCCTGTAACCTTCATAAA	NM_130266	819312	chr2:19301942-19301883		At.36422	AT2G46980	GO:0003674|GO:0008150|GO:0005575	GO:0003674=molecular_function	GO:0005575=cellular_component	GO:0008150=biological_process
GT_A_84_P19766	0	-0.389148	0.692902	0.101251	0.752511	1.34985	0.723687	0.942015	0.0893267	857.54	675.674	820.655	1455.85	1564.99	951.3	COBL5	AT5G60950	COBRA-like protein 5 precursor	COBL5 (COBRA-LIKE PROTEIN 5 PRECURSOR)	Arabidopsis thaliana COBL5 (COBRA-LIKE PROTEIN 5 PRECURSOR) (COBL5) mRNA, complete cds [NM_125488]	AGGTTTACAACCGCCGACAAAAGGAGAATAACTGCAGCCCTAATGACCTGGAACATTACT	NM_125488	836216	chr5:24527325-24527181	TC377377	At.20668	AT5G60950	GO:0008150|GO:0012505		GO:0012505=endomembrane system	GO:0008150=biological_process
GT_A_84_P832376	-0.625666	0	0.497447	-0.0427396	0.570659	0.674465	0.895154	0.713426	0.0893655	15.2	24.2	19.6	35.1	26.8	29.3	AT1G11330	AT1G11330	S-locus lectin protein kinase family protein	AT1G11330.1	Arabidopsis thaliana S-locus lectin protein kinase family protein (AT1G11330) mRNA, complete cds [NM_101006]	AAGACTCTCCCATCAACGACACTTCCGGTGTTATCTCGATCTATCAAGATGGAAATCTCG	NM_101006	837675	chr1:3810637-3810696	TC303533	At.42140	AT1G11330	GO:0048544|GO:0005886|GO:0016301|GO:0030246|GO:0006468	GO:0016301=kinase activity|GO:0030246=carbohydrate binding	GO:0005886=plasma membrane	GO:0048544=recognition of pollen|GO:0006468=protein phosphorylation
GT_A_84_P827321	-0.13028	0.300497	0	0.0567389	0.533206	0.631246	1.75626	0.973571	0.0903907	463	644	300	739	562	1150	AT4G11890	AT4G11890	Protein kinase superfamily protein	AT4G11890.2	Arabidopsis thaliana protein kinase family protein (AT4G11890) mRNA, complete cds [NM_117259]	TCTTCTTGGTTTCTGCACTAAACGAGACCAACATGGTCTTGTTTACGAGTTCATGCCTAA	NM_117259	826796	chr4:7148734-7148793	TC307885	At.33526	AT4G11890	GO:0016301|GO:0006468|GO:0012505	GO:0016301=kinase activity	GO:0012505=endomembrane system	GO:0006468=protein phosphorylation
GT_At_Specific_00172732	-0.031579	0	0.768749	0.245723	0.862475	0.750155	0.891284	0.834638	0.0905385	11.7392	12.3814	12.1027	21.9841	14.4503	14.9506	AT3G44765.1	AT3G44765	TargetID: AT3G44765.1; Description: other RNA ; Chromosomal Location: chr3:16311975-16314027; Gene Orientation: FORWARD; Next best Hit: AT3G46614.1(alignment length 59bp with 83.05%identity)	AT3G44765	TargetID: AT3G44765.1; Description: other RNA ; Chromosomal Location: chr3:16311975-16314027; Gene Orientation: FORWARD; Next best Hit: AT3G46614.1(alignment length 59bp with 83.05%identity)	AAAGTGATTCAGTCGCCTCGGTAAAAGGAGGGTCAGATAGAAGATTCTTGATCGGAAACG		5008062
GT_A_84_P827497	-0.0516915	0	0.396149	0.114819	0.412706	0.644934	1.31079	0.789478	0.090722	18.7	20	15.1	26	21.7	32.3	AT5G22730	AT5G22730	F-box/RNI-like/FBD-like domains-containing protein	AT5G22730.1	Arabidopsis thaliana F-box family protein (AT5G22730) mRNA, complete cds [NM_122179]	ATTTAAAATATATGAAAGCGAAATACGGCGAACGGTCGCAGGGAACTTACTTCATGGCTG	NM_122179	832336	chr5:7553206-7553147	TC310714	At.8430	AT5G22730	GO:0008150|GO:0003674|GO:0005575	GO:0003674=molecular_function	GO:0005575=cellular_component	GO:0008150=biological_process
GT_A_84_P557876	-0.0789089	0	0.733069	0.218054	0.624107	1.04107	1.71979	1.12832	0.0910448	178	194	185	292	277	416	AT1G77660	AT1G77660	Histone H3 K4-specific methyltransferase SET7/9 family protein	MORN (Membrane Occupation and Recognition Nexus) repeat-containing protein /phosphatidylinositol-4-phosphate 5-kinase-related	Arabidopsis thaliana MORN (Membrane Occupation and Recognition Nexus) repeat-containing protein /phosphatidylinositol-4-phosphate 5-kinase-related (AT1G77660) mRNA, complete cds [NM_106415]	AAACAAGGCTATGGCACGTATAGATTTAGAACCGGTGATATCAAATCCGGTGAATGGGAT	NM_106415	844102	chr1:29186438-29186379	TC364700	At.52549	AT1G77660	GO:0003674|GO:0008150|GO:0005575	GO:0003674=molecular_function	GO:0005575=cellular_component	GO:0008150=biological_process
GT_A_84_P17193	0.293676	0	-1.4361	-0.380809	0.550218	1.98837	0.893353	1.14398	0.0910643	3105.88	2614.61	554.359	3738.92	7198.68	3161.68	ATCCS	AT1G12520	copper chaperone for SOD1	ATCCS (COPPER CHAPERONE FOR SOD1); superoxide dismutase/ superoxide dismutase copper chaperone	Arabidopsis thaliana ATCCS (COPPER CHAPERONE FOR SOD1); superoxide dismutase/ superoxide dismutase copper chaperone (ATCCS) mRNA, complete cds [NM_001035953]	ACAAAAAACTTTGTTCTTGTGATGGTACTGTCATATGGGAAGCTACAAACAGCGATTTCG	NM_001035953	837808	chr1:4267353-4267294	TC372170	At.10574	AT1G12520	GO:0006878|GO:0016532|GO:0004784|GO:0009507	GO:0016532=superoxide dismutase copper chaperone activity|GO:0004784=superoxide dismutase activity	GO:0009507=chloroplast	GO:0006878=cellular copper ion homeostasis
GT_A_84_P19294	0	-0.62555	1.58107	0.318507	1.57372	2.01065	4.06269	2.54902	0.091757	1139.96	762.441	2019.11	3419.47	3289.03	12796.5	AT1G26380	AT1G26380	FAD-binding Berberine family protein	FAD-binding domain-containing protein	Arabidopsis thaliana FAD-binding domain-containing protein (AT1G26380) mRNA, complete cds [NM_102402]	ATTTCTTCAAAAACGAACAGAGTATTCCCCCTCTTTTATCAAGGGTGAGGAGAGACGACG	NM_102402	839180	chr1:9126968-9126909	TC364656	At.15972	AT1G26380	GO:0050660|GO:0016491|GO:0009055|GO:0003824|GO:0012505	GO:0050660=flavin adenine dinucleotide binding|GO:0016491=oxidoreductase activity|GO:0009055=electron carrier activity|GO:0003824=catalytic activity	GO:0012505=endomembrane system
GT_A_84_P849594	0	-0.20789	0.681173	0.157761	0.733196	0.837197	0.700132	0.756841	0.0921079	197	176	187	330	252	215	AT2G40270	AT2G40270	Protein kinase family protein	AT2G40270.1	Arabidopsis thaliana protein kinase family protein (AT2G40270) mRNA, complete cds [NM_129585]	GCTTTTGGATTTCACAGGAAAACACTTGTCCGTAACCCTTACAAAGACTTGCCTTCAAGA	NM_129585	818619	chr2:16830789-16830730	TC303376	At.43577	AT2G40270	GO:0016301|GO:0006468|GO:0012505	GO:0016301=kinase activity	GO:0012505=endomembrane system	GO:0006468=protein phosphorylation
GT_A_84_P13799	0	-0.278269	0.611244	0.110992	0.531344	0.765016	1.18003	0.825465	0.0921426	29.4985	25.0992	26.6762	42.962	35.8926	44.899	AT4G11230	AT4G11230	Riboflavin synthase-like superfamily protein	respiratory burst oxidase, putative / NADPH oxidase, putative	Arabidopsis thaliana respiratory burst oxidase, putative / NADPH oxidase, putative (AT4G11230) mRNA, complete cds [NM_117194]	AACTTTCAACACTCTGCCATGAATTTAACCAGACGGGAATTACCAGGTTCGATTTCCACA	NM_117194	826725	chr4:6840864-6840805	TC359633	At.33579	AT4G11230	GO:0004601|GO:0050664|GO:0005506|GO:0016020|GO:0050660|GO:0016491|GO:0009055|GO:0016021|GO:0055114	GO:0004601=peroxidase activity|GO:0050664=oxidoreductase activity, acting on NAD(P)H, oxygen as acceptor|GO:0005506=iron ion binding|GO:0050660=flavin adenine dinucleotide binding|GO:0016491=oxidoreductase activity|GO:0009055=electron carrier activity	GO:0016020=membrane|GO:0016021=integral to membrane	GO:0055114=oxidation-reduction process
GT_A_84_P576883	0	-0.95646	0.733247	-0.0744044	1.55854	2.08589	0.539226	1.39455	0.0925373	126	67	124	374	383	123	AT4G11000	AT4G11000	Ankyrin repeat family protein	ankyrin repeat family protein	Arabidopsis thaliana ankyrin repeat family protein (AT4G11000) mRNA, complete cds [NM_117170]	CAGTGCTCACCTTCCTCTGTGCATACATATCGATTATATGTATCATGATGTTTGCTACAT	NM_117170	826701	chr4:6732322-6732381	NP040820	At.54268	AT4G11000	GO:0008150|GO:0005575		GO:0005575=cellular_component	GO:0008150=biological_process
GT_A_84_P12905	0	-0.243795	0.905838	0.220681	0.662756	1.3538	1.60587	1.20748	0.0929896	8.90112	7.7568	9.87304	14.2	16.2889	18.2	AT4G27250	AT4G27250	NAD(P)-binding Rossmann-fold superfamily protein	dihydroflavonol 4-reductase family / dihydrokaempferol 4-reductase family	Arabidopsis thaliana dihydroflavonol 4-reductase family / dihydrokaempferol 4-reductase family (AT4G27250) mRNA, complete cds [NM_118859]	TCAAACCATTGATGCTTCTATCAAGATTAAGTTCCCTACCTTGAACCACAAACTCAGGCA	NM_118859	828833	chr4:13642866-13642807	TC371483	At.32112	AT4G27250	GO:0045551|GO:0008152|GO:0005575|GO:0044237	GO:0045551=cinnamyl-alcohol dehydrogenase activity	GO:0005575=cellular_component	GO:0008152=metabolic process|GO:0044237=cellular metabolic process
GT_A_84_P14305	0	-0.176268	1.34858	0.390769	1.4685	1.38177	1.5041	1.45146	0.0930475	44.7325	40.8497	67.4384	124.744	83.4626	85.234	AT1G66780	AT1G66780	MATE efflux family protein	MATE efflux family protein	Arabidopsis thaliana MATE efflux family protein (AT1G66780) mRNA, complete cds [NM_105349]	CGGTATATTGGTAGGTTCCACTCTACAAACGATTGTTCTTGCTCTTGTCACTTTCTTCAC	NM_105349	842996	chr1:24911270-24911329	NP1662483	At.52409	AT1G66780	GO:0005215|GO:0015297|GO:0016020|GO:0006855|GO:0015238|GO:0055085	GO:0005215=transporter activity|GO:0015297=antiporter activity|GO:0015238=drug transmembrane transporter activity	GO:0016020=membrane	GO:0006855=drug transmembrane transport|GO:0055085=transmembrane transport
GT_A_84_P750360	0	-0.345665	0.90072	0.185018	0.922327	1.25958	0.928099	1.03667	0.0930941	13.3	10.8	14.7	25.4	22.8	17	AT1G47860	AT1G47860	transposable element gene	AT1G47860.1	Unknown	ATAATCGAAGTTACATTGTGATCATACATGCCAAAGACGTATCTGGGCTTGGTGCTGCTC	GT_A_84_P750360	3767393				AT1G47860
GT_A_84_P15996	0	-0.0579901	2.80964	0.917217	2.99444	4.47669	2.57218	3.34777	0.0934426	918.974	910.907	3814.26	7379.97	14649.9	3671.3	AT5G64110	AT5G64110	Peroxidase superfamily protein	peroxidase, putative	Arabidopsis thaliana peroxidase, putative (AT5G64110) mRNA, complete cds [NM_125807]	AAGATGAGTCAAATCGAGATCAAGACGGGTTTGGATGGGGAGATTCGTAGGGTTTGTTCT	NM_125807	836532	chr5:25654646-25654587	TC372153	At.28572	AT5G64110	GO:0004601|GO:0016020|GO:0006979|GO:0020037|GO:0055114	GO:0004601=peroxidase activity|GO:0020037=heme binding	GO:0016020=membrane	GO:0006979=response to oxidative stress|GO:0055114=oxidation-reduction process
GT_A_84_P716286	0	-0.302921	0.909681	0.202253	0.919884	1.18345	0.951466	1.01827	0.0943747	1070	895	1190	2040	1740	1390	AT5G48530	AT5G48530	unknown protein; FUNCTIONS IN: molecular_function unknown; INVOLVED IN: biological_process unknown; LOCATED IN: mitochondrion; BEST Arabidopsis thaliana protein match is: unknown protein (TAIR:AT3G07440.1); Has 32 Blast hits to 32 proteins in 11 species:	hypothetical protein	Arabidopsis thaliana unknown protein (AT5G48530) mRNA, complete cds [NM_124229]	TTCAGTGTGTCACGGAAATGTAGATCTAGCAGAAGTTCGAGTCATAACCTGAGTACGAAA	NM_124229	834909	chr5:19667236-19667177	TC373113	At.70453	AT5G48530	GO:0005739|GO:0003674|GO:0008150	GO:0003674=molecular_function	GO:0005739=mitochondrion	GO:0008150=biological_process
GT_A_84_P92099	0	0.56944	-0.0680308	0.167136	0.823622	0.419448	0.869924	0.704331	0.0958716	448	686	253	799	429	550	AT2G32880	AT2G32880	TRAF-like family protein	meprin and TRAF homology domain-containing protein / MATH domain-containing protein	Arabidopsis thaliana meprin and TRAF homology domain-containing protein / MATH domain-containing protein (AT2G32880) mRNA, complete cds [NM_128848]	GGTGTCACAACGAAAAACAACCTGCTCAAGGGGTAGTCAAATTCATAACACACACGCAGT	NM_128848	817849	chr2:13949913-13949854	NP456687	At.38009	AT2G32880	GO:0003674|GO:0008150|GO:0005575	GO:0003674=molecular_function	GO:0005575=cellular_component	GO:0008150=biological_process
GT_A_84_P53570	-1.52257	0	0.357563	-0.388335	1.14801	2.72559	0.575539	1.48305	0.0960996	4.52	13.4	9.85	29	61.5	13	AT2G41810	AT2G41810	Protein of unknown function, DUF642	hypothetical protein	Arabidopsis thaliana unknown protein (AT2G41810) mRNA, complete cds [NM_129745]	GCGTTTCGCGTTTCGTGCCGATTCGAATCGCACAAGGATAACTTTCTATAGTGGGTTTTA	NM_129745	818780	chr2:17439549-17439490	TC372128	At.42786	AT2G41810	GO:0003674|GO:0008150|GO:0012505	GO:0003674=molecular_function	GO:0012505=endomembrane system	GO:0008150=biological_process
GT_A_84_P833516	0	-0.575785	1.41735	0.280521	1.28598	2.1527	1.58627	1.67498	0.0964697	23.4	16.2	37	57.5	74.5	47.2	AT4G17660	AT4G17660	Protein kinase superfamily protein	AT4G17660.1	Arabidopsis thaliana protein kinase, putative (AT4G17660) mRNA, complete cds [NM_117874]	TAACAATCCCACCGTAGGAGATTCTCATTCTTCTCCACTTACCGTAGCCGTTAAGAAACT	NM_117874	827486	chr4:9831743-9831802	TC288912	At.28055	AT4G17660	GO:0016301|GO:0006468|GO:0005575	GO:0016301=kinase activity	GO:0005575=cellular_component	GO:0006468=protein phosphorylation
GT_A_84_P121762	0	-0.755098	2.68989	0.64493	2.31924	3.28332	5.60564	3.73607	0.0966751	9.47649	5.79386	36.1999	47.6588	66.0599	309.974	AT2G23270	AT2G23270	unknown protein; FUNCTIONS IN: molecular_function unknown; INVOLVED IN: biological_process unknown; LOCATED IN: endomembrane system; EXPRESSED IN: stem, sperm cell, root, stamen; EXPRESSED DURING: 4 anthesis; BEST Arabidopsis thaliana protein match is: un	hypothetical protein	Arabidopsis thaliana unknown protein (AT2G23270) mRNA, complete cds [NM_127891]	CTCATTTGTTCTCTGTAGGAATATTCTTTTGTTAACTTATTGAAATTCATTTGATAATAA	NM_127891	816859	chr2:9903711-9903770	TC383511	At.39314	AT2G23270	GO:0003674|GO:0008150|GO:0012505	GO:0003674=molecular_function	GO:0012505=endomembrane system	GO:0008150=biological_process
GT_A_84_P526469	-0.125809	0	1.7404	0.538197	1.30451	2.34705	2.86549	2.17235	0.097085	5.56	6.26	12	15.1	22.1	29.7	AT5G22150	AT5G22150	unknown protein; BEST Arabidopsis thaliana protein match is: unknown protein (TAIR:AT5G22160.1); Has 30201 Blast hits to 17322 proteins in 780 species: Archae - 12; Bacteria - 1396; Metazoa - 17338; Fungi - 3422; Plants - 5037; Viruses - 0; Other Eukaryot	hypothetical protein	Arabidopsis thaliana unknown protein (AT5G22150) mRNA, complete cds [NM_147896]	ATGTTAGATATTTAAATGGTTTTTTGATGGCGGCTTGTCCTCGTATTCCGGTGAAATTCA	NM_147896	832276	chr5:7345811-7345870	TC374855	At.54940	AT5G22150	GO:0003674|GO:0008150|GO:0005575	GO:0003674=molecular_function	GO:0005575=cellular_component	GO:0008150=biological_process
GT_A_84_P231759	0	0.871073	-0.0612202	0.269951	0.900646	0.798663	1.23711	0.978806	0.0974311	497	938	282	935	619	787	AT3G57800	AT3G57800	basic helix-loop-helix (bHLH) DNA-binding superfamily protein	basic helix-loop-helix (bHLH) family protein	Arabidopsis thaliana basic helix-loop-helix (bHLH) family protein (AT3G57800) mRNA, complete cds [NM_180414]	TCTCAGCGGTTGATTTCTGATTCAGCGATTGAGAATCAAATCCCTTGCCCTAACCAGAAC	NM_180414	825530	chr3:21410871-21410812	TC365788	At.34797	AT3G57800	GO:0003700|GO:0005634|GO:0003677|GO:0045449	GO:0003700=sequence-specific DNA binding transcription factor activity|GO:0003677=DNA binding	GO:0005634=nucleus	GO:0045449=regulation of transcription, DNA-dependent
GT_A_84_P869990	0	-1.22834	1.00308	-0.0750863	2.98518	1.18413	1.24832	1.80588	0.0978247	19.3	8.5	22.9	154	31.4	30.8	AT5G11140	AT5G11140	Arabidopsis phospholipase-like protein (PEARLI 4) family	AT5G11140.1	Arabidopsis thaliana unknown protein (AT5G11140) mRNA, complete cds [NM_121152]	TGAGGAGGTTCTTGAAGCTACAAGGTATTTTGACAGATGCGAAATGGCAGTTATGGAGAA	NM_121152	830982	chr5:3545778-3545837	TC300998	At.54813	AT5G11140	GO:0008150|GO:0003674|GO:0005575	GO:0003674=molecular_function	GO:0005575=cellular_component	GO:0008150=biological_process
GT_A_84_P11048	-0.211423	0	0.982868	0.257148	0.764934	3.21717	1.9384	1.9735	0.097895	19	22.7	25.7391	37.6704	146.479	56.6404	AT4G34810	AT4G34810	SAUR-like auxin-responsive protein family	auxin-responsive family protein	Arabidopsis thaliana auxin-responsive family protein (AT4G34810) mRNA, complete cds [NM_119647]	AATCATCCAATGGGAGGCTTGACCATTCCTTGTAGAGAAGAAGTTTTTCTTGATCTCATC	NM_119647	829633	chr4:16599344-16599403	TC396385	At.54606	AT4G34810	GO:0003674|GO:0009733	GO:0003674=molecular_function		GO:0009733=response to auxin stimulus
GT_A_84_P798916	0	-0.560314	2.25184	0.563841	2.49026	3.71035	1.96034	2.72031	0.0980883	87.6	61.3	247	496	821	229	AT4G22520	AT4G22520	Bifunctional inhibitor/lipid-transfer protein/seed storage 2S albumin superfamily protein	AT4G22520.1	Arabidopsis thaliana protease inhibitor/seed storage/lipid transfer protein (LTP) family protein (AT4G22520) mRNA, complete cds [NM_118378]	TGGCTTCAAAGAACATGATGAAAAACGCTATAGCTCTCTTCCTCACCATTAACCTCGTCT	NM_118378	828347	chr4:11858626-11858685	TC308270	At.54478	AT4G22520	GO:0006869|GO:0012505|GO:0008289	GO:0008289=lipid binding	GO:0012505=endomembrane system	GO:0006869=lipid transport
GT_A_84_P816444	-0.0298319	0	0.487492	0.152553	0.881804	0.527239	0.437527	0.615523	0.0983589	786	828	666	1490	828	730	AT2G34560	AT2G34560	P-loop containing nucleoside triphosphate hydrolases superfamily protein	AT2G34560.2	Arabidopsis thaliana katanin, putative (AT2G34560) mRNA, complete cds [NM_201871]	CAAAGGCTGTTGCTACAGAGTGCAATACAACATTCTTCAACATCTCAGCCTCATCTGTTG	NM_201871	818020	chr2:14568727-14568786	TC305171	At.47485	AT2G34560	GO:0016887|GO:0005524|GO:0019538	GO:0016887=ATPase activity|GO:0005524=ATP binding		GO:0019538=protein metabolic process
GT_A_84_P523919	0	0.634267	-0.530832	0.0344785	0.412733	1.19051	1.37294	0.992061	0.0990101	123	197	50.4	165	201	214	PRA1.G2	AT5G56230	prenylated RAB acceptor 1.G2	PRA1.G2 (PRENYLATED RAB ACCEPTOR 1.G2)	Arabidopsis thaliana PRA1.G2 (PRENYLATED RAB ACCEPTOR 1.G2) (PRA1.G2) mRNA, complete cds [NM_125006]	CGTGAATTTAGCTGTTGGTGTTAGCGTTGGCTTGCTATTGTGCATTATTCACGCCGTCTT	NM_125006	835722	chr5:22758903-22758844	TC386041	At.29399	AT5G56230	GO:0003674|GO:0005783|GO:0016192	GO:0003674=molecular_function	GO:0005783=endoplasmic reticulum	GO:0016192=vesicle-mediated transport
GT_A_84_P241903	0.637491	-0.568716	0	0.0229251	0.760272	0.709756	0.848911	0.77298	0.099267	3600	1610	1370	3950	2710	2800	WR3	AT5G50200	nitrate transmembrane transporters	WR3 (WOUND-RESPONSIVE 3); nitrate transmembrane transporter	Arabidopsis thaliana WR3 (WOUND-RESPONSIVE 3); nitrate transmembrane transporter (WR3) mRNA, complete cds [NM_180829]	CCAAGATAGAGCAAAGCAAATGAGTCGTTTACTTTGCGTATTTGTGACGTTGAACCCAAA	NM_180829	835085	chr5:20437513-20437572	TC378794	At.21028	AT5G50200	GO:0005886|GO:0009611|GO:0010167|GO:0015112|GO:0015706	GO:0015112=nitrate transmembrane transporter activity	GO:0005886=plasma membrane	GO:0009611=response to wounding|GO:0010167=response to nitrate|GO:0015706=nitrate transport
GT_A_84_P12579	0	-1.41508	1.192	-0.0743602	1.84847	2.35293	1.01421	1.73853	0.0995021	11.1566	4.31697	15.0897	40.4867	40.8081	15.1374	CYP96A5	AT2G21910	cytochrome P450, family 96, subfamily A, polypeptide 5	CYP96A5; electron carrier/ heme binding / iron ion binding / monooxygenase/ oxygen binding	Arabidopsis thaliana CYP96A5; electron carrier/ heme binding / iron ion binding / monooxygenase/ oxygen binding (CYP96A5) mRNA, complete cds [NM_127760]	CCAGCTTCTTCCATAATCCTTCACATGAAACATGGCCTTAAAGTCACAGTTTCTAAGAGA	NM_127760	816727	chr2:9342956-9343015	TC367194	At.52861	AT2G21910	GO:0004497|GO:0005506|GO:0019825|GO:0009055|GO:0012505|GO:0020037|GO:0055114	GO:0004497=monooxygenase activity|GO:0005506=iron ion binding|GO:0019825=oxygen binding|GO:0009055=electron carrier activity|GO:0020037=heme binding	GO:0012505=endomembrane system	GO:0055114=oxidation-reduction process
GT_A_84_P18230	-0.0413656	0	0.823928	0.260854	0.872004	1.13983	0.732307	0.914713	0.0995283	300.834	319.453	324.435	570.969	488.442	345.491	SCPL51	AT2G27920	serine carboxypeptidase-like 51	SCPL51 (SERINE CARBOXYPEPTIDASE-LIKE 51); serine-type carboxypeptidase	Arabidopsis thaliana SCPL51 (SERINE CARBOXYPEPTIDASE-LIKE 51); serine-type carboxypeptidase (SCPL51) mRNA, complete cds [NM_128351]	TAATGGACAACTTGATGTTATCTGTTCAACAAGTGGAACTGAAGCATGGGTTCACAAACT	NM_128351	817336	chr2:11886885-11886690	TC369252	At.21190	AT2G27920	GO:0005739|GO:0004185|GO:0006508|GO:0012505	GO:0004185=serine-type carboxypeptidase activity	GO:0005739=mitochondrion|GO:0012505=endomembrane system	GO:0006508=proteolysis
GT_A_84_P859937	-0.208868	0	0.633533	0.141555	0.493175	0.801795	1.05644	0.783802	0.0998758	24.4	29.1	25.9	40	35.2	39.4	AT1G71180	AT1G71180	6-phosphogluconate dehydrogenase family protein	AT1G71180.1	Arabidopsis thaliana 6-phosphogluconate dehydrogenase NAD-binding domain-containing protein (AT1G71180) mRNA, complete cds [NM_105787]	AGTAGCTATGCTCGAACCGTTCTTCCTCGGATCCTTTCTTCCATGTCTTATACAAGCTAA	NM_105787	843458	chr1:26837288-26837347	TC312482	At.28761	AT1G71180	GO:0004616|GO:0008152|GO:0006098	GO:0004616=phosphogluconate dehydrogenase (decarboxylating) activity		GO:0008152=metabolic process|GO:0006098=pentose-phosphate shunt
GT_A_84_P836784	0	-0.439289	1.48784	0.349518	2.42088	2.15208	1.05552	1.87616	0.100372	7.95	6.05	13.2	42.9	25.3	11.1	AT4G16807	AT4G16807	unknown protein; FUNCTIONS IN: molecular_function unknown; INVOLVED IN: biological_process unknown; LOCATED IN: cellular_component unknown; BEST Arabidopsis thaliana protein match is: unknown protein (TAIR:AT3G33528.1); Has 30201 Blast hits to 17322 prote	AT4G16807.1	Arabidopsis thaliana unknown protein (AT4G16807) mRNA, complete cds [NM_001125523]	TTCTTTCGGAGCCTCCTGATCTCAGAAACTGGTTCTCAAGCTATGAGTATCAATCTCCTC	NM_001125523	6241030	chr4:9458558-9458368	TC302787	At.73201	AT4G16807
GT_At_Specific_00244143	0	-0.0587063	0.730432	0.223909	0.874878	0.668303	0.793668	0.77895	0.100448	86.8475	86.0425	85.3024	160.493	98.8211	101.132	AT5G02680.1	AT5G02680	TargetID: AT5G02680.1; Description: ATP binding / aminoacyl-tRNA ligase/ nucleotide binding ; Chromosomal Location: chr5:605712-606765; Gene Orientation: FORWARD; Next best Hit: AT4G13780.1(alignment length 73bp with 76.71%identity)	AT5G02680	TargetID: AT5G02680.1; Description: ATP binding / aminoacyl-tRNA ligase/ nucleotide binding ; Chromosomal Location: chr5:605712-606765; Gene Orientation: FORWARD; Next best Hit: AT4G13780.1(alignment length 73bp with 76.71%identity)	AAATTGGACACTGATGAAGACAATCAGAAAACTACGAAGACGGAAAGTTCTCCAAGAGTT		831842						GO:0000166~nucleotide binding,GO:0001882~nucleoside binding,GO:0001883~purine nucleoside binding,GO:0003824~catalytic activity,GO:0004812~aminoacyl-tRNA ligase activity,GO:0005488~binding,GO:0005524~ATP binding,GO:0016874~ligase activity,GO:0016875~ligase activity, forming carbon-oxygen bonds,GO:0016876~ligase activity, forming aminoacyl-tRNA and related compounds,GO:0017076~purine nucleotide bin…	GO:0005622~intracellular,GO:0005623~cell,GO:0005737~cytoplasm,GO:0044424~intracellular part,GO:0044464~cell part,	GO:0006082~organic acid metabolic process,GO:0006139~nucleobase, nucleoside, nucleotide and nucleic acid metabolic process,GO:0006399~tRNA metabolic process,GO:0006412~translation,GO:0006418~tRNA aminoacylation for protein translation,GO:0006519~cellular amino acid and derivative metabolic process,GO:0006520~cellular amino acid metabolic process,GO:0006807~nitrogen compound metabolic process,GO:0…
GT_A_84_P18657	0	-0.180377	1.46871	0.429443	1.21769	1.73776	1.9268	1.62742	0.10072	27.674	25.2	45.3438	64.8583	66.0851	70.6817	JKD	AT5G03150	C2H2-like zinc finger protein	JKD (JACKDAW); nucleic acid binding / protein binding / protein homodimerization/ transcription factor/ zinc ion binding	Arabidopsis thaliana JKD (JACKDAW); nucleic acid binding / protein binding / protein homodimerization/ transcription factor/ zinc ion binding (JKD) mRNA, complete cds [NM_120393]	ATAATAATCCCTTTCAATCGAACCGATCGGGTCTAAACCCGGCTCAACAGATGGGTCTAA	NM_120393	831919	chr5:748518-748577	NP207323	At.1592	AT5G03150	GO:0005515|GO:0005622|GO:0003700|GO:0048364|GO:0010075|GO:0008270|GO:0003676|GO:0045604|GO:0042803|GO:0045449|GO:0051302	GO:0005515=protein binding|GO:0003700=sequence-specific DNA binding transcription factor activity|GO:0008270=zinc ion binding|GO:0003676=nucleic acid binding|GO:0042803=protein homodimerization activity	GO:0005622=intracellular	GO:0048364=root development|GO:0010075=regulation of meristem growth|GO:0045604=regulation of epidermal cell differentiation|GO:0045449=regulation of transcription, DNA-dependent|GO:0051302=regulation of cell division
GT_A_84_P563433	0	-0.300972	0.680878	0.126636	2.06063	0.596739	1.04424	1.23387	0.10096	31.4	26.3	29.8	132	34	43.5	AT3G43583	AT3G43583	unknown protein; FUNCTIONS IN: molecular_function unknown; INVOLVED IN: biological_process unknown; LOCATED IN: chloroplast; Has 35333 Blast hits to 34131 proteins in 2444 species: Archae - 798; Bacteria - 22429; Metazoa - 974; Fungi - 991; Plants - 531;	hypothetical protein	Arabidopsis thaliana unknown protein (AT3G43583) mRNA, complete cds [NM_202651]	CCCATTGTCAGGGTTTCCATTGTCACCGGAGCTTCCATTGTCACCGGAGCAACCACCGTC	NM_202651	2745931	chr3:15506907-15506848	NP1659534	At.65234	AT3G43583	GO:0003674|GO:0008150|GO:0009507	GO:0003674=molecular_function	GO:0009507=chloroplast	GO:0008150=biological_process
GT_A_84_P789377	-0.134419	0	1.72332	0.529634	1.71372	1.83753	1.84	1.79708	0.102032	7.69	8.71	16.5	27.9	21.6	20.3	AT4G39795			AI996611	701667637 A. thaliana, Columbia Col-0, root-1 Arabidopsis thaliana cDNA clone 701667637, mRNA sequence [AI996611]	TCTGATCACCATCAACTTCGATAGTGATCCTCGTTATGCTTGCTGTTCTCTGCATTTGAG	AI996611	830138	chr4:18466699-18466640		At.45310		GO:0008150|GO:0003674	GO:0003674=molecular_function		GO:0008150=biological_process
GT_A_84_P613251	1.06972	-0.79244	0	0.092426	1.75175	1.02596	3.82986	2.20253	0.10212	1670	474	471	2700	1160	7600	AT3G18250	AT3G18250	Putative membrane lipoprotein	hypothetical protein	Arabidopsis thaliana unknown protein (AT3G18250) mRNA, complete cds [NM_112709]	TGTATCCTCTCCGCTCTGTTATTCTCTTGTGCCGACGGAGTCTCCGACAACAGAGCCACT	NM_112709	821353	chr3:6258302-6258243	TC404169	At.49389	AT3G18250	GO:0003674|GO:0008150|GO:0005575	GO:0003674=molecular_function	GO:0005575=cellular_component	GO:0008150=biological_process
GT_A_84_P233559	0.440862	-0.48259	0	-0.0139093	0.458107	1.89394	0.81766	1.05657	0.102393	908	494	396	926	1780	792	AT1G10340	AT1G10340	Ankyrin repeat family protein	ankyrin repeat family protein	Arabidopsis thaliana ankyrin repeat family protein (AT1G10340) mRNA, complete cds [NM_100908]	GTAAAAAGAGACATTGTTTTGTTCTTCAAGTCAGTGAGTGAAATGTCTCGTTTGCTTTCT	NM_100908	837573	chr1:3390383-3390324	TC381560	At.11286	AT1G10340	GO:0008150|GO:0005575		GO:0005575=cellular_component	GO:0008150=biological_process
GT_A_84_P848817	-0.94284	0	2.44187	0.499677	2.91768	3.73535	1.98238	2.87847	0.102736	73.1	145	452	1070	1340	373	AT5G10760	AT5G10760	Eukaryotic aspartyl protease family protein	AT5G10760.1	Arabidopsis thaliana aspartyl protease family protein (AT5G10760) mRNA, complete cds [NM_121114]	TTACCCTAACGAACTCTGATGTTTTGGAGGATGTTTACTTTGGTTGGCGGTGAAAACAAC	NM_121114	830943	chr5:3400355-3400343	TC301999	At.32338	AT5G10760	GO:0006508|GO:0012505|GO:0004194		GO:0012505=endomembrane system	GO:0006508=proteolysis
GT_A_84_P820600	-0.0318975	0	0.75838	0.242161	0.967558	0.679242	0.79585	0.814217	0.102843	546	576	559	1100	640	651	AT5G50180	AT5G50180	Protein kinase superfamily protein	AT5G50180.1	Arabidopsis thaliana protein kinase, putative (AT5G50180) mRNA, complete cds [NM_124397]	TTTTGGATTAGCAAGAGAAGAGTCACTGACTGAGATGATGACGGCTGAGACAGGAACATA	NM_124397	835083	chr5:20449397-20449456	TC289703	At.29747	AT5G50180	GO:0016301|GO:0006468|GO:0004712	GO:0016301=kinase activity|GO:0004712=protein serine/threonine/tyrosine kinase activity		GO:0006468=protein phosphorylation
GT_A_84_P15959	-0.204691	0	0.822617	0.205975	0.581359	1.45207	1.13247	1.0553	0.103389	280.446	333.5	338.393	487.313	633.135	475.979	SUMO3	AT5G55170	small ubiquitin-like modifier 3	SUMO3 (SMALL UBIQUITIN-LIKE MODIFIER 3); protein binding / protein tag	Arabidopsis thaliana SUMO3 (SMALL UBIQUITIN-LIKE MODIFIER 3); protein binding / protein tag (SUMO3) mRNA, complete cds [NM_124899]	TGGTCTACGAGCAAATCAGCGTCAGTGGTCTTATATGCTTTTCGATCATAATGGGCTTTA	NM_124899	835610	chr5:22385528-22385469	TC386941	At.29459	AT5G55170	GO:0016925|GO:0031386|GO:0005575	GO:0031386=protein tag	GO:0005575=cellular_component	GO:0016925=protein sumoylation
GT_A_84_P820592	-0.220275	0	0.679487	0.153071	0.486386	0.957873	1.4104	0.951552	0.103575	28.7	34.5	31.7	47.2	46.5	59.7	AT5G50180	AT5G50180	Protein kinase superfamily protein	AT5G50180.1	Arabidopsis thaliana protein kinase, putative (AT5G50180) mRNA, complete cds [NM_124397]	AGTGTTGTTGTTTGTACTCACAGATCCATCCTCCACTGATTCATTTCTTGCTCTGCTTCT	NM_124397	835083	chr5:20447943-20448002	TC295715	At.29747	AT5G50180	GO:0016301|GO:0006468|GO:0004712	GO:0016301=kinase activity|GO:0004712=protein serine/threonine/tyrosine kinase activity		GO:0006468=protein phosphorylation
GT_A_84_P842536	0	-0.524612	1.94037	0.471921	2.07313	1.76331	2.47643	2.10429	0.103739	7.57	5.43	17.2	32.1	18.4	28.3	BX815895	AT1G28620	pseudogene, lipase, similar to lipase Arab-1 GB:S68410 GI:2129636 (Arabidopsis thaliana); blastp match of 44% identity and 1.2e-48 P-value to GP;7523500;dbj;BAA94228.1;;AP001633 unnamed protein product {Oryza sativa (japonica cultivar-group)}	AT1G28620.1	Arabidopsis thaliana Full-length cDNA Complete sequence from clone GSLTPGH15ZD09 of Hormone Treated Callus of strain col-0 of Arabidopsis thaliana (thale cress) [BX815895]	GCCAGGAAAGTTTCCAACTGGATGTTCTGCTGCATATTTAACGAGATTTAGGACAACAGA	BX815895	3766810	chr1:10056850-10056791	NP251564	At.49832	AT1G28620
GT_A_84_P15381	0	-0.149825	1.16855	0.339577	1.94206	0.965931	1.29566	1.40122	0.103791	11.4863	10.6834	15.2853	44.477	16.0646	18.942	ATEXPA4	AT2G39700	expansin A4	ATEXPA4 (ARABIDOPSIS THALIANA EXPANSIN A4)	Arabidopsis thaliana ATEXPA4 (ARABIDOPSIS THALIANA EXPANSIN A4) (ATEXPA4) mRNA, complete cds [NM_129526]	AACTAGCAATTCTATTTACCACATTTGTTCTTTTTAGCCTCGCCGACGCTAGAATCCCCG	NM_129526	818553	chr2:16545424-16545365	TC370025	At.22579	AT2G39700	GO:0006949|GO:0009831|GO:0009505|GO:0009828|GO:0009826		GO:0009505=plant-type cell wall	GO:0006949=syncytium formation|GO:0009831=plant-type cell wall modification involved in multidimensional cell growth|GO:0009828=plant-type cell wall loosening|GO:0009826=unidimensional cell growth
GT_At_Specific_00028430	0.263107	-0.759861	0	-0.165585	0.445366	1.24613	0.402133	0.697875	0.10387	25.9473	13.1757	12.8	29.6682	36.7217	19.1935	AT1G26200.1	AT1G26200	TargetID: AT1G26200.1; Description: FUNCTIONS IN: molecular_function unknown; INVOLVED IN: biological_process unknown; LOCATED IN: integral to membrane; CONTAINS InterPro DOMAIN/s: Longevity assurance, LAG1/LAC1 (InterPro:IPR016439), TRAM, LAG1 and CLN8 h	AT1G26200	TargetID: AT1G26200.1; Description: FUNCTIONS IN: molecular_function unknown; INVOLVED IN: biological_process unknown; LOCATED IN: integral to membrane; CONTAINS InterPro DOMAIN/s: Longevity assurance, LAG1/LAC1 (InterPro:IPR016439), TRAM, LAG1 and CLN8 h	AAAGTCGCTAAAGACATTCGTTCTGATTCTGAAGGTGAAGATGATGAACACCAGGATTGA		3766796							GO:0005623~cell,GO:0016020~membrane,GO:0016021~integral to membrane,GO:0031224~intrinsic to membrane,GO:0044425~membrane part,GO:0044464~cell part,
GT_A_84_P869713	-1.06781	0	0.866695	-0.0670366	0.799729	1.97247	1.16675	1.31298	0.103963	601	1300	1360	2210	3540	1900	AT5G52760	AT5G52760	Copper transport protein family	AT5G52760.1	Arabidopsis thaliana heavy-metal-associated domain-containing protein (AT5G52760) mRNA, complete cds [NM_124654]	ACCACCTGTTAAAAAGCCTGAACCTGAAAAACCAGCTGAATCTATTGCATATCCTGTTCC	NM_124654	835353	chr5:021404601-021404660	TC298366	At.29597	AT5G52760	GO:0005575|GO:0046872|GO:0030001	GO:0046872=metal ion binding	GO:0005575=cellular_component	GO:0030001=metal ion transport
GT_A_84_P11674	-0.00169468	0	0.796506	0.264937	0.482771	1.51413	1.72894	1.24195	0.104857	898.542	928.273	925.001	1266.81	1839.76	2003.2	AT2G28940	AT2G28940	Protein kinase superfamily protein	protein kinase family protein	Arabidopsis thaliana protein kinase family protein (AT2G28940) mRNA, complete cds [NM_179797]	TAGGGATAAGATGAACTTAAACAAGTCGCTTTCGAAGCTAGACTGGCGAAACTGGACACC	NM_179797	817443	chr2:12426934-12426875	NP1646386	At.69839	AT2G28940	GO:0004672|GO:0016301|GO:0006468|GO:0005524|GO:0012505	GO:0004672=protein kinase activity|GO:0016301=kinase activity|GO:0005524=ATP binding	GO:0012505=endomembrane system	GO:0006468=protein phosphorylation
GT_A_84_P841548	-0.0894795	0	0.81076	0.240427	0.53399	1.32008	1.81649	1.22352	0.104903	14.3	15.7	15.8	22.2	27.2	36	NP227387			NP227387	GB	CGGCGAGAGAATCTTGATCAGTTTCTCTCCATTACAGATTGTCTTCTTCTCCGTCTTTGC	NP227387		chr1:8268131-8268190	NP227387
GT_A_84_P754063	-0.390315	0	0.435278	0.0149879	0.550516	0.446319	1.30822	0.768352	0.105491	12.2	16.5	12.8	23.6	15.6	26.6	AT1G07901	AT1G07901	unknown protein; Has 30201 Blast hits to 17322 proteins in 780 species: Archae - 12; Bacteria - 1396; Metazoa - 17338; Fungi - 3422; Plants - 5037; Viruses - 0; Other Eukaryotes - 2996 (source: NCBI BLink).	AT1G07901.1	Arabidopsis thaliana unknown protein (AT1G07901) mRNA, complete cds [NM_001123773]	ATTCGTTTGCCAAATTACAAACATACCCCTATCCCGCCGACTATTCTCTTTTTCTTTGGG	NM_001123773	6240572	chr1:2444033-2443974		At.47731	AT1G07901
GT_A_84_P305950	-0.0840139	0	1.04487	0.320286	0.835649	1.2945	1.29365	1.14127	0.105546	224	245	290	427	417	391	NP453353				GB	ACTGCCTCCCCGAGGTGTTCCCGAGAGCGTGGTATATATATATAGCTTCAAACAAAACTT	NP453353		chr2:10755803-10755744	NP453353
GT_A_84_P830613	0	-0.158799	0.83228	0.224494	0.719638	0.863477	1.32338	0.968831	0.105577	185	171	195	307	241	311	AT3G04485	AT3G04485	other RNA	AT3G04485.1	Arabidopsis thaliana (AT3G04485) otherRNA [NR_022687]	TTTGTGTCAACCGCTATTACTAGAATGAACAGAAGGAAGATACGCAACGCTTCTGGTCTG	NR_022687	5007982	chr3:1199876-1199935	TC304311	At.51349	AT3G04485
GT_A_84_P826648	0	-0.197272	0.995906	0.266211	1.04148	1.32738	0.879067	1.08264	0.105587	310	279	366	643	557	383	IAA14	AT4G14550	indole-3-acetic acid inducible 14	AT4G14550.1	Arabidopsis thaliana IAA14 (INDOLE-3-ACETIC ACID INDUCIBLE 14); protein binding / transcription factor/ transcription repressor (IAA14) mRNA, complete cds [NM_117535]	AGCAATTGGACTTGCTCCAAGAGCAATGGAGAAGTTCAAGAACAGATCATGAACCAAAAA	NM_117535	827102	chr4:8347824-8347818	TC302469	At.10798	AT4G14550	GO:0016564|GO:0005515|GO:0003700|GO:0009733|GO:0005634|GO:0010102	GO:0005515=protein binding|GO:0003700=sequence-specific DNA binding transcription factor activity	GO:0005634=nucleus	GO:0009733=response to auxin stimulus|GO:0010102=lateral root morphogenesis
GT_A_84_P752481	0	-0.359835	1.05615	0.232107	1.32262	1.0528	1.03878	1.13807	0.105611	34.2	27.5	42.1	86.2	50.8	47.2	AT1G62590	AT1G62590	pentatricopeptide (PPR) repeat-containing protein	AT1G62590.1	Arabidopsis thaliana pentatricopeptide (PPR) repeat-containing protein (AT1G62590) mRNA, complete cds [NM_104937]	ACTTGCATCATCCTTGAGGGTAAAAGCTGTTACAGAAGTTGATGCAATCACTTGTTGTCT	NM_104937	842556	chr1:23180955-23180789	TC281704	At.36146	AT1G62590	GO:0008150			GO:0008150=biological_process
GT_A_84_P829753	0	0.606226	-0.612637	-0.00213718	0.481629	0.900195	1.58986	0.990562	0.106251	22.6	35.5	8.75	31.8	30.2	45.7	PRA1.G2	AT5G56230	prenylated RAB acceptor 1.G2	AT5G56230.1	Arabidopsis thaliana PRA1.G2 (PRENYLATED RAB ACCEPTOR 1.G2) (PRA1.G2) mRNA, complete cds [NM_125006]	ACATATCAATTCCGCTTCCTACCAACGACGTCGTCTCACGATCAATCCATAATCTCACTA	NM_125006	835722	chr5:22776526-22776467	TC302377	At.29399	AT5G56230	GO:0008150|GO:0003674	GO:0003674=molecular_function		GO:0008150=biological_process
GT_A_84_P767554	-1.74862	0	0.533405	-0.405073	0.920328	1.28974	0.930848	1.04697	0.106636	32.3	112	93	207	190	139	AT5G59330	AT5G59330	Bifunctional inhibitor/lipid-transfer protein/seed storage 2S albumin superfamily protein	AT5G59330.1	Arabidopsis thaliana lipid binding (AT5G59330) mRNA, complete cds [NM_125324]	TTGGCTCTCAGGTTCTTCATATGCTTCGTTTTGACGGTGTGCATAGTTTCATCAGTAGAT	NM_125324	836052	chr5:23948646-23948705			AT5G59330
GT_A_84_P841120	0	-0.92274	1.60477	0.227344	1.45885	1.8316	2.14826	1.8129	0.106858	7.22	3.93	13	20	18.4	21.5	NP226396			NP226396	GB	CCAATCACCACCATGTTCTCCTTTATAAAGCAAGAAATGTTTGGAACTCCCACGTCTTCG	NP226396		chr3:10489857-10489916	NP226396
GT_A_84_P19374	-1.88393	0	0.289077	-0.531618	0.962767	0.590427	1.22107	0.924754	0.107905	4.00699	15.2604	10.6975	29.0465	15.9437	23.1595	NP208622				GB	CAAGTGCCACCAAGCAGACTCTAATACAGTTTCCAGGTTAACCCTTCTTTCCATTTCTTT	NP208622		chr3:18134074-18134133	NP208622
GT_A_84_P735589	-0.585426	0	0.955771	0.123448	0.700011	1.51635	1.32553	1.18063	0.108051	8.59	13.3	14.8	21.1	26.4	21.7	AK220995				Arabidopsis thaliana mRNA for hypothetical protein, complete cds, clone: RAFL22-63-D05 [AK220995]	TATTGAGGTTCATCTTCATCAATGTCTTTCCAGAAAACAGTCTCTGCTTCAGCTCTGCTT	AK220995		chr5:671009-671068		At.67997
GT_A_84_P14710	-0.675044	0	0.593493	-0.0271835	0.41105	2.20934	1.2303	1.28357	0.108334	2440	4020	3480	5220	12900	6140	SIB1	AT3G56710	sigma factor binding protein 1	SIB1 (SIGMA FACTOR BINDING PROTEIN 1); binding / protein binding	Arabidopsis thaliana SIB1 (SIGMA FACTOR BINDING PROTEIN 1); binding / protein binding (SIB1) mRNA, complete cds [NM_115530]	TTTTTCTGGGTTTTTCTCTAATGGGTTTTACAATGTCAATGACTTTGGAAGCATCGATTC	NM_115530	824838	chr3:21007119-21007060	TC378383	At.9832	AT3G56710	GO:0005515|GO:0008150|GO:0005488|GO:0009507	GO:0005515=protein binding|GO:0005488=binding	GO:0009507=chloroplast	GO:0008150=biological_process
GT_A_84_P111502	0	-0.95426	1.18902	0.0782549	1.27227	1.41439	1.3903	1.35899	0.108366	10.8462	5.77623	14.6397	26.4	20.6998	19.099	AT4G22090	AT4G22090	Pectin lyase-like superfamily protein	pectate lyase family protein	Arabidopsis thaliana pectate lyase family protein (AT4G22090) mRNA, complete cds [NM_118330]	TAGCAGATTGCGCGGTTGGGTTTGGTTCATCTACCTTGGGTGGCAAGAAAGGTAATATAT	NM_118330	828298	chr4:11705846-11705787	TC372011	At.54466	AT4G22090	GO:0008150|GO:0030570|GO:0016829|GO:0012505	GO:0030570=pectate lyase activity|GO:0016829=lyase activity	GO:0012505=endomembrane system	GO:0008150=biological_process
GT_A_84_P849777	-0.134498	0	0.566071	0.143858	0.59071	0.737508	0.496471	0.60823	0.108891	422	478	406	703	553	439	AT5G57035	AT5G57035	U-box domain-containing protein kinase family protein	AT5G57035.1	Arabidopsis thaliana ATP binding / kinase/ protein kinase/ protein serine/threonine kinase/ ubiquitin-protein ligase (AT5G57035) mRNA, complete cds [NM_148143]	GAAAAGAAAGAGGAATTCTTGAAAGGAGATCTCAGTCTTAAGCCAGCTTCGTCATCCCCC	NM_148143	835807	chr5:23099889-23100030	TC303795	At.45477	AT5G57035	GO:0016567|GO:0016301|GO:0006950|GO:0000151|GO:0006468	GO:0016301=kinase activity	GO:0000151=ubiquitin ligase complex	GO:0016567=protein ubiquitination|GO:0006950=response to stress|GO:0006468=protein phosphorylation
GT_A_84_P833075	0	-0.937017	0.915809	-0.00706943	0.868495	1.55206	1.08419	1.16825	0.10895	46.2	24.9	51.6	85	97	65.8	AT4G23230	AT4G23230	cysteine-rich RLK (RECEPTOR-like protein kinase) 15	AT4G23230.1	Arabidopsis thaliana protein kinase family protein (AT4G23230) mRNA, complete cds [NM_118452]	CGAATGGAACTGAAGTAGCGGTTAAGAGACTGTCAAAATCTTCAGGACAAGGTGACACAG	NM_118452	828422	chr4:12158912-12158853	TC285393	At.27300	AT4G23230	GO:0016301|GO:0006468	GO:0016301=kinase activity		GO:0006468=protein phosphorylation
GT_A_84_P271800	0	-0.541038	0.955402	0.138121	1.44568	1.57807	0.638761	1.22084	0.109048	1960	1390	2250	5380	4190	2050	EP1	AT4G23170	receptor-like protein kinase-related family protein	EP1; protein kinase	Arabidopsis thaliana EP1; protein kinase (EP1) mRNA, complete cds [NM_118446]	TTTGTACGGGCTTGTTCAATGCACTCCTGATCTTACAAGTCAAGACTGTTTGAGATGTCT	NM_118446	828416	chr4:12135786-12135845	TC375135	At.2195	AT4G23170	GO:0004672|GO:0009751|GO:0012501|GO:0048046	GO:0004672=protein kinase activity	GO:0048046=apoplast	GO:0009751=response to salicylic acid stimulus|GO:0012501=programmed cell death
GT_A_84_P14793	-0.693014	0	1.41551	0.240832	1.65355	1.1287	2.28091	1.68772	0.109116	6.657	11.1051	16.9953	34.1192	16.8493	35.1343	AT1G21890	AT1G21890	nodulin MtN21 /EamA-like transporter family protein	nodulin MtN21 family protein	Arabidopsis thaliana nodulin MtN21 family protein (AT1G21890) mRNA, complete cds [NM_102037]	TTAGCCGCAGAACTGGAGATGAAATCAAAGGAAGGTCAAGAGGCAAAGGCTACTACTACT	NM_102037	838791	chr1:7682885-7682826		At.25611	AT1G21890	GO:0016020		GO:0016020=membrane
GT_A_84_P229729	-0.706232	0	0.653209	-0.0176744	1.12866	1.10858	0.470869	0.902704	0.109164	790	1330	1200	2840	1990	1200	AT2G20142	AT2G20142	Toll-Interleukin-Resistance (TIR) domain family protein	transmembrane receptor	Arabidopsis thaliana transmembrane receptor (AT2G20142) mRNA, complete cds [NM_201758]	GAGATGATACTCCCATCAAATTCTCGGTTTGGCCAATCATGTTTGCGCTAGGTTTACTTT	NM_201758	2745551	chr2:8696478-8696537	TC384119	At.28697	AT2G20142	GO:0007165|GO:0045087|GO:0031224|GO:0004888	GO:0004888=transmembrane signaling receptor activity	GO:0031224=intrinsic to membrane	GO:0007165=signal transduction|GO:0045087=innate immune response
GT_A_84_P20594	0	-0.646731	0.951433	0.101567	1.31242	1.40019	0.731261	1.14796	0.109166	8.07124	5.31964	9.24	20.2	15.2529	9.00085	PUCHI	AT5G18560	Integrase-type DNA-binding superfamily protein	PUCHI; DNA binding / transcription factor	Arabidopsis thaliana PUCHI; DNA binding / transcription factor (PUCHI) mRNA, complete cds [NM_121861]	CTTCTATCGCTGCTTTTGGAGATGTCGTTGCAGACACTACAGGCTTCTACTCAGTCTTTT	NM_121861	831974	chr5:6164920-6164861	TC374884	At.49752	AT5G18560	GO:0010582|GO:0010432|GO:0006355|GO:0003700|GO:0005634|GO:0009908|GO:0010102|GO:0003677|GO:0010451	GO:0003700=sequence-specific DNA binding transcription factor activity|GO:0003677=DNA binding	GO:0005634=nucleus	GO:0010582=floral meristem determinacy|GO:0010432=bract development|GO:0006355=regulation of transcription, DNA-dependent|GO:0009908=flower development|GO:0010102=lateral root morphogenesis|GO:0010451=floral meristem growth
GT_A_84_P788891	0	-0.581923	2.23696	0.551678	2.26211	2.33183	2.35579	2.31657	0.109321	6.02	4.15	16.8	29.1	21.7	20.7	AT2G41390	AT2G41390	Pollen Ole e 1 allergen and extensin family protein	AT2G41390.1	Arabidopsis thaliana unknown protein (AT2G41390) mRNA, complete cds [NM_129702]	AATGGAAAAATCAAACGTTTTCCTCCTCTCCATACTTCTCATGGCTTCACTCTTCTCCAT	NM_129702	818737	chr2:17264493-17264552		At.66394	AT2G41390	GO:0008150|GO:0003674|GO:0012505	GO:0003674=molecular_function	GO:0012505=endomembrane system	GO:0008150=biological_process
GT_A_84_P20961	-0.500699	0	0.97372	0.157674	1.72089	0.84124	1.04046	1.20086	0.109363	20	29.2	32.9	94	36.3	39.1	AT1G33440	AT1G33440	Major facilitator superfamily protein	proton-dependent oligopeptide transport (POT) family protein	Arabidopsis thaliana proton-dependent oligopeptide transport (POT) family protein (AT1G33440) mRNA, complete cds [NM_103069]	TAATTATCTTTTCTGGTCAAGATGGTATTCGTGTGATCCGTCCGCGACACATCATAGCGC	NM_103069	840237	chr1:12127844-12127785	NP306155	At.49935	AT1G33440	GO:0005215|GO:0005886|GO:0006857|GO:0016020	GO:0005215=transporter activity	GO:0005886=plasma membrane|GO:0016020=membrane	GO:0006857=oligopeptide transport
GT_A_84_P23363	-0.0251188	0	1.1068	0.36056	1.11163	1.25768	1.04241	1.13724	0.109473	380	399	493	842	662	535	IAA14	AT4G14550	indole-3-acetic acid inducible 14	IAA14 (INDOLE-3-ACETIC ACID INDUCIBLE 14); protein binding / transcription factor/ transcription repressor	Arabidopsis thaliana IAA14 (INDOLE-3-ACETIC ACID INDUCIBLE 14); protein binding / transcription factor/ transcription repressor (IAA14) mRNA, complete cds [NM_117535]	GAGCACAAGGGATGATAGATTTCATGAACGAGAGTAAAGTGATGGATCTGTTGAACAGTT	NM_117535	827102	chr4:8349135-8349076	TC381123	At.10798	AT4G14550	GO:0005515|GO:0016564|GO:0003700|GO:0009733|GO:0005634|GO:0010102	GO:0005515=protein binding|GO:0003700=sequence-specific DNA binding transcription factor activity	GO:0005634=nucleus	GO:0009733=response to auxin stimulus|GO:0010102=lateral root morphogenesis
GT_A_84_P613020	0.262255	-1.41968	0	-0.385807	0.720024	0.5598	0.801199	0.693674	0.110012	12.5	4.02	6.17	17.3	11	12.2	AT1G70400	AT1G70400	CONTAINS InterPro DOMAIN/s: NOSIC (InterPro:IPR012976); BEST Arabidopsis thaliana protein match is: pre-mRNA processing ribonucleoprotein binding region-containing protein (TAIR:AT1G60170.1); Has 479 Blast hits to 479 proteins in 178 species: Archae - 0;	hypothetical protein	Arabidopsis thaliana unknown protein (AT1G70400) mRNA, complete cds [NM_105708]	TTGAGTTGCTTGTTCCTCACCCAATCGATTATGCTCGTGTTGTGAAAAGAATTGGCAATG	NM_105708	843376	chr1:26532888-26532829	TC378955	At.50883	AT1G70400	GO:0003674|GO:0008150|GO:0005575	GO:0003674=molecular_function	GO:0005575=cellular_component	GO:0008150=biological_process
GT_A_84_P10549	-0.667301	0	2.67814	0.670279	2.27582	2.7474	4.19478	3.07267	0.110151	3.43235	5.62466	20.6533	26.6008	26.2078	67.0558	AT1G72540	AT1G72540	Protein kinase superfamily protein	protein kinase, putative	Arabidopsis thaliana protein kinase, putative (AT1G72540) mRNA, complete cds [NM_105913]	GTATATTCAGACACTGCTCTATACAAGAGTCTAGGAACCAGTTTATATAATCCAGCCAAC	NM_105913	843586	chr1:27314994-27314935	TC369556	At.35087	AT1G72540	GO:0004672|GO:0004674|GO:0016301|GO:0006468|GO:0005524|GO:0009507	GO:0004672=protein kinase activity|GO:0004674=protein serine/threonine kinase activity|GO:0016301=kinase activity|GO:0005524=ATP binding	GO:0009507=chloroplast	GO:0006468=protein phosphorylation
GT_A_84_P15701	0	-2.37125	0.565723	-0.601843	0.926275	4.61359	1.55836	2.36607	0.110267	30.1761	6.0183	26.4415	57.7875	528.939	59.7018	EDA36	AT4G13890	Pyridoxal phosphate (PLP)-dependent transferases superfamily protein	EDA36 (EMBRYO SAC DEVELOPMENT ARREST 37); catalytic/ glycine hydroxymethyltransferase/ pyridoxal phosphate binding	Arabidopsis thaliana EDA36 (EMBRYO SAC DEVELOPMENT ARREST 37); catalytic/ glycine hydroxymethyltransferase/ pyridoxal phosphate binding (EDA36) mRNA, complete cds [NM_117463]	GGAGTTCACGTACGATTTTGATATGCCTGGATTTTTCATCTCTGAGTCAAGGAACGATTA	NM_117463	827024	chr4:8032206-8032147	TC368740	At.33326	AT4G13890	GO:0009555|GO:0010197|GO:0030170|GO:0006544|GO:0005575|GO:0006563|GO:0003824|GO:0004372	GO:0030170=pyridoxal phosphate binding|GO:0003824=catalytic activity|GO:0004372=glycine hydroxymethyltransferase activity	GO:0005575=cellular_component	GO:0009555=pollen development|GO:0010197=polar nucleus fusion|GO:0006544=glycine metabolic process|GO:0006563=L-serine metabolic process
GT_A_84_P551808	0.409369	-0.412903	0	-0.00117795	1.23022	0.488938	0.427714	0.715624	0.110314	34.1	19.9	15.2	60.7	25.8	23.2	AT3G01345	AT3G01345	Expressed protein	Expressed protein	Arabidopsis thaliana Expressed protein (AT3G01345) mRNA, complete cds [NM_202475]	GGATAATTTGCAATCTCTTGACATGTTGAAAAAGTACGGCATTATGACCATGTCTTCAAG	NM_202475	2745868	chr3:130395-130454	TC366304	At.46729	AT3G01345	GO:0016020|GO:0005975|GO:0004553	GO:0004553=hydrolase activity, hydrolyzing O-glycosyl compounds	GO:0016020=membrane	GO:0005975=carbohydrate metabolic process
GT_A_84_P22615	-0.39579	0	0.973042	0.192417	0.966648	1.67011	0.873164	1.16997	0.110401	46.7	63.4	71.4	121	140	75.6	AT1G55200	AT1G55200	Protein kinase protein with adenine nucleotide alpha hydrolases-like domain	protein kinase family protein	Arabidopsis thaliana protein kinase family protein (AT1G55200) mRNA, complete cds [NM_104393]	ATGAAATCTCAGGGAGGTTTAATGGAAGACTATCCACTGAGAAAGGTCTCAGAGATCATA	NM_104393	841963	chr1:20589373-20589314		At.27126	AT1G55200	GO:0004672|GO:0005886|GO:0016301|GO:0006468|GO:0004713|GO:0005524	GO:0004672=protein kinase activity|GO:0016301=kinase activity|GO:0004713=protein tyrosine kinase activity|GO:0005524=ATP binding	GO:0005886=plasma membrane	GO:0006468=protein phosphorylation
GT_A_84_P798026	0	-0.520265	1.06435	0.181361	0.876462	1.25923	1.43365	1.18978	0.111046	7.95305	5.72198	9.84592	14.7133	13.6305	14.4317	GT_A_84_P798026_r5	GT_A_84_P798026_r5	Unknown	AT4G14180.1	Arabidopsis thaliana AtPRD1 (Arabidopsis thaliana Putative Recombination initiation Defect 1); protein binding / protein homodimerization (AtPRD1) mRNA, complete cds [NM_117495]	GAATCCTTGAGACATTCCATTTTGGCCTCTCTTAGTCTCCCTGAGAAAGATTCAACCCAG	NM_117495	827058	chr4:8180668-8180727	TC280351	At.54314	AT4G14180	GO:0005515|GO:0042138|GO:0042803	GO:0005515=protein binding|GO:0042803=protein homodimerization activity		GO:0042138=meiotic DNA double-strand break formation
GT_A_84_P177574	-0.324219	0	2.82796	0.834581	2.00023	5.45538	3.67694	3.71085	0.111549	3.30481	4.26947	17.3928	16.6805	129.985	35.5491	AtRLP39	AT3G24900	receptor like protein 39	AtRLP39 (Receptor Like Protein 39); protein binding	Arabidopsis thaliana AtRLP39 (Receptor Like Protein 39); protein binding (AtRLP39) mRNA, complete cds [NM_113402]	ATATAACAAGGTTGTTTACGGGACCTATTACTTCACCTCTCTGGAAGCTATAGATTTACA	NM_113402	822088	chr3:9099831-9099772	TC360031	At.65151	AT3G24900	GO:0007165|GO:0006952|GO:0012505		GO:0012505=endomembrane system	GO:0007165=signal transduction|GO:0006952=defense response
GT_A_84_P546754	0	-0.260999	0.908334	0.215778	0.713818	1.03542	1.72599	1.15841	0.111683	216	186	240	357	317	480	AT4G23030	AT4G23030	MATE efflux family protein	MATE efflux protein-related	Arabidopsis thaliana MATE efflux protein-related (AT4G23030) mRNA, complete cds [NM_118432]	GTGGGAATGCCAGTGGCTGTATGGTTAAGTTTCTTTAGCGGGTTTGACTTCAAAGGACTA	NM_118432	828402	chr4:12074114-12074173	TC367485	At.32474	AT4G23030	GO:0005215|GO:0015297|GO:0016020|GO:0006855|GO:0015238|GO:0055085	GO:0005215=transporter activity|GO:0015297=antiporter activity|GO:0015238=drug transmembrane transporter activity	GO:0016020=membrane	GO:0006855=drug transmembrane transport|GO:0055085=transmembrane transport
GT_A_84_P22467	0	-0.756721	1.09293	0.112069	2.95429	1.2625	1.04328	1.75336	0.112035	41.1	25.1	51.9	321	70.6	56.9	AT5G11140	AT5G11140	Arabidopsis phospholipase-like protein (PEARLI 4) family	hypothetical protein	Arabidopsis thaliana unknown protein (AT5G11140) mRNA, complete cds [NM_121152]	CGTGCCTTGATAAGAGATTAGTGTTTCTGAGATCTAAAGTCGAGAAGTTTCAAGGTCAAT	NM_121152	830982	chr5:3545986-3546045	TC380562	At.54813	AT5G11140	GO:0003674|GO:0008150|GO:0005575	GO:0003674=molecular_function	GO:0005575=cellular_component	GO:0008150=biological_process
GT_A_84_P795094	0	-0.231587	0.962782	0.243731	0.663525	1.41815	1.2914	1.12436	0.112192	10.4	9.14	12	16.6	19.9	17.1	AT5G28850			BP624854	BP624854 RAFL17 Arabidopsis thaliana cDNA clone RAFL17-41-M12 3', mRNA sequence [BP624854]	TTCACTGGCCCTTCTCAACAAAGCTCAAAGATTCTTCTCAGGGACTTTCTGTTTCTCTTT	BP624854	833004	chr5:10877165-10877225		At.67793		GO:0008150|GO:0005509|GO:0012505	GO:0005509=calcium ion binding	GO:0012505=endomembrane system	GO:0008150=biological_process
GT_A_84_P501421	-0.926894	0.172637	0	-0.251419	0.621869	0.449265	2.27361	1.11491	0.112685	50.2	111	56.5	148	93.3	310	AT3G60670	AT3G60670	PLATZ transcription factor family protein	zinc-binding protein, putative	Arabidopsis thaliana zinc-binding protein, putative (AT3G60670) mRNA, complete cds [NM_115931]	CTGTCTCTCCTGCAAGATTAGTGACGTCATAATGAGACAAAGAGGACTCTCAGGGTTTCT	NM_115931	825238	chr3:22425412-22424996	TC374489	At.50297	AT3G60670	GO:0008150|GO:0008270|GO:0005575	GO:0008270=zinc ion binding	GO:0005575=cellular_component	GO:0008150=biological_process
GT_A_84_P757444	0	-0.59688	0.835557	0.0795592	0.477672	1.45259	1.60848	1.17958	0.114033	12.4	8.46	13.1	17.4	24.3	25.4	SCRL17	AT2G25685	SCR-like 17	AT2G25685.1	Arabidopsis thaliana SCRL17 (SCR-Like 17) (SCRL17) mRNA, complete cds [NM_001036337]	TAACGGACGTAGCTTATGTTTAGACACATTTTGGAAAACTCCCCCTTCTCCCGGATTATC	NM_001036337	3768144	chr2:10944930-10944871		At.63210	AT2G25685	GO:0012505		GO:0012505=endomembrane system
GT_A_84_P515865	0	-0.505882	1.31027	0.268128	0.55567	4.0822	3.60089	2.74625	0.114086	61.1	44.4	89.7	90.5	741	498	AT5G26690	AT5G26690	Heavy metal transport/detoxification superfamily protein	heavy-metal-associated domain-containing protein	Arabidopsis thaliana heavy-metal-associated domain-containing protein (AT5G26690) mRNA, complete cds [NM_180545]	AAGGACCCTTGTTTCATTCCTTACTGCTACTACACCCCCCGTGACATGGTATCAGTTAAT	NM_180545	832720	chr5:9311316-9311375	TC386780	At.30849	AT5G26690	GO:0005575|GO:0030001|GO:0046872	GO:0046872=metal ion binding	GO:0005575=cellular_component	GO:0030001=metal ion transport
GT_A_84_P831400	0.777789	0	-0.243488	0.1781	0.644094	0.819567	1.46726	0.976973	0.114417	1080	650	315	992	796	1170	AT1G49320	AT1G49320	unknown seed protein like 1	AT1G49320.1	Arabidopsis thaliana BURP domain-containing protein (AT1G49320) mRNA, complete cds [NM_103822]	GCACCGGTTTGCCATTTCTTCCCTCTTGATAACATTGTGTGGGTAACAAAGTAAGAAAAT	NM_103822	841355	chr1:18251432-18251491	TC292088	At.38248	AT1G49320	GO:0003674|GO:0012505	GO:0003674=molecular_function	GO:0012505=endomembrane system
GT_A_84_P797722	-0.830773	0	0.443838	-0.128978	0.641456	0.915055	0.452198	0.66957	0.114597	5.83	10.7	8.35	16.3	14	9.53	EG464037			EG464037	AYAVB95TF pooled cDNA populations Arabidopsis thaliana cDNA, mRNA sequence [EG464037]	CCGTTCGTGAGCCTCTTCCATAAATGTCCTCCGAACTCGCTACTTACTTTATTGTTTTTT	EG464037		chr4:3878769-3878710		At.69079
GT_A_84_P182854	-0.0214663	0	2.05311	0.677213	1.86549	2.37487	2.0352	2.09185	0.114905	4.23929	4.44	10.5712	15.8	15.98	11.8474	AT5G35413	AT5G35413	transposable element gene		Unknown	GCGAAAAAAGCTATTTTAGGTCCAAATCTCTGGTCTTTTGTATCATTCTTGTCCTGTATT	GT_A_84_P182854		chr5:013639265-013639206			AT5G35413
GT_A_84_P817317	0	-0.201671	1.38029	0.392872	0.974026	1.72677	1.94259	1.5478	0.11606	14.6	13.1	22.5	28.9	34.6	37.7	ADR1-L1	AT4G33300	ADR1-like 1	AT4G33300.1	Arabidopsis thaliana ADR1-L1 (ADR1-like 1); ATP binding / protein binding (ADR1-L1) mRNA, complete cds [NM_119484]	ATTTTCAAGTGGGGTCCTCCACTACTACTTGCTCCTCGTTGCTTATTTAGTCTTCTCTCT	NM_119484	829466	chr4:16054111-16054052	TC301670	At.23642	AT4G33300	GO:0005515|GO:0006952|GO:0005575|GO:0005524	GO:0005515=protein binding|GO:0005524=ATP binding	GO:0005575=cellular_component	GO:0006952=defense response
GT_A_84_P14898	-0.74325	0	2.28783	0.514861	2.65824	3.94773	1.67563	2.76053	0.116532	432.926	747.794	2094.99	4609.96	8006.7	1555.19	AT5G10760	AT5G10760	Eukaryotic aspartyl protease family protein	aspartyl protease family protein	Arabidopsis thaliana aspartyl protease family protein (AT5G10760) mRNA, complete cds [NM_121114]	TAGCACTGTCGTAGAACTTGATGGATCAGGGATTTCGTTGCCGATCAAGATATCACAGGT	NM_121114	830943	chr5:3400854-3400795	TC403248	At.32338	AT5G10760	GO:0006508|GO:0004190|GO:0048046	GO:0004190=aspartic-type endopeptidase activity	GO:0048046=apoplast	GO:0006508=proteolysis
GT_A_84_P598538	0	-1.02102	1.73358	0.23752	1.37882	3.30828	1.93489	2.20733	0.116823	7.67	3.9	15.1	20.1	54.4	19.7	AT5G52710	AT5G52710	Copper transport protein family	heavy-metal-associated domain-containing protein	Arabidopsis thaliana heavy-metal-associated domain-containing protein (AT5G52710) mRNA, complete cds [NM_124649]	AATTGGCAAAGTATTGTTTTTGGTTAACAATTTGCTCCTCCAATTGTGTTTAGTCGAGTG	NM_124649	835348	chr5:21378051-21378110	TC369508	At.29601	AT5G52710	GO:0005575|GO:0046872	GO:0046872=metal ion binding	GO:0005575=cellular_component
GT_A_84_P828531	0	-0.0272369	0.465815	0.146193	0.430929	0.44521	0.933533	0.603224	0.117828	159	161	130	216	155	204	AT5G46340	AT5G46340	O-acetyltransferase family protein	AT5G46340.1	Arabidopsis thaliana O-acetyltransferase-related (AT5G46340) mRNA, complete cds [NM_124004]	TATCTACAAGCTGGACAGGACCAGTTACAACATGTATCATCCGTACACATCATGGATCCC	NM_124004	834677	chr5:18814366-18814307	TC312632	At.26300	AT5G46340	GO:0008150|GO:0003674|GO:0005575	GO:0003674=molecular_function	GO:0005575=cellular_component	GO:0008150=biological_process
GT_A_84_P597466	0	-0.0759668	0.459494	0.127842	0.411536	0.466702	1.00037	0.626204	0.11855	28.5	27.9	23.2	38.2	28.2	38.3	AT4G32580	AT4G32580	Thioredoxin superfamily protein	thioredoxin family protein	Arabidopsis thaliana thioredoxin family protein (AT4G32580) mRNA, complete cds [NM_119410]	CAAGTTTAGCTAATAAAGTTGGCAAAGTTGCTGGTTCTATTACTCCTGCAAGCTTAGGGT	NM_119410	829393	chr4:15720074-15720015	TC387710	At.31654	AT4G32580	GO:0045454|GO:0005575		GO:0005575=cellular_component	GO:0045454=cell redox homeostasis
GT_A_84_P762419	0	-0.857393	0.308206	-0.183063	0.688801	0.518128	2.45973	1.22222	0.119643	985	561	722	1600	1010	3640	AT3G15518	AT3G15518	unknown protein; FUNCTIONS IN: molecular_function unknown; INVOLVED IN: biological_process unknown; LOCATED IN: cellular_component unknown; Has 30201 Blast hits to 17322 proteins in 780 species: Archae - 12; Bacteria - 1396; Metazoa - 17338; Fungi - 3422;	AT3G15518.1	Arabidopsis thaliana unknown protein (AT3G15518) mRNA, complete cds [NM_001125163]	AAATTTCCGGCCAACACCTAGCCGTCTCTGTAAAATGTCTTCTGTTTGATCATGAAACTG	NM_001125163	6240745	chr3:5249500-5249559	TC295801	At.72746	AT3G15518
GT_A_84_P15361	0.31208	0	-0.550044	-0.0793212	1.37081	0.480134	3.59987	1.81694	0.119846	3344.55	2779.84	1089.27	7020.72	2690.54	21941.7	AT2G45220	AT2G45220	Plant invertase/pectin methylesterase inhibitor superfamily	pectinesterase family protein	Arabidopsis thaliana pectinesterase family protein (AT2G45220) mRNA, complete cds [NM_130085]	TGGCTGGCTCGAGTGGGATGGTAATTTCGCTTTGAAGACTTTGTTCTATGCTGAGTTTCA	NM_130085	819130	chr2:18644497-18644438	TC391976	At.27946	AT2G45220	GO:0004857|GO:0030599|GO:0016020|GO:0042545|GO:0009505	GO:0004857=enzyme inhibitor activity|GO:0030599=pectinesterase activity	GO:0016020=membrane|GO:0009505=plant-type cell wall	GO:0042545=cell wall modification
GT_A_84_P23220	-0.932894	0	0.414577	-0.172772	0.467969	0.673574	1.95682	1.03279	0.120624	233	459	351	620	508	1160	AT3G63380	AT3G63380	ATPase E1-E2 type family protein / haloacid dehalogenase-like hydrolase family protein	calcium-transporting ATPase, plasma membrane-type, putative / Ca(2+)-ATPase, putative (ACA12)	Arabidopsis thaliana calcium-transporting ATPase, plasma membrane-type, putative / Ca(2+)-ATPase, putative (ACA12) (AT3G63380) mRNA, complete cds [NM_116203]	CCATTCCTCAGTTACTTTAAGAATCCAAGATCCTTATTTAAGGGTTCAAGAAGCCCATCT	NM_116203	825513	chr3:23407186-23407127	TC358561	At.33936	AT3G63380	GO:0005388|GO:0005516|GO:0006754|GO:0016020|GO:0008152|GO:0006816|GO:0006812	GO:0005388=calcium-transporting ATPase activity|GO:0005516=calmodulin binding	GO:0016020=membrane	GO:0006754=ATP biosynthetic process|GO:0008152=metabolic process|GO:0006816=calcium ion transport|GO:0006812=cation transport
GT_A_84_P564070	0	-0.424859	0.609104	0.061415	0.671028	0.513911	1.42676	0.870568	0.120751	134	103	121	215	137	242	AT1G78860	AT1G78860	D-mannose binding lectin protein with Apple-like carbohydrate-binding domain	curculin-like (mannose-binding) lectin family protein	Arabidopsis thaliana curculin-like (mannose-binding) lectin family protein (AT1G78860) mRNA, complete cds [NM_106534]	ATTCAAATGGAAAATTCGTATGGCAAAGCTTTGACTCTCCGACCGACACGCTTCTCGTTG	NM_106534	844223	chr1:29647057-29646998	TC369857	At.34227	AT1G78860	GO:0009505|GO:0005529|GO:0005618	GO:0005529=carbohydrate binding	GO:0009505=plant-type cell wall|GO:0005618=cell wall
GT_A_84_P99776	-0.0239925	0	3.34162	1.10588	2.20301	5.83406	4.33732	4.1248	0.120821	54.9	57.6	335	259	2280	758	AtRLP41	AT3G25010	receptor like protein 41	AtRLP41 (Receptor Like Protein 41); kinase/ protein binding	Arabidopsis thaliana AtRLP41 (Receptor Like Protein 41); kinase/ protein binding (AtRLP41) mRNA, complete cds [NM_113405]	TGCACCACCAGCACATCAGTTTAAAGAAGAAGAAGATGAAGAACAGGAACAAGTGTTGAA	NM_113405	822092	chr3:9110283-9110224	TC360056	At.37445	AT3G25010	GO:0007165|GO:0016301|GO:0006952|GO:0012505	GO:0016301=kinase activity	GO:0012505=endomembrane system	GO:0007165=signal transduction|GO:0006952=defense response
GT_A_84_P17396	0	-0.145864	0.940575	0.264904	0.820016	1.42869	0.861699	1.0368	0.120979	761.521	710.232	865.257	1354.77	1467.82	929.589	CES101	AT3G16030	lectin protein kinase family protein	CES101 (CALLUS EXPRESSION OF RBCS 101); ATP binding / carbohydrate binding / kinase/ protein kinase/ protein serine/threonine kinase/ protein tyrosine kinase/ sugar binding	Arabidopsis thaliana CES101 (CALLUS EXPRESSION OF RBCS 101); ATP binding / carbohydrate binding / kinase/ protein kinase/ protein serine/threonine _ (CES101) mRNA, complete cds [NM_112473]	CCGGAGATGGAAAATGTATCGGCAAATAGAGTTACAATCACAGTGATGGAAGCAAGATGA	NM_112473	820848	chr3:5442743-5442802	NP2709250	At.50186	AT3G16030	GO:0004672|GO:0004674|GO:0016301|GO:0005529|GO:0030246|GO:0006468|GO:0005524|GO:0012505	GO:0004672=protein kinase activity|GO:0004674=protein serine/threonine kinase activity|GO:0016301=kinase activity|GO:0005529=carbohydrate binding|GO:0030246=carbohydrate binding|GO:0005524=ATP binding	GO:0012505=endomembrane system	GO:0006468=protein phosphorylation
GT_A_84_P17305	0	-0.271757	1.24467	0.324305	1.51435	0.878979	2.53852	1.64395	0.121046	64.0044	54.7054	89.7873	184.25	84.2794	249.8	WRKY55	AT2G40740	WRKY DNA-binding protein 55	WRKY55; transcription factor	Arabidopsis thaliana WRKY55; transcription factor (WRKY55) mRNA, complete cds [NM_001084564]	GCTGATGTTATGTTTGGTAGCGGCGGGGTCGGAACCAACATGGATTTCATATTTCCTAAA	NM_001084564	818669	chr2:16999202-16999261	TC380000	At.53089	AT2G40740	GO:0006355|GO:0003700	GO:0003700=sequence-specific DNA binding transcription factor activity		GO:0006355=regulation of transcription, DNA-dependent
GT_A_84_P811949	-0.239183	0	0.986632	0.24915	0.956193	1.06591	0.944222	0.988774	0.121398	780	950	1080	1800	1380	1190	AT1G17140	AT1G17140	interactor of constitutive active rops 1	AT1G17140.1	Arabidopsis thaliana tropomyosin-related (AT1G17140) mRNA, complete cds [NM_101574]	GAAGAAGCAAAAGATGCTTTAGAGGCTGAGATGAAGAAGTTCAGGGTTCAAACCGAGCAG	NM_101574	838284	chr1:5857032-5856973		At.70431	AT1G17140	GO:0000166	GO:0000166=nucleotide binding
GT_A_84_P20058	-0.585407	0.737759	0	0.0507838	0.649452	0.932436	0.87352	0.818469	0.122055	41.0093	105.882	36.4275	97.2625	84.0836	75.7311	ETC2	AT2G30420	Homeodomain-like superfamily protein	ETC2; DNA binding / transcription factor	Arabidopsis thaliana ETC2; DNA binding / transcription factor (ETC2) mRNA, complete cds [NM_179814]	GGATTATGAGAAACTCTGACTATTTTTCTCACAAACGACGACGTCTTAATAATTCTCCCT	NM_179814	817593	chr2:12961043-12960984	TC393785	At.38362	AT2G30420	GO:0005739|GO:0003700|GO:0048629|GO:0003677|GO:0045449	GO:0003700=sequence-specific DNA binding transcription factor activity|GO:0003677=DNA binding	GO:0005739=mitochondrion	GO:0048629=trichome patterning|GO:0045449=regulation of transcription, DNA-dependent
GT_A_84_P245725	-0.524865	0	1.19108	0.22207	1.77889	1.04717	1.11825	1.31477	0.122068	16.3	24.2	31.7	81.1	34.7	34.2	CPuORF37	AT5G50012;AT5G50011;AT5G50010	[AT5G50012, conserved peptide upstream open reading frame 36];[AT5G50011, conserved peptide upstream open reading frame 37];[AT5G50010, sequence-specific DNA binding transcription factors;transcription regulators]	CPuORF37 (Conserved peptide upstream open reading frame 37)	Arabidopsis thaliana CPuORF37 (Conserved peptide upstream open reading frame 37) (CPuORF37) mRNA, complete cds [NM_001125931]	ACGTTCTAAGCTGTCTAGTAACAAGATAGGAGAAGAGAAGATATTTGAGACTGTAAGCCT	NM_001125931	6241145	chr5:20350320-20350379	TC363849	At.49153	AT5G50012;AT5G50011;AT5G50010
GT_A_84_P128706	-0.0485363	0	1.36222	0.437894	0.957574	3.53336	1.98431	2.15841	0.12221	298.918	319	470.493	605	2562.85	821.695	AT3G48080	AT3G48080	alpha/beta-Hydrolases superfamily protein	lipase class 3 family protein / disease resistance protein-related	Arabidopsis thaliana lipase class 3 family protein / disease resistance protein-related (AT3G48080) mRNA, complete cds [NM_114677]	CGCTGTATCCACGTGAGCGTATGATGGATGAAACAAGAGCTACCTGAACCTTAAATGGTT	NM_114677	823963	chr3:17753150-17753091	TC362185	At.62871	AT3G48080	GO:0006629|GO:0004806|GO:0004871|GO:0005575|GO:0016298	GO:0004806=triglyceride lipase activity|GO:0004871=signal transducer activity|GO:0016298=lipase activity	GO:0005575=cellular_component	GO:0006629=lipid metabolic process
GT_A_84_P767924	-0.172147	0	0.943853	0.257235	1.71086	1.15878	0.634134	1.16793	0.122234	16.6	19.3	21.3	61.7	29.9	19.5	YUC4	AT5G11320	Flavin-binding monooxygenase family protein	AT5G11320.1	Arabidopsis thaliana YUC4 (YUCCA4); monooxygenase/ oxidoreductase (YUC4) mRNA, complete cds [NM_180477]	AAATTTCTCCTACTTCTTGCTAATTCTACGTTGGGCAATACCGACCTTTTAGGCCTTCGA	NM_180477	831003	chr5:3612559-3612500	TC310202	At.32275	AT5G11320	GO:0048827|GO:0048366|GO:0004497|GO:0048825|GO:0009911|GO:0009851|GO:0009653|GO:0010229	GO:0004497=monooxygenase activity		GO:0048827=phyllome development|GO:0048366=leaf development|GO:0048825=cotyledon development|GO:0009911=positive regulation of flower development|GO:0009851=auxin biosynthetic process|GO:0009653=anatomical structure morphogenesis|GO:0010229=inflorescence
GT_A_84_P23314	-1.01659	0	0.506146	-0.17015	0.435813	1.06268	0.818569	0.772353	0.123036	1940	4050	3300	5350	5870	4650	HAE	AT4G28490	Leucine-rich receptor-like protein kinase family protein	HAE (HAESA); ATP binding / kinase/ protein kinase/ protein serine/threonine kinase	Arabidopsis thaliana HAE (HAESA); ATP binding / kinase/ protein kinase/ protein serine/threonine kinase (HAE) mRNA, complete cds [NM_118991]	TCTGGTGCTGTTCCTTGTAGCAGTCCAAACACATCTAAACGATCTAAAACCGGTGGGAAA	NM_118991	828967	chr4:14080867-14080926	TC359106	At.19985	AT4G28490	GO:0004672|GO:0046777|GO:0004674|GO:0016301|GO:0006468|GO:0005524|GO:0007169	GO:0004672=protein kinase activity|GO:0004674=protein serine/threonine kinase activity|GO:0016301=kinase activity|GO:0005524=ATP binding		GO:0046777=protein autophosphorylation|GO:0006468=protein phosphorylation|GO:0007169=transmembrane receptor protein tyrosine kinase signaling pathway
GT_A_84_P798312	-0.217764	0	1.05991	0.280716	0.623865	1.51303	1.98026	1.37238	0.123217	17	20.4	24.4	30.7	40.4	52.4	AT1G10120	AT1G10120	basic helix-loop-helix (bHLH) DNA-binding superfamily protein	AT1G10120.1	Arabidopsis thaliana DNA binding / transcription factor (AT1G10120) mRNA, complete cds [NM_100886]	TCTGAAATTGGAAAACTTTTTTTGTCCTGAGGGTTCCTGGTTGTTGTTGAAGCAGAGGAA	NM_100886	837549	chr1:3306045-3305986	TC289070	At.43391	AT1G10120	GO:0003700|GO:0005634|GO:0003677|GO:0045449	GO:0003700=sequence-specific DNA binding transcription factor activity|GO:0003677=DNA binding	GO:0005634=nucleus	GO:0045449=regulation of transcription, DNA-dependent
GT_A_84_P17141	0	-0.486257	0.739304	0.084349	0.811115	0.572764	1.43254	0.938805	0.1234	215.963	159.085	213.429	381.841	229.991	391.586	AT1G50590	AT1G50590	RmlC-like cupins superfamily protein	pirin, putative	Arabidopsis thaliana pirin, putative (AT1G50590) mRNA, complete cds [NM_103941]	TTGAGAATTTTAGAAATGGGTTTGAAAAAGCTAGACATTGGAAGTCTCAAGCTGCTTCTG	NM_103941	841481	chr1:18732454-18732395	NP306178	At.49964	AT1G50590	GO:0005516|GO:0008150|GO:0005575	GO:0005516=calmodulin binding	GO:0005575=cellular_component	GO:0008150=biological_process
GT_A_84_P93039	0	-0.120558	1.42058	0.433341	1.06628	1.52414	1.99969	1.53004	0.123471	11.8	11.2	18.7	24.9	24.3	31.7	AT2G47690	AT2G47690	NADH-ubiquinone oxidoreductase-related	NADH-ubiquinone oxidoreductase-related	Arabidopsis thaliana NADH-ubiquinone oxidoreductase-related (AT2G47690) mRNA, complete cds [NM_130337]	AACCCGAACCATTTTCGATGAAGTTGACGAACCTGTCTGGTTTTGTTGCGTTCTTCCGAT	NM_130337	819382	chr2:19551292-19551351		At.36327	AT2G47690	GO:0005739|GO:0003674|GO:0005747|GO:0031966|GO:0009853|GO:0045271	GO:0003674=molecular_function	GO:0005739=mitochondrion|GO:0005747=mitochondrial respiratory chain complex I|GO:0031966=mitochondrial membrane|GO:0045271=respiratory chain complex I	GO:0009853=photorespiration
GT_A_84_P12970	-0.472232	0	1.79032	0.439364	1.50738	3.04846	1.68253	2.07946	0.123881	38.9977	55.8242	110.779	154.987	320.468	116.653	AT4G17660	AT4G17660	Protein kinase superfamily protein	protein kinase, putative	Arabidopsis thaliana protein kinase, putative (AT4G17660) mRNA, complete cds [NM_117874]	ACCATGGCCTTTGTCGTCGAAAGTCTTACGAATATCATTGAGGAATCAAATTCTGAAGAT	NM_117874	827486	chr4:9832917-9832976	TC373061	At.28055	AT4G17660	GO:0004672|GO:0004674|GO:0016301|GO:0006468|GO:0005575|GO:0005524	GO:0004672=protein kinase activity|GO:0004674=protein serine/threonine kinase activity|GO:0016301=kinase activity|GO:0005524=ATP binding	GO:0005575=cellular_component	GO:0006468=protein phosphorylation
GT_A_84_P16831	0.721456	0	-0.269147	0.15077	1.11969	0.41356	1.74806	1.09377	0.124234	3059.74	1914.84	911.601	4063.49	1769.75	4187.31	AT5G27420	AT5G27420	carbon/nitrogen insensitive 1	zinc finger (C3HC4-type RING finger) family protein	Arabidopsis thaliana zinc finger (C3HC4-type RING finger) family protein (AT5G27420) mRNA, complete cds [NM_122624]	GTTCCTTCGCCGAGAGTTGAAGTCAATAATAAGGACGGTGAAGGAACATCGTCAGTTCAA	NM_122624	832801	chr5:9685115-9685174	TC369735	At.30807	AT5G27420	GO:0004842|GO:0010200|GO:0043562|GO:0016020|GO:0009737|GO:0008270	GO:0004842=ubiquitin-protein ligase activity|GO:0008270=zinc ion binding	GO:0016020=membrane	GO:0010200=response to chitin|GO:0043562=cellular response to nitrogen levels|GO:0009737=response to abscisic acid stimulus
GT_A_84_P15913	0	0.19764	-0.0909719	0.0355562	0.487731	0.487626	1.88359	0.952984	0.124459	1229.35	1454.78	683.301	1737.12	1234.18	3047.23	AT5G42440	AT5G42440	Protein kinase superfamily protein	protein kinase family protein	Arabidopsis thaliana protein kinase family protein (AT5G42440) mRNA, complete cds [NM_123609]	AAGAGTCGACTAGAGAAAGGCCTACTATGGTTCAAGTGGTGGAGTTATTGGAGGAGTTAT	NM_123609	834250	chr5:16973507-16973448	TC371251	At.30173	AT5G42440	GO:0004672|GO:0004674|GO:0016301|GO:0006468|GO:0005524|GO:0012505	GO:0004672=protein kinase activity|GO:0004674=protein serine/threonine kinase activity|GO:0016301=kinase activity|GO:0005524=ATP binding	GO:0012505=endomembrane system	GO:0006468=protein phosphorylation
GT_A_84_P845497	-0.567463	0	0.648444	0.0269936	0.716154	0.527239	1.43696	0.89345	0.124887	90.9	139	125	223	139	245	AT2G20780	AT2G20780	Major facilitator superfamily protein	AT2G20780.1	Arabidopsis thaliana mannitol transporter, putative (AT2G20780) mRNA, complete cds [NM_127643]	TCCCTGAGATCTTCATAAATCTAGGGATCTTGCTGGGCTATGTTTCGAACTACGCTTTCT	NM_127643	816607	chr2:8955604-8955545	TC291397	At.71164	AT2G20780	GO:0015144|GO:0016020|GO:0006810|GO:0008643|GO:0005351	GO:0015144=carbohydrate transmembrane transporter activity|GO:0005351=sugar:hydrogen symporter activity	GO:0016020=membrane	GO:0006810=transport|GO:0008643=carbohydrate transport
GT_A_84_P837204	-0.0148048	0	1.75284	0.579345	1.46117	1.80041	1.99677	1.75278	0.125476	6.35	6.62	12.8	17.8	16	17.2	ATCNGC9			AT4G30560.1	Arabidopsis thaliana ATCNGC9 (CYCLIC NUCLEOTIDE GATED CHANNEL 9); calmodulin binding / cyclic nucleotide binding / ion channel (ATCNGC9) mRNA, complete cds [NM_119202]	TTTTGCTCTGTAACCAAACTGTTTGTTAACTTCTTGCATTCTCGCTGTGTCTGTGGATCC	NM_119202	829179	chr4:14927011-14926980	TC301735	At.54558		GO:0005516|GO:0030551|GO:0016020|GO:0006813|GO:0005216|GO:0006811	GO:0005516=calmodulin binding|GO:0030551=cyclic nucleotide binding|GO:0005216=ion channel activity	GO:0016020=membrane	GO:0006813=potassium ion transport|GO:0006811=ion transport
GT_A_84_P223559	-1.86513	0	2.34392	0.159597	1.08916	4.73252	4.4346	3.41876	0.12558	274	1030	3000	2140	19000	14500	LURP1	AT2G14560	Protein of unknown function (DUF567)	LURP1 (LATE UPREGULATED IN RESPONSE TO HYALOPERONOSPORA PARASITICA)	Arabidopsis thaliana LURP1 (LATE UPREGULATED IN RESPONSE TO HYALOPERONOSPORA PARASITICA) (LURP1) mRNA, complete cds [NM_127019]	TTTCTCCGTCACTGTTGATAAGAACGTTGATTATGCCTTCATTGCATCTCTCATTGTCAT	NM_127019	815943	chr2:6215044-6215103	TC397791	At.28628	AT2G14560	GO:0003674|GO:0009751|GO:0050832|GO:0005575	GO:0003674=molecular_function	GO:0005575=cellular_component	GO:0009751=response to salicylic acid stimulus|GO:0050832=defense response to fungus
GT_A_84_P730499	-0.313886	0	3.61675	1.10095	4.42129	5.17792	2.41976	4.00632	0.1259	3.29	4.22	29.7	88.3	106	14.7	EG479048				AYBFM47TR pooled cDNA populations Arabidopsis thaliana cDNA, mRNA sequence [EG479048]	GTCCATTATACCCGGAAGATTTGATTTCTTCCGGCTTGATAACGTCCTTAGTTCTATCCC	EG479048		chr1:24789993-24790052		At.69184
GT_A_84_P76044	-0.453536	0	1.77923	0.441899	1.67004	1.6914	1.93377	1.76507	0.126228	13.8	19.5	38.4	60.6	43.7	48.5	AT2G34580	AT2G34580	CONTAINS InterPro DOMAIN/s: Herpesvirus UL139, cytomegalovirus (InterPro:IPR021042); Has 30201 Blast hits to 17322 proteins in 780 species: Archae - 12; Bacteria - 1396; Metazoa - 17338; Fungi - 3422; Plants - 5037; Viruses - 0; Other Eukaryotes - 2996 (s	hypothetical protein	Arabidopsis thaliana unknown protein (AT2G34580) mRNA, complete cds [NM_129011]	TTTTGTGGCGTGTTTCTATTGCGCCAAACGATTACTCAAATGTTGTGGCGGAGAGGAAGA	NM_129011	818022	chr2:14565970-14565911	NP456451	At.53034	AT2G34580	GO:0003674|GO:0008150|GO:0005575	GO:0003674=molecular_function	GO:0005575=cellular_component	GO:0008150=biological_process
GT_A_84_P22600	0	-0.0228319	0.79647	0.257879	1.63151	0.599185	0.900435	1.04371	0.126421	319	324	328	996	346	400	TOE2	AT5G60120	target of early activation tagged (EAT) 2	TOE2; DNA binding / transcription factor	Arabidopsis thaliana TOE2; DNA binding / transcription factor (TOE2) mRNA, complete cds [NM_125405]	TTCGTCAATCTGAATCAGCCCGGTCTCTATGTTATCCACCCATCTGATTACATATCTCAG	NM_125405	836134	chr5:24210966-24211025	TC367780	At.29184	AT5G60120	GO:0006355|GO:0003700|GO:0005634|GO:0003677	GO:0003700=sequence-specific DNA binding transcription factor activity|GO:0003677=DNA binding	GO:0005634=nucleus	GO:0006355=regulation of transcription, DNA-dependent
GT_A_84_P836365	0	-0.0750174	0.752645	0.225876	0.866068	0.684243	0.6906	0.74697	0.126756	39.2	38.4	39.1	72	45.1	42.5	AT5G39500	AT5G39500	GNOM-like 1	AT5G39500.1	Arabidopsis thaliana pattern formation protein, putative (AT5G39500) mRNA, complete cds [NM_123312]	TATAATGTCAGAAGGAGCTCACTTGTTACCATCAAACTACGAGCTCTGTTTGGATGCAGC	NM_123312	833946	chr5:15836289-15836348	TC305633	At.30340	AT5G39500	GO:0005622|GO:0005086|GO:0032012	GO:0005086=ARF guanyl-nucleotide exchange factor activity	GO:0005622=intracellular	GO:0032012=regulation of ARF protein signal transduction
GT_A_84_P816349	0	-0.148119	1.30556	0.385813	0.857365	1.88621	1.61638	1.45332	0.126835	2180	2030	3190	3980	5770	4490	CRT3	AT1G08450	calreticulin 3	AT1G08450.2	Arabidopsis thaliana CRT3 (CALRETICULIN 3); calcium ion binding / unfolded protein binding (CRT3) mRNA, complete cds [NM_202064]	ACGATGTCAAACCCGAGGGTTTTGATTCTATTCCACGTGAAATTCCAGATCGTAAAGCTA	NM_202064	837365	chr1:2669835-2669650	NP173612	At.24804	AT1G08450	GO:0006457|GO:0005783|GO:0005509|GO:0012505	GO:0005509=calcium ion binding	GO:0005783=endoplasmic reticulum|GO:0012505=endomembrane system	GO:0006457=protein folding
GT_A_84_P11156	-0.997309	0	2.58926	0.530651	1.53677	4.64679	3.48785	3.2238	0.127149	10.583	21.8	75.2656	61.7697	378.935	159.217	WRKY50	AT5G26170	WRKY DNA-binding protein 50	WRKY50; transcription factor	Arabidopsis thaliana WRKY50; transcription factor (WRKY50) mRNA, complete cds [NM_122518]	TGTCCCGTGAAGAAAAGGGTTGAACGAGACAGAGATGATCCGAGCTTTGTGATAACAACT	NM_122518	832686	chr5:9147271-9147212	TC387201	At.30864	AT5G26170	GO:0006355|GO:0003700	GO:0003700=sequence-specific DNA binding transcription factor activity		GO:0006355=regulation of transcription, DNA-dependent
GT_A_84_P856262	0.785378	-0.365842	0	0.139846	1.28888	0.447392	1.14739	0.961221	0.127265	1610	748	553	2300	912	1390	AI994784	AT5G50200	nitrate transmembrane transporters	AI994784	Unknown	GTGACCATTACATGGACGCTAAGCTCGATTGGGGTCTAAAAGAGAGGCTGAATTTAAAGA	AI994784		chr5:20454304-20454360	TC310366	At.21028	AT5G50200
GT_A_84_P562186	-0.1421	0	0.847115	0.235005	0.496985	1.44151	1.16675	1.03508	0.127584	13.7	15.6	16.1	21.5	29.4	22.8	AT1G32570	AT1G32570	unknown protein; Has 2 Blast hits to 2 proteins in 1 species: Archae - 0; Bacteria - 0; Metazoa - 0; Fungi - 0; Plants - 2; Viruses - 0; Other Eukaryotes - 0 (source: NCBI BLink).	hypothetical protein	Arabidopsis thaliana unknown protein (AT1G32570) mRNA, complete cds [NM_001123928]	AGGAGCGGTGGTAGTGACTGTATGTTCTCTTCAATCTCTTTCTTATGCTGGTTCTTTTGA	NM_001123928	840151	chr1:11777409-11777557		At.51884	AT1G32570	GO:0003674|GO:0008150|GO:0005575	GO:0003674=molecular_function	GO:0005575=cellular_component	GO:0008150=biological_process
GT_A_84_P765839	-0.440303	0.196295	0	-0.081336	0.632304	0.458391	2.40752	1.16607	0.127653	8.54	13.7	6.86	18.1	11.4	41.3	AT4G38825	AT4G38825	SAUR-like auxin-responsive protein family	AT4G38825.1	Arabidopsis thaliana unknown protein (AT4G38825) mRNA, complete cds [NM_001125670]	ACGTTGGAGAAAGCCAGATGAAAAGATACATAGTGCCAGTCTCATATTTGAACCAGCCTT	NM_001125670	6241125	chr4:18121697-18121756		At.43621	AT4G38825
GT_A_84_P21751	-0.739832	0	0.724843	-0.00499614	0.64141	0.742137	1.31221	0.898584	0.127853	11.2	19.3	18.3	29.4	22.4	31.2	AT1G64260	AT1G64260	MuDR family transposase	zinc finger protein-related	Arabidopsis thaliana zinc finger protein-related (AT1G64260) mRNA, complete cds [NM_105100]	GGAAGATTGCAGAGTTCCAACACTGTTTCCTCCTAGTCAGCAGCTTAGTCCTAACACATA	NM_105100	842731	chr1:23849855-23849914	NP173679	At.66093	AT1G64260	GO:0008150|GO:0008270|GO:0005575	GO:0008270=zinc ion binding	GO:0005575=cellular_component	GO:0008150=biological_process
GT_A_84_P766068	-0.671611	0	1.24004	0.189477	1.02065	1.19516	2.14458	1.45346	0.127941	6.51	10.7	14.5	21.2	17	30.8	AT5G36226	AT5G36226	transposable element gene	AT5G36226.1	Unknown	GCATAGGCTTGCGGGTGTATCTTGGGTACTTAGAGATTCTCTGAGTAATGTAGTTCTCCA	GT_A_84_P766068	3771322				AT5G36226
GT_A_84_P22923	-2.05802	0	0.287027	-0.59033	0.510223	2.70008	0.808295	1.33953	0.128004	12.8	55	38.5	76.5	248	62.7	AtRLP24	AT2G33020	receptor like protein 24	AtRLP24 (Receptor Like Protein 24); kinase/ protein binding	Arabidopsis thaliana AtRLP24 (Receptor Like Protein 24); kinase/ protein binding (AtRLP24) mRNA, complete cds [NM_128862]	GTAGCTATAGGATATGCTCCTGGATTGTTGTTTGGATTGGCAATAGCACATCTCATTGCT	NM_128862	817864	chr2:14013975-14013916	TC360202	At.66296	AT2G33020	GO:0007165|GO:0016301|GO:0012505	GO:0016301=kinase activity	GO:0012505=endomembrane system	GO:0007165=signal transduction
GT_A_84_P750266	-1.34033	0	0.654638	-0.228564	0.979293	0.792516	0.925958	0.899256	0.128395	3.28	8.57	7.74	16.5	10.3	10.6	AT1G42090	AT1G42090	pseudogene, similar to betaine/proline transporter, similar to proline transporter 1 GI:1769901 from (Arabidopsis thaliana); blastp match of 62% identity and 2.4e-33 P-value to GP;21069016;dbj;BAB93108.1;;AB075902 betaine/proline transporter {Avicennia ma	AT1G42090.1	Unknown	GGCTCTGCTTTTGCATTGTGTGCAGGGTGTTTATGCACTTTTTAGAGATGATAGTCTCAT	GT_A_84_P750266	3767218	chr1:15722591-15722532			AT1G42090
GT_A_84_P750761	-0.413776	0.218457	0	-0.0651064	0.581959	0.449852	2.23989	1.09057	0.128729	317	507	250	637	413	1340	VIM2	AT1G66050	Zinc finger (C3HC4-type RING finger) family protein	AT1G66050.1	Arabidopsis thaliana VIM2 (VARIANT IN METHYLATION 2); protein binding / ubiquitin-protein ligase/ zinc ion binding (VIM2) mRNA, complete cds [NM_105276]	GCTTAAGGAGCTCTTTAGTTTTTCCAAACAAACTTCCTTTCTGTGAAGTGCATTGCGACT	NM_105276	842919	chr1:24596274-24596333	TC282225	At.35808	AT1G66050	GO:0032776|GO:0005515|GO:0008270	GO:0005515=protein binding|GO:0008270=zinc ion binding		GO:0032776=DNA methylation on cytosine
GT_A_84_P20638	0	-0.165287	3.96518	1.26663	5.96554	2.2443	6.32568	4.84517	0.129329	4.51	4.15	41.7	284	15.3	243	GLIP1	AT5G40990	GDSL lipase 1	GLIP1 (GDSL LIPASE1); carboxylesterase/ lipase	Arabidopsis thaliana GLIP1 (GDSL LIPASE1); carboxylesterase/ lipase (GLIP1) mRNA, complete cds [NM_123464]	CTGATTTGGAGCGGACCTACCAACATTACTGGACCCTATAATCTCAAAGCGCTGTTTGAA	NM_123464	834101	chr5:16420332-16420391	TC372912	At.55286	AT5G40990	GO:0004091|GO:0009751|GO:0050832|GO:0009620|GO:0009866|GO:0005615|GO:0016298|GO:0042742	GO:0004091=carboxylesterase activity|GO:0016298=lipase activity	GO:0005615=extracellular space	GO:0009751=response to salicylic acid stimulus|GO:0050832=defense response to fungus|GO:0009620=response to fungus|GO:0009866=induced systemic resistance, ethylene mediated signaling pathway|GO:0042742=defense response to bacterium
GT_A_84_P544532	0	-0.192111	2.77176	0.859883	1.70951	4.48874	3.57593	3.25806	0.129583	186	168	752	613	2990	1490	AT1G58225	AT1G58225	unknown protein; FUNCTIONS IN: molecular_function unknown; INVOLVED IN: biological_process unknown; LOCATED IN: endomembrane system; Has 4 Blast hits to 4 proteins in 2 species: Archae - 0; Bacteria - 0; Metazoa - 0; Fungi - 0; Plants - 4; Viruses - 0; Ot	hypothetical protein	Arabidopsis thaliana unknown protein (AT1G58225) mRNA, complete cds [NM_179493]	GTGGTTACGTTGTCTGATATGTACAACGTTGTAAGGTGACACTAGAGAGATATGTGCTTA	NM_179493	842190	chr1:21565029-21565088	TC381288	At.47275	AT1G58225	GO:0003674|GO:0008150|GO:0012505	GO:0003674=molecular_function	GO:0012505=endomembrane system	GO:0008150=biological_process
GT_A_84_P10606	0	-0.0393353	1.04376	0.334809	0.572683	1.60382	1.80082	1.32577	0.129597	9.74146	9.78162	11.8891	14.6	21.2	22.8	NP457196	AT2G43830	pseudogene, NPK1-related protein kinase 3, identical to NPK1-related protein kinase 3 (GI:2342427) (Arabidopsis thaliana);; blastp match of 91% identity and 2.1e-09 P-value to GP;456309;dbj;BAA05648.1;;D26601 protein kinase {Nicotiana tabacum}		GB	ATAGACGATACTTAGGAGTCAAATTAGATAGGTTTGTCTGGTTCTTGCTTAAATATAGCC	NP457196		chr2:18154654-18154595	NP457196		AT2G43830
GT_A_84_P172771	0	-0.0498815	1.32561	0.425244	2.19625	1.56773	0.879306	1.54776	0.129608	61.6318	61.4351	91.4483	284.626	130.813	76.1577	AT5G06930	AT5G06930	LOCATED IN: chloroplast; EXPRESSED IN: 15 plant structures; EXPRESSED DURING: 7 growth stages; BEST Arabidopsis thaliana protein match is: nucleolar protein gar2-related (TAIR:AT2G42320.2); Has 3369 Blast hits to 1526 proteins in 313 species: Archae - 2;	hypothetical protein	Arabidopsis thaliana unknown protein (AT5G06930) mRNA, complete cds [NM_120775]	CCATACTACAACGTCATCAAAGGGGCTGTAGCGAAGGATAACCTCAATCTTTCTGAGACT	NM_120775	830584	chr5:2147757-2147816	NP231159	At.32791	AT5G06930	GO:0009507		GO:0009507=chloroplast
GT_A_84_P23919	0	-0.218173	0.944851	0.242226	1.42351	0.629755	2.74554	1.5996	0.129625	788	699	898	2130	873	3550	YLS9	AT2G35980	Late embryogenesis abundant (LEA) hydroxyproline-rich glycoprotein family	YLS9 (YELLOW-LEAF-SPECIFIC GENE 9)	Arabidopsis thaliana YLS9 (YELLOW-LEAF-SPECIFIC GENE 9) (YLS9) mRNA, complete cds [NM_129157]	TTTAAGTACCTCAAACGGAACTACAACTACCTCCACTGTTTTCCCGATCAAGTGCGACTT	NM_129157	818171	chr2:15111249-15111308	TC376994	At.25508	AT2G35980	GO:0003674|GO:0051607|GO:0009507|GO:0010150|GO:0051707	GO:0003674=molecular_function	GO:0009507=chloroplast	GO:0051607=defense response to virus|GO:0010150=leaf senescence|GO:0051707=response to other organism
GT_A_84_P18875	0	-0.706961	0.669132	-0.0126095	1.18265	0.684911	0.587204	0.818254	0.13069	1969.37	1244.91	1853.86	4504.78	2266.83	1987.49	GH3.17	AT1G28130	Auxin-responsive GH3 family protein	GH3.17; indole-3-acetic acid amido synthetase	Arabidopsis thaliana GH3.17; indole-3-acetic acid amido synthetase (GH3.17) mRNA, complete cds [NM_102578]	ATTCTTGATTCCAGAGTTATTGGGAGGTTCTTCAGTAAGAGAGTTCCTCAATGGGAACCA	NM_102578	839706	chr1:9827806-9827865	TC384833	At.23008	AT1G28130	GO:0010279|GO:0005737|GO:0010252|GO:0009733|GO:0005634	GO:0010279=indole-3-acetic acid amido synthetase activity	GO:0005737=cytoplasm|GO:0005634=nucleus	GO:0010252=auxin homeostasis|GO:0009733=response to auxin stimulus
GT_A_84_P829310	0	-0.467503	0.577767	0.0367546	0.501774	0.769909	0.612238	0.627974	0.131144	33.5	25	29.6	47.8	40.9	34.4	AT3G04480			AT3G04480.1	Arabidopsis thaliana endoribonuclease (AT3G04480) mRNA, complete cds [NM_111319]	TAGCAAATGGGATCAAAGACTATTTTAAGTCAAGGTCGCGGCAATAGGGTTAGATCCCTC	NM_111319	819604	chr3:1193668-1193636	TC299009	At.18853		GO:0008150|GO:0004521|GO:0012505	GO:0004521=endoribonuclease activity	GO:0012505=endomembrane system	GO:0008150=biological_process
GT_A_84_P751743	-0.99245	0	0.491261	-0.167063	0.552486	0.554895	1.02964	0.712339	0.131153	75.5	155	125	222	158	206	AT1G78260	AT1G78260	RNA-binding (RRM/RBD/RNP motifs) family protein	AT1G78260.1	Arabidopsis thaliana RNA recognition motif (RRM)-containing protein (AT1G78260) mRNA, complete cds [NM_202440]	GACTTGAGCCCCAAGAAGACAGACTCAACACTGTCAAACTTAAAAAGACGGCTCAAGATA	NM_202440	844161	chr1:29455176-29455235	TC287872	At.43623	AT1G78260	GO:0008150|GO:0003723|GO:0005575	GO:0003723=RNA binding	GO:0005575=cellular_component	GO:0008150=biological_process
GT_A_84_P577829	-1.17599	0	0.789684	-0.128769	0.803017	0.936331	1.17396	0.971102	0.131431	3.65	8.51	8.44	14.5	11.3	12.5	AT4G28170	AT4G28170	unknown protein; BEST Arabidopsis thaliana protein match is: unknown protein (TAIR:AT1G11120.2); Has 30201 Blast hits to 17322 proteins in 780 species: Archae - 12; Bacteria - 1396; Metazoa - 17338; Fungi - 3422; Plants - 5037; Viruses - 0; Other Eukaryot	hypothetical protein	Arabidopsis thaliana unknown protein (AT4G28170) mRNA, complete cds [NM_118957]	TTTTTTGAGAGGTTCATGTTCGTTAAACCAACTCCATCACCACCTCTCGACCAAAAGTTT	NM_118957	828932	chr4:13981881-13981940	TC396606	At.54534	AT4G28170	GO:0003674|GO:0008150|GO:0005575	GO:0003674=molecular_function	GO:0005575=cellular_component	GO:0008150=biological_process
GT_A_84_P581848	0	-0.672358	1.00021	0.109284	1.62487	0.869236	0.919391	1.13783	0.131489	6.95	4.5	8.23	21.6	9.09	8.83	JAG	AT1G68480	C2H2 and C2HC zinc fingers superfamily protein	JAG (JAGGED); nucleic acid binding / transcription factor/ zinc ion binding	Arabidopsis thaliana JAG (JAGGED); nucleic acid binding / transcription factor/ zinc ion binding (JAG) mRNA, complete cds [NM_105519]	CCAACAATATACCGGTCGGTTTACTCATCACCAATGATATATCCTGGAAGCTCTTCAACG	NM_105519	843177	chr1:25684974-25684915	TC371422	At.35517	AT1G68480	GO:0048443|GO:0003700|GO:0048440|GO:0010093|GO:0009965|GO:0010158|GO:0005634|GO:0008270|GO:0009908|GO:0003676|GO:0048653	GO:0003700=sequence-specific DNA binding transcription factor activity|GO:0008270=zinc ion binding|GO:0003676=nucleic acid binding	GO:0005634=nucleus	GO:0048443=stamen development|GO:0048440=carpel development|GO:0010093=specification of floral organ identity|GO:0009965=leaf morphogenesis|GO:0010158=abaxial cell fate specification|GO:0009908=flower development|GO:0048653=anther development
GT_A_84_P11863	-0.170317	0	0.716007	0.181897	0.411452	0.977111	1.45448	0.947681	0.132138	121.852	141.492	133.342	183.78	193.267	252.44	NP281378	AT3G61010	Ferritin/ribonucleotide reductase-like family protein		GB	GTCGAAGCCATCAAGAAAATCTCAGAGTACATAGATGGAACAAAAATAAGGTCAATGCAG	NP281378		chr3:22571417-22571358	NP281378		AT3G61010
GT_A_84_P767462	0	-1.62589	0.751978	-0.291305	0.599727	1.90459	1.13264	1.21232	0.13242	33.2	11.1	33.1	50.7	89	48.9	AT5G59990	AT5G59990	CCT motif family protein	AT5G59990.1	Arabidopsis thaliana unknown protein (AT5G59990) mRNA, complete cds [NM_001125990]	ACGGTGTGGAGTGAGAGCAATGCAATAATAGAAGGAATGAGCAAAGCCTACAAGTATAGT	NM_001125990	836121	chr5:24169634-24169575		At.55631	AT5G59990	GO:0008150|GO:0003674|GO:0005575	GO:0003674=molecular_function	GO:0005575=cellular_component	GO:0008150=biological_process
GT_A_84_P16446	0	-0.0374546	1.15516	0.372567	0.912748	1.2205	1.28987	1.14104	0.13291	143.718	144.499	189.483	272.654	239.792	236.055	AT3G16700	AT3G16700	Fumarylacetoacetate (FAA) hydrolase family	fumarylacetoacetate hydrolase family protein	Arabidopsis thaliana fumarylacetoacetate hydrolase family protein (AT3G16700) mRNA, complete cds [NM_001084695]	CTCATCAGCTACATAAGTTCTGTAATGACCCTTTTCAAAGGAGATGTCATATTGACAGGT	NM_001084695	820922	chr3:5689391-5689550	TC389355	At.38854	AT3G16700	GO:0005507|GO:0008152|GO:0005575|GO:0003824	GO:0005507=copper ion binding|GO:0003824=catalytic activity	GO:0005575=cellular_component	GO:0008152=metabolic process
GT_A_84_P12432	0	-0.742981	1.13886	0.131959	1.141	1.0598	3.17545	1.79208	0.133034	455.99	281.141	594.439	1013.36	680.611	2767.4	GSTU10	AT1G74590	glutathione S-transferase TAU 10	GSTU10 (GLUTATHIONE S-TRANSFERASE TAU 10); glutathione transferase	Arabidopsis thaliana GSTU10 (GLUTATHIONE S-TRANSFERASE TAU 10); glutathione transferase (GSTU10) mRNA, complete cds [NM_106118]	TGATACGTTGGTGACATTTATCCAGAAGTATAGACAAAAGTGTCTCCAGCAGGCTGCAAA	NM_106118	843799	chr1:28023953-28023894	TC375263	At.34864	AT1G74590	GO:0005737|GO:0009407|GO:0004364	GO:0004364=glutathione transferase activity	GO:0005737=cytoplasm	GO:0009407=toxin catabolic process
GT_A_84_P787266	-0.571401	0	2.50525	0.644617	1.37894	4.43761	3.498	3.10485	0.133149	18	27.6	89.9	70.1	415	203	WRKY50	AT5G26170	WRKY DNA-binding protein 50	AT5G26170.1	Arabidopsis thaliana WRKY50; transcription factor (WRKY50) mRNA, complete cds [NM_122518]	GAAGAAAAGGGTTGAACGAGACAGAGATGATCCGAGCTTTGTGATAACAACTTACGAGGG	NM_122518	832686	chr5:9147266-9147207	TC298886	At.30864	AT5G26170	GO:0006355|GO:0003700|GO:0005634	GO:0003700=sequence-specific DNA binding transcription factor activity	GO:0005634=nucleus	GO:0006355=regulation of transcription, DNA-dependent
GT_At_Specific_00198817	0	-0.682937	0.871876	0.0629799	0.894405	1.3349	0.70254	0.977281	0.133873	14.8054	9.5162	16.04	27.733	26.741	16.1852	AT4G03130.1	AT4G03130	TargetID: AT4G03130.1; Description: transcription coactivator ; Chromosomal Location: chr4:1387781-1390646; Gene Orientation: REVERSE; Next best Hit: AT3G07740.1(alignment length 23bp with 91.30%identity)	AT4G03130	TargetID: AT4G03130.1; Description: transcription coactivator ; Chromosomal Location: chr4:1387781-1390646; Gene Orientation: REVERSE; Next best Hit: AT3G07740.1(alignment length 23bp with 91.30%identity)	AAGGGATATCAAAAAGGAAAAAGACGGGTTCTGCTTGCTTACATCTTTGGCCCGTGCGAA		828068						GO:0003712~transcription cofactor activity,GO:0003713~transcription coactivator activity,GO:0005488~binding,GO:0005515~protein binding,GO:0008134~transcription factor binding,GO:0016563~transcription activator activity,GO:0030528~transcription regulator activity,	GO:0005622~intracellular,GO:0005623~cell,GO:0044464~cell part,
GT_At_Specific_00073457	0	-0.496856	1.48272	0.328621	1.38883	1.32367	3.50532	2.07261	0.13438	440.99	322.469	729.613	1163.7	790.327	3363.93	ATGSTU10	AT1G74590	TargetID: AT1G74590.1; Symbol: ATGSTU10, GSTU10 ; Description: GSTU10 (GLUTATHIONE S-TRANSFERASE TAU 10); glutathione transferase ; Chromosomal Location: chr1:28023627-28024726; Gene Orientation: REVERSE; Next best Hit: AT2G06950.1(alignment length 17bp w		TargetID: AT1G74590.1; Symbol: ATGSTU10, GSTU10 ; Description: GSTU10 (GLUTATHIONE S-TRANSFERASE TAU 10); glutathione transferase ; Chromosomal Location: chr1:28023627-28024726; Gene Orientation: REVERSE; Next best Hit: AT2G06950.1(alignment length 17bp w	ATCCAGAAGTATAGACAAAAGTGTCTCCAGCAGGCTGCAAATGCATAATTAGATCAAGAT
GT_A_84_P541664	0	-1.66629	1.51644	-0.0499496	2.0253	0.95418	3.60436	2.19461	0.134477	235	76.4	398	964	326	1920	PROPEP3	AT5G64905	elicitor peptide 3 precursor	PROPEP3 (Elicitor peptide 3 precursor)	Arabidopsis thaliana PROPEP3 (Elicitor peptide 3 precursor) (PROPEP3) mRNA, complete cds [NM_125889]	TACGCCAAGTTCAGGAAAAGGAGGCAAACACAATTAGAGTTCATTCATATACCGAGGAAA	NM_125889	836614	chr5:25939888-25939947	TC389368	At.28932	AT5G64905	GO:0003674|GO:0006952|GO:0005575	GO:0003674=molecular_function	GO:0005575=cellular_component	GO:0006952=defense response
GT_A_84_P12674	0	-0.43247	2.03383	0.533787	2.19997	1.39889	3.68896	2.42927	0.134952	5.13984	3.92999	12.4599	23.7981	9.70444	44.5296	AT1G26400	AT1G26400	FAD-binding Berberine family protein	FAD-binding domain-containing protein	Arabidopsis thaliana FAD-binding domain-containing protein (AT1G26400) mRNA, complete cds [NM_102404]	GAGACTTCGATATTGGAATCAATCCGAGTGGTTTGAACGTGGATGAAGCTAAGATCTATG	NM_102404	839182	chr1:9133463-9133404	TC366598	At.65930	AT1G26400	GO:0050660|GO:0016491|GO:0009055|GO:0003824|GO:0012505	GO:0050660=flavin adenine dinucleotide binding|GO:0016491=oxidoreductase activity|GO:0009055=electron carrier activity|GO:0003824=catalytic activity	GO:0012505=endomembrane system
GT_A_84_P829148	0	-0.436291	0.466054	0.00992123	0.629317	0.687958	2.56705	1.29478	0.135061	41.7	31.8	34.1	65	48.1	166	TA45941_3702			TA45941_3702	Rep: Chromosome chr5 scaffold_2, whole genome shotgun sequence - Vitis vinifera (Grape), partial (10%) [TC389172]	ATTAACCGGAGATTACTTGCCTGATTTAGGGTTATGATACGATGGTGGGAGAAAGAGGAA	TA45941_3702		chr2:19317459-19317400	TC300770
GT_A_84_P862999	-0.262465	0	1.04135	0.25963	1.36749	0.873415	0.933015	1.05797	0.135229	1430	1770	2090	4460	2250	2200	AT5G25460	AT5G25460	Protein of unknown function, DUF642	AT5G25460.1	Arabidopsis thaliana unknown protein (AT5G25460) mRNA, complete cds [NM_122456]	TTATAGTAGTAGTGGTTGGGATTTATATGCTTGGGCGTTTCAAGCTGAGAGTGATGTGGC	NM_122456	832620	chr5:8864611-8864670	TC314139	At.19291	AT5G25460	GO:0008150|GO:0003674|GO:0009505	GO:0003674=molecular_function	GO:0009505=plant-type cell wall	GO:0008150=biological_process
GT_A_84_P250315	-0.809782	0	3.60392	0.931379	2.44262	5.02039	3.97595	3.81299	0.136429	68	123	858	653	2770	1260	EXLB3	AT2G18660	plant natriuretic peptide A	EXLB3 (EXPANSIN-LIKE B3 PRECURSOR)	Arabidopsis thaliana EXLB3 (EXPANSIN-LIKE B3 PRECURSOR) (EXLB3) mRNA, complete cds [NM_179648]	CATTCGTGTCGTATACACACCGATATGAAGTTGATCCTTGATATACACTATAAGCAAAAA	NM_179648	816381	chr2:8091180-8091000	TC379227	At.28538	AT2G18660	GO:0005618|GO:0005576		GO:0005618=cell wall|GO:0005576=extracellular region
GT_A_84_P833504	0	-0.0505066	1.32553	0.425006	1.37225	1.3678	1.09846	1.2795	0.136461	55.2	55	81.9	144	102	79.4	UPS2	AT2G03530	ureide permease 2	AT2G03530.2	Arabidopsis thaliana UPS2 (UREIDE PERMEASE 2) (UPS2) mRNA, complete cds [NM_001084405]	TTAGAGAGACGTGGCCGTCTTCCTCAACACACCTATCTTGATTACTCCATCACTAACTTG	NM_001084405	814882	chr2:1072038-1072097	TC302824	At.41387	AT2G03530	GO:0012505		GO:0012505=endomembrane system
GT_A_84_P816388	-0.2804	0	1.23151	0.317037	0.750077	1.68633	1.58905	1.34182	0.13659	15.4	19.3	26	31.7	43.1	37.8	PLP4			AT4G37050.1	Arabidopsis thaliana PLP4 (PATATIN-LIKE PROTEIN 4); nutrient reservoir (PLP4) mRNA, complete cds [NM_119868]	GATAGAACAGGTGCTTGTCTTCCTCCTTCGTACGGACAACTTGTGACCATTCTTAACATC	NM_119868	829859	chr4:17457133-17457129	TC287060	At.48948		GO:0006629|GO:0045735|GO:0008152|GO:0005575	GO:0045735=nutrient reservoir activity	GO:0005575=cellular_component	GO:0006629=lipid metabolic process|GO:0008152=metabolic process
GT_At_Specific_00234264	0	-0.0707664	1.77776	0.568997	1.49955	1.7212	3.8422	2.35432	0.136708	6.65049	6.53399	13.5	18.9494	15.7	64.0742	AT4G33355.1	AT4G33355	TargetID: AT4G33355.1; Description: lipid binding ; Chromosomal Location: chr4:16067048-16067820; Gene Orientation: FORWARD; Next best Hit: AT1G47520.1(alignment length 30bp with 86.67%identity)	AT4G33355	TargetID: AT4G33355.1; Description: lipid binding ; Chromosomal Location: chr4:16067048-16067820; Gene Orientation: FORWARD; Next best Hit: AT1G47520.1(alignment length 30bp with 86.67%identity)	CAGATAAAATGTGATTATTTCCCACATTTACATATTCCCTCTTTCCTACTCTCACACGTA		829472						GO:0005488~binding,GO:0008289~lipid binding,	GO:0005623~cell,GO:0012505~endomembrane system,GO:0044464~cell part,	GO:0006810~transport,GO:0006869~lipid transport,GO:0010876~lipid localization,GO:0033036~macromolecule localization,GO:0051179~localization,GO:0051234~establishment of localization,
GT_A_84_P764950	0	-1.31787	2.39868	0.36027	2.09472	3.7913	2.04591	2.64398	0.136917	1150	476	3590	4950	11400	3190	AT4G22517	AT4G22517	Bifunctional inhibitor/lipid-transfer protein/seed storage 2S albumin superfamily protein	AT4G22517.1	Arabidopsis thaliana unknown protein (AT4G22517) mRNA, complete cds [NM_001084960]	TAGCTGGTCTTAATAATACTCCTCTTGTGTCTGTATGTGCATGCGAGGCTGTAAGACTCA	NM_001084960	5008159	chr4:11857002-11857061		At.65415	AT4G22517	GO:0006869|GO:0012505		GO:0012505=endomembrane system	GO:0006869=lipid transport
GT_At_Specific_00268995	-0.446083	0	2.54409	0.699336	2.09511	2.24906	3.48087	2.60834	0.137274	3.35336	4.71402	15.7737	19.6693	15.5493	34.2627	AT5G25920.1	AT5G25920	TargetID: AT5G25920.1; Description: FUNCTIONS IN: molecular_function unknown; INVOLVED IN: biological_process unknown; LOCATED IN: cellular_component unknown; BEST Arabidopsis thaliana protein match is: ATP binding / aminoacyl-tRNA ligase/ aspartic-type e	AT5G25920	TargetID: AT5G25920.1; Description: FUNCTIONS IN: molecular_function unknown; INVOLVED IN: biological_process unknown; LOCATED IN: cellular_component unknown; BEST Arabidopsis thaliana protein match is: ATP binding / aminoacyl-tRNA ligase/ aspartic-type e	AGACAATATAAACTGATCAAGGAGTTTGATGTGGTCATCATGGACAAGAAAAAGGTTGCA		832661
GT_A_84_P785407	0	-0.423957	1.39351	0.323184	1.16526	2.75214	1.24459	1.72067	0.13728	8.23	6.33	12.8	18.6	39.7	13.1	AT1G76960			BP669324	BP669324 RAFL21 Arabidopsis thaliana cDNA clone RAFL21-30-H24 3', mRNA sequence [BP669324]	AGCGTGGGAGATTATGAGAAGCGCCAAGAATAAGAAAATCATTATTACAAGGAGCTCCGA	BP669324	844031	chr1:013710231-013710290		At.20021		GO:0008150|GO:0003674|GO:0012505	GO:0003674=molecular_function	GO:0012505=endomembrane system	GO:0008150=biological_process
GT_A_84_P831912	0.611401	-0.0278759	0	0.194508	0.788456	0.411171	0.707161	0.635596	0.137495	56	37.1	21.7	63.8	34.9	40.2	GTG2	AT4G27630	GPCR-type G protein 2	AT4G27630.2	Arabidopsis thaliana GTG2 (GPCR-TYPE G PROTEIN 2) (GTG2) mRNA, complete cds [NM_118899]	CCTTGTTATTCTTGACAGCGTTCCTTTATGCTTTCTGGCGCATGGGAATACATTTTCCTA	NM_118899	828874	chr4:13796170-13796111	TC299796	At.32085	AT4G27630	GO:0012505		GO:0012505=endomembrane system
GT_A_84_P12956	-0.199275	0	1.05835	0.286359	1.78593	1.95557	0.486941	1.40948	0.137552	808.285	957.59	1144.12	3224.81	2577.21	873.671	AT4G39830	AT4G39830	Cupredoxin superfamily protein	L-ascorbate oxidase, putative	Arabidopsis thaliana L-ascorbate oxidase, putative (AT4G39830) mRNA, complete cds [NM_120146]	TTCATGGGAATGGGGATTGTGTTCGAGTCTGGGATTGATAAGGTTTCTAGTTTACCTTCT	NM_120146	830142	chr4:18481092-18481151	TC363412	At.43363	AT4G39830	GO:0005507|GO:0016491|GO:0008447|GO:0005576|GO:0012505|GO:0055114	GO:0005507=copper ion binding|GO:0016491=oxidoreductase activity|GO:0008447=L-ascorbate oxidase activity	GO:0005576=extracellular region|GO:0012505=endomembrane system	GO:0055114=oxidation-reduction process
GT_A_84_P855785	-0.353279	0	0.988013	0.211578	1.33272	0.805394	0.897416	1.01184	0.138335	1320	1740	1980	4280	2110	2110	AT5G25460	AT5G25460	Protein of unknown function, DUF642	AT5G25460.1	Arabidopsis thaliana unknown protein (AT5G25460) mRNA, complete cds [NM_122456]	CCGATTCAGACGGTTTATAGTAGTAGTGGTTGGGATTTATATGCTTGGGCGTTTCAAGCT	NM_122456	832620	chr5:8864597-8864656	TC310018	At.19291	AT5G25460	GO:0008150|GO:0003674|GO:0009505	GO:0003674=molecular_function	GO:0009505=plant-type cell wall	GO:0008150=biological_process
GT_A_84_P532052	0	-0.247375	1.0914	0.281341	0.608055	1.4582	1.69598	1.25408	0.138912	153	133	193	235	301	333	AT1G30757	AT1G30757	unknown protein; FUNCTIONS IN: molecular_function unknown; INVOLVED IN: biological_process unknown; LOCATED IN: endomembrane system; Has 2 Blast hits to 2 proteins in 1 species: Archae - 0; Bacteria - 0; Metazoa - 0; Fungi - 0; Plants - 2; Viruses - 0; Ot	hypothetical protein	Arabidopsis thaliana unknown protein (AT1G30757) mRNA, complete cds [NM_148492]	CCCAAACTAATTACTATTGGGCCATTTTTAGGCCCATCAAAATAGGACTGTCAATATGTA	NM_148492	839957	chr1:10909611-10909670	TC383607	At.66946	AT1G30757	GO:0003674|GO:0008150|GO:0012505	GO:0003674=molecular_function	GO:0012505=endomembrane system	GO:0008150=biological_process
GT_A_84_P23967	0	-1.28196	0.663112	-0.206282	1.03098	0.414777	2.11055	1.18544	0.139448	87.9	37.3	82.4	181	83.9	255	ATGLR2.9	AT2G29100	glutamate receptor 2.9	ATGLR2.9; intracellular ligand-gated ion channel	Arabidopsis thaliana ATGLR2.9; intracellular ligand-gated ion channel (ATGLR2.9) mRNA, complete cds [NM_128467]	CGAGCGAAGAACGCTTCACTACGCAACCGATAATACATCATGAAGATGGAGAATCTGATA	NM_128467	817458	chr2:12501174-12501115	TC359652	At.52963	AT2G29100	GO:0005515|GO:0016020|GO:0006874|GO:0009416|GO:0005217|GO:0012505	GO:0005515=protein binding|GO:0005217=intracellular ligand-gated ion channel activity	GO:0016020=membrane|GO:0012505=endomembrane system	GO:0006874=cellular calcium ion homeostasis|GO:0009416=response to light stimulus
GT_A_84_P840321	-0.233845	0	2.50338	0.756511	2.07701	2.61163	2.50161	2.39675	0.139477	3.42	4.15	13.5	17.1	17.6	15.3	NP214748	AT1G15620	unknown protein; BEST Arabidopsis thaliana protein match is: unknown protein (TAIR:AT1G15640.1); Has 125 Blast hits to 124 proteins in 14 species: Archae - 0; Bacteria - 0; Metazoa - 0; Fungi - 0; Plants - 125; Viruses - 0; Other Eukaryotes - 0 (source: N	NP214748	GB	ACTTTCCTTGCTATCAGCTGCATTCTACATGTTCTTCGTAATCTCCCCTATGCTTATGCA	NP214748		chr1:5374253-5374466	NP214748		AT1G15620
GT_A_84_P853160	-0.167459	0	1.10479	0.312444	0.980865	1.58427	0.884234	1.14979	0.139717	1070	1240	1530	2390	2580	1490	SYP121	AT3G11820	syntaxin of plants 121	AT3G11820.1	Arabidopsis thaliana SYP121 (SYNTAXIN OF PLANTS 121); SNAP receptor/ protein anchor (SYP121) mRNA, complete cds [NM_112015]	CTAAAATGGACGGTGACGTTGGAGTCGCGTTGAAGAAGGCGAAGATGATTAAAGTTAAAC	NM_112015	820355	chr3:3730609-3730550	TC308207	At.11000	AT3G11820	GO:0051245|GO:0005886|GO:0050832|GO:0009620|GO:0031201|GO:0006952|GO:0006886|GO:0005484|GO:0043069|GO:0006944|GO:0006612|GO:0031348|GO:0009863|GO:0010363|GO:0009867	GO:0005484=SNAP receptor activity	GO:0005886=plasma membrane|GO:0031201=SNARE complex	GO:0051245=negative regulation of cellular defense response|GO:0050832=defense response to fungus|GO:0009620=response to fungus|GO:0006952=defense response|GO:0006886=intracellular protein transport|GO:0043069=negative regulation of programmed cell death|
GT_A_84_P839084	-0.11796	1.01475	0	0.298931	1.22468	0.607746	1.64889	1.16044	0.14055	85.3	193	54.8	218	101	195	AT1G61440	AT1G61440	S-locus lectin protein kinase family protein	AT1G61440.1	Arabidopsis thaliana S-locus protein kinase, putative (AT1G61440) mRNA, complete cds [NM_104825]	CTATGGTGAGGAAGGAAAAGCACTTCTTGCATATGTATGGGAATGTTGGTGTGAAACCCG	NM_104825	842438	chr1:22673327-22673181	NP042247	At.52305	AT1G61440	GO:0048544|GO:0016301|GO:0030246|GO:0006468|GO:0012505	GO:0016301=kinase activity|GO:0030246=carbohydrate binding	GO:0012505=endomembrane system	GO:0048544=recognition of pollen|GO:0006468=protein phosphorylation
GT_A_84_P758937	0	-0.00310087	0.768505	0.255135	0.446132	1.04641	1.65424	1.04893	0.14072	23.6	24.3	23.8	32.4	34.9	49.9	AT3G43622	AT3G43622	transposable element gene	AT3G43622.1	Unknown	CAGAGACCTCCCTACATTTGCTTCTTCTCTGCCCTTTTGCTAAAAAGGTATGGGATCTAG	GT_A_84_P758937	3769585				AT3G43622
GT_A_84_P833567	0	-0.594059	0.975499	0.127147	0.79628	0.874286	1.94903	1.20653	0.141128	12.8	8.75	14.9	22.4	16.8	33.2	AT5G04860	AT5G04860	unknown protein; BEST Arabidopsis thaliana protein match is: unknown protein (TAIR:AT3G11760.1); Has 1807 Blast hits to 1807 proteins in 277 species: Archae - 0; Bacteria - 0; Metazoa - 736; Fungi - 347; Plants - 385; Viruses - 0; Other Eukaryotes - 339 (	AT5G04860.1	Arabidopsis thaliana unknown protein (AT5G04860) mRNA, complete cds [NM_120568]	GTTTCTTCCTTGGTTCGTTTCTTAACCGTCTTCAGTGGACTGAATCAAGGATCGAAGGAG	NM_120568	830365	chr5:1411602-1411566	TC292306	At.43958	AT5G04860	GO:0005739|GO:0008150		GO:0005739=mitochondrion	GO:0008150=biological_process
GT_A_84_P596994	0	-0.468372	0.765949	0.0991923	0.750765	0.641672	0.927418	0.773285	0.141964	29.9	22.3	30.1	50.7	33.4	38.2	AT1G62610	AT1G62610	NAD(P)-binding Rossmann-fold superfamily protein	short-chain dehydrogenase/reductase (SDR) family protein	Arabidopsis thaliana short-chain dehydrogenase/reductase (SDR) family protein (AT1G62610) mRNA, complete cds [NM_001036143]	GGTACACTCTCGTGTACCGTTGATTCGTAGAGATCTATAGACGCTTGAATGAACAACGGA	NM_001036143	842558	chr1:23182935-23182876	TC386831	At.48332	AT1G62610	GO:0005488|GO:0008152|GO:0016491|GO:0005575|GO:0003824|GO:0055114	GO:0005488=binding|GO:0016491=oxidoreductase activity|GO:0003824=catalytic activity	GO:0005575=cellular_component	GO:0008152=metabolic process|GO:0055114=oxidation-reduction process
GT_A_84_P161863	0	-0.319283	0.516427	0.0657148	0.473715	1.15066	0.423229	0.682533	0.142109	1619.88	1339.66	1371.71	2266.83	2575	1459.14	AT3G04480	AT3G04480	endoribonucleases	endoribonuclease	Arabidopsis thaliana endoribonuclease (AT3G04480) mRNA, complete cds [NM_111319]	ACAGTTTGAAAGAACCTATCTTCAATCTCGTCCCTGTCCTTGGTGCTGGAAACTCTTCTG	NM_111319	819604	chr3:1194097-1194038	NP307839	At.18853	AT3G04480	GO:0008150|GO:0004521|GO:0012505	GO:0004521=endoribonuclease activity	GO:0012505=endomembrane system	GO:0008150=biological_process
GT_At_Specific_00092135	-0.268061	0	0.845566	0.192502	0.424149	1.74954	1.1955	1.12306	0.142233	293.862	365.145	376.444	478.468	851.952	544.417	AT2G15042.1	AT2G15042	TargetID: AT2G15042.1; Description: protein binding ; Chromosomal Location: chr2:6510165-6512637; Gene Orientation: FORWARD; Next best Hit: AT1G33135.1(alignment length 29bp with 86.21%identity)	AT2G15042	TargetID: AT2G15042.1; Description: protein binding ; Chromosomal Location: chr2:6510165-6512637; Gene Orientation: FORWARD; Next best Hit: AT1G33135.1(alignment length 29bp with 86.21%identity)	GGCAAAAACAAAAGCAGAAGCACAAGCAGCACAACTCGTTAATGAAAGAGTATCTTCAAC		7922469						GO:0005488~binding,GO:0005515~protein binding,	GO:0005622~intracellular,GO:0005623~cell,GO:0005737~cytoplasm,GO:0005739~mitochondrion,GO:0043226~organelle,GO:0043227~membrane-bounded organelle,GO:0043229~intracellular organelle,GO:0043231~intracellular membrane-bounded organelle,GO:0044424~intracellular part,GO:0044444~cytoplasmic part,GO:0044464~cell part,
GT_A_84_P859101	-0.23157	0	1.44881	0.405747	1.66835	1.34148	1.1863	1.39871	0.142362	46.8	56.7	88.8	176	99.7	84	TC363849	AT5G50012;AT5G50011;AT5G50010	[AT5G50012, conserved peptide upstream open reading frame 36];[AT5G50011, conserved peptide upstream open reading frame 37];[AT5G50010, sequence-specific DNA binding transcription factors;transcription regulators]	TC311976	Unknown	TATAAGATTTTGTCGGTGTGGTTGTTATTGTTCATCTGTGAGTCGTGTGGCCGAGAGAAT	TC363849		chr5:20368008-20368067	TC311976		AT5G50012;AT5G50011;AT5G50010
GT_A_84_P835146	0	-0.153976	1.06892	0.304982	0.782922	1.18598	1.16669	1.0452	0.142594	124	115	154	215	202	187	AT4G34480	AT4G34480	O-Glycosyl hydrolases family 17 protein	AT4G34480.1	Arabidopsis thaliana catalytic/ cation binding / hydrolase, hydrolyzing O-glycosyl compounds (AT4G34480) mRNA, complete cds [NM_119613]	GGTTTAAAGGGAATTTTGCAATTTCTAAGCGACACTGGTTCGCCTTTTGCTATTAACCCG	NM_119613	829599	chr4:16483289-16483230	TC307858	At.54602	AT4G34480	GO:0005975|GO:0004553|GO:0012505	GO:0004553=hydrolase activity, hydrolyzing O-glycosyl compounds	GO:0012505=endomembrane system	GO:0005975=carbohydrate metabolic process
GT_A_84_P15602	0	-0.452319	0.613808	0.0538295	0.537343	0.596684	0.749686	0.627905	0.142803	319.548	240.992	289.489	467.333	345.994	360.932	ATGLR3.6	AT3G51480	glutamate receptor 3.6	ATGLR3.6 (GLUTAMATE RECEPTOR 3.6); intracellular ligand-gated ion channel	Arabidopsis thaliana ATGLR3.6 (GLUTAMATE RECEPTOR 3.6); intracellular ligand-gated ion channel (ATGLR3.6) mRNA, complete cds [NM_115007]	TCCTCTAGGGAAAGGCAGCTTGAAGATATCTCTGCAAATGGTTCAAGTCGCTGCAACTAA	NM_115007	824311	chr3:19104622-19104681	NP163466	At.35384	AT3G51480	GO:0016020|GO:0006874|GO:0009416|GO:0016021|GO:0005217|GO:0012505	GO:0005217=intracellular ligand-gated ion channel activity	GO:0016020=membrane|GO:0016021=integral to membrane|GO:0012505=endomembrane system	GO:0006874=cellular calcium ion homeostasis|GO:0009416=response to light stimulus
GT_A_84_P22341	0	-1.2047	2.45055	0.415281	2.16702	3.69076	1.96781	2.60853	0.14292	411	184	1330	1860	3800	1080	AT4G22520	AT4G22520	Bifunctional inhibitor/lipid-transfer protein/seed storage 2S albumin superfamily protein	protease inhibitor/seed storage/lipid transfer protein (LTP) family protein	Arabidopsis thaliana protease inhibitor/seed storage/lipid transfer protein (LTP) family protein (AT4G22520) mRNA, complete cds [NM_118378]	ACTATCAATGTGAGAGTTAACCAAGTTCTTAGACTCTGCCGTATAATTCCCCCACTTGGT	NM_118378	828347	chr4:11858896-11858955	TC395206	At.54478	AT4G22520	GO:0006869|GO:0008289|GO:0012505	GO:0008289=lipid binding	GO:0012505=endomembrane system	GO:0006869=lipid transport
GT_At_Specific_00191593	0	-0.143974	1.0217	0.292575	0.981278	0.77459	1.2728	1.00955	0.143193	7.84145	7.32291	9.42499	15.6	9.60471	12.7279	AT3G61020.1	AT3G61020	TargetID: AT3G61020.1; Symbol: ; pseudogene, similar to P0034A04.28, several hypothetical proteins - Arabidopsis thaliana; blastp match of 43% identity and 2.2e-46 P-value to GP;29837187;dbj;BAC75569.1;; Description: AP004333 P0034A04.28 {Oryza sativa (j	AT3G61020	TargetID: AT3G61020.1; Symbol: ; pseudogene, similar to P0034A04.28, several hypothetical proteins - Arabidopsis thaliana; blastp match of 43% identity and 2.2e-46 P-value to GP;29837187;dbj;BAC75569.1;; Description: AP004333 P0034A04.28 {Oryza sativa (j	CTTTAATAGTTCAAGTAAATGTGGCCTTGACATGATCCACAAGTAGAAACCAGAATAAGA		3769753
GT_A_84_P13408	-0.449736	0	0.789011	0.113092	0.43554	1.00766	1.69665	1.04662	0.143389	19.3	27.2	26.9637	35.9241	37.948	57.3978	AT1G25460	AT1G25460	NAD(P)-binding Rossmann-fold superfamily protein	oxidoreductase family protein	Arabidopsis thaliana oxidoreductase family protein (AT1G25460) mRNA, complete cds [NM_102357]	GGCTTTGCCTCCTTCAAGTCATTAACAGAGATGTTTGATGACTGTATCAAGTGTTTTCAA	NM_102357	839132	chr1:8944167-8944226	TC375319	At.51766	AT1G25460	GO:0050662|GO:0005488|GO:0008152|GO:0016491|GO:0005575|GO:0003824|GO:0044237	GO:0050662=coenzyme binding|GO:0005488=binding|GO:0016491=oxidoreductase activity|GO:0003824=catalytic activity	GO:0005575=cellular_component	GO:0008152=metabolic process|GO:0044237=cellular metabolic process
GT_A_84_P19719	0	-0.295689	1.8322	0.512169	1.5737	1.80927	1.8036	1.72886	0.14356	5.23403	4.4	11.0333	15.7	13.1339	12.274	AT5G48290	AT5G48290	Heavy metal transport/detoxification superfamily protein	heavy-metal-associated domain-containing protein	Arabidopsis thaliana heavy-metal-associated domain-containing protein (AT5G48290) mRNA, complete cds [NM_001036955]	TCTTATCCAAATACTCAGAAAGAAGGTAGCGTTCGCAGAGCTTGTGAGCGTGACCAAAGT	NM_001036955	834882	chr5:19569274-19569333	NP224159	At.28683	AT5G48290	GO:0005575|GO:0030001|GO:0046872	GO:0046872=metal ion binding	GO:0005575=cellular_component	GO:0030001=metal ion transport
GT_A_84_P13279	0	-0.394344	1.16768	0.257779	0.852946	1.59473	1.13691	1.19486	0.143748	10.2192	8.02297	13.5908	18.6	22.1	15.0964	AT1G09550	AT1G09550	Pectinacetylesterase family protein	pectinacetylesterase, putative	Arabidopsis thaliana pectinacetylesterase, putative (AT1G09550) mRNA, complete cds [NM_100826]	GGGCAAAGCTAAGGGGATTGCTGTGGCTGTTGGAGATTGGTATTTCGAAAGAACAAAACA	NM_100826	837481	chr1:3089895-3089746	TC373416	At.42219	AT1G09550	GO:0004091|GO:0008150|GO:0012505	GO:0004091=carboxylesterase activity	GO:0012505=endomembrane system	GO:0008150=biological_process
GT_A_84_P788452	-0.800788	0	1.6347	0.277972	2.3068	1.23975	1.55099	1.69918	0.143919	6.62	11.9	21.2	57.5	19.5	22.7	AT2G20835			AU229802	AU229802 RAFL17 Arabidopsis thaliana cDNA clone RAFL17-44-I06 3', mRNA sequence [AU229802]	GATGGCAATTCCTTGAATGTTGTTGTTGTGTTTTAATTTGAGGTCTCGGTCCTCGACGAA	AU229802	816616			At.39640		GO:0008150|GO:0003674	GO:0003674=molecular_function		GO:0008150=biological_process
GT_A_84_P19791	-0.155981	0	0.845129	0.229716	0.452544	1.43586	1.10687	0.998423	0.144426	373.444	429.346	442.498	573.777	805.99	601.993	AT5G66910	AT5G66910	Disease resistance protein (CC-NBS-LRR class) family	disease resistance protein (CC-NBS-LRR class), putative	Arabidopsis thaliana disease resistance protein (CC-NBS-LRR class), putative (AT5G66910) mRNA, complete cds [NM_126090]	TTTCAGTCACTTTGCTGGACATTCCTCAATTGCAACTCGGCAGTCTCAAGAAGCTATCAT	NM_126090	836825	chr5:26718948-26718889	TC359994	At.28651	AT5G66910	GO:0006915|GO:0006952|GO:0005524|GO:0012505	GO:0005524=ATP binding	GO:0012505=endomembrane system	GO:0006915=apoptotic process|GO:0006952=defense response
GT_A_84_P815292	-0.900538	0	1.04844	0.0492999	0.820692	1.34931	1.14792	1.10597	0.144573	21.7	41.8	49.6	72.1	73.9	60.3	LTA2	AT3G25860	2-oxoacid dehydrogenases acyltransferase family protein	AT3G25860.1	Arabidopsis thaliana LTA2; dihydrolipoyllysine-residue acetyltransferase (LTA2) mRNA, complete cds [NM_113489]	TCTGTGATTCAACAATGGCGGTTTCTTCTTCTTCGTTTCTATCGACAGCTTCACTAACCA	NM_113489	822181	chr3:9461855-9461914	TC314172	At.23227	AT3G25860	GO:0004742|GO:0009570|GO:0008152|GO:0006086	GO:0004742=dihydrolipoyllysine-residue acetyltransferase activity	GO:0009570=chloroplast stroma	GO:0008152=metabolic process|GO:0006086=acetyl-CoA biosynthetic process from pyruvate
GT_A_84_P12547	0	-0.810042	1.67655	0.288835	3.20194	0.580218	4.51442	2.76553	0.144646	275.998	162.438	522.299	2559.3	295.449	4237.35	CYP71A12	AT2G30750	cytochrome P450, family 71, subfamily A, polypeptide 12	CYP71A12 (cytochrome P450, family 71, subfamily A, polypeptide 12); electron carrier/ heme binding / iron ion binding / monooxygenase/ oxygen binding	Arabidopsis thaliana CYP71A12 (cytochrome P450, family 71, subfamily A, polypeptide 12); electron carrier/ heme binding / iron ion binding / monoox_ (CYP71A12) mRNA, complete cds [NM_128628]	ATCGAAAGCGAGAAGAGTATTGGATTCCAAGCTCAAAGAGACGACATCAAATTCATGATA	NM_128628	817626	chr2:13100383-13100324	TC366224	At.38323	AT2G30750	GO:0004497|GO:0009617|GO:0005506|GO:0019825|GO:0009055|GO:0012505|GO:0020037	GO:0004497=monooxygenase activity|GO:0005506=iron ion binding|GO:0019825=oxygen binding|GO:0009055=electron carrier activity|GO:0020037=heme binding	GO:0012505=endomembrane system	GO:0009617=response to bacterium
GT_A_84_P599263	0.529327	0	-0.731579	-0.0674173	0.511381	0.458526	1.29853	0.756146	0.144821	421	301	104	419	287	482	AT4G33960	AT4G33960	unknown protein; FUNCTIONS IN: molecular_function unknown; INVOLVED IN: biological_process unknown; LOCATED IN: endomembrane system; EXPRESSED IN: 20 plant structures; EXPRESSED DURING: 10 growth stages; BEST Arabidopsis thaliana protein match is: unknown	hypothetical protein	Arabidopsis thaliana unknown protein (AT4G33960) mRNA, complete cds [NM_119557]	TATTTAGATCTTATTCTTCTTAATTCTTGTAACTCTGTATATTGCTTAATTTCTTCAACC	NM_119557	829542	chr4:16277664-16277723	TC397769	At.31534	AT4G33960	GO:0003674|GO:0008150|GO:0012505	GO:0003674=molecular_function	GO:0012505=endomembrane system	GO:0008150=biological_process
GT_A_84_P69024	-0.300303	0	1.09346	0.264385	0.791717	1.10788	1.35558	1.08506	0.144843	351	446	546	754	667	743	AT3G13030	AT3G13030	hAT transposon superfamily protein	hAT dimerisation domain-containing protein	Arabidopsis thaliana hAT dimerisation domain-containing protein (AT3G13030) mRNA, complete cds [NM_001161140]	GAAGGAATGAGCAATCGTGAAAGACAGCATCTGGATGAGTTGGTATTCGTTCAATACAAT	NM_001161140	820489	chr3:4169794-4169735	TC363251	At.39503	AT3G13030	GO:0008150|GO:0046983|GO:0005575	GO:0046983=protein dimerization activity	GO:0005575=cellular_component	GO:0008150=biological_process
GT_A_84_P171963	1.38477	-0.31006	0	0.358238	1.7853	0.748966	2.25972	1.598	0.144958	30.0865	9.58968	6.82081	40.02	13.864	37.0655	AT2G39410	AT2G39410	alpha/beta-Hydrolases superfamily protein	hydrolase, alpha/beta fold family protein	Arabidopsis thaliana hydrolase, alpha/beta fold family protein (AT2G39410) mRNA, complete cds [NM_179984]	TCGAGGATTTAAGTTGTTCACATGCAGATGGCTACCAACAAACAGAGAGCCAAGGGCTTT	NM_179984	818526	chr2:16455896-16455955	TC387607	At.37174	AT2G39410	GO:0016787	GO:0016787=hydrolase activity
GT_A_84_P588958	-0.574999	0	1.27109	0.232029	1.00213	1.38577	1.32092	1.23627	0.146361	5.92	9.1	12.6	17.8	16.5	14.8	AT1G63630	AT1G63630	Tetratricopeptide repeat (TPR)-like superfamily protein	pentatricopeptide (PPR) repeat-containing protein	Arabidopsis thaliana pentatricopeptide (PPR) repeat-containing protein (AT1G63630) mRNA, complete cds [NM_105040]	GTCAAAGAAAGAAAGGTCTCCGAGGCTGAAGAAATATACAAGGAGATGCTTCGTTGGAGT	NM_105040	842667	chr1:23587568-23587627	TC380051	At.50801	AT1G63630	GO:0008150|GO:0005575		GO:0005575=cellular_component	GO:0008150=biological_process
GT_A_84_P12207	-0.219089	0	1.00004	0.260318	1.58074	0.445462	2.28819	1.43813	0.146486	109.444	131.453	150.838	383.999	124.209	417.995	AT5G62040	AT5G62040	PEBP (phosphatidylethanolamine-binding protein) family protein	brother of FT and TFL1 protein (BFT)	Arabidopsis thaliana brother of FT and TFL1 protein (BFT) (AT5G62040) mRNA, complete cds [NM_125597]	GCGCCGGAAACTAGAGAGTGTTTCAACACAAACGCTTTCTCTTCTTACTTTGGTCTTTCT	NM_125597	836324	chr5:24923581-24923640	TC386949	At.55676	AT5G62040	GO:0010228|GO:0008429|GO:0005575|GO:0009908	GO:0008429=phosphatidylethanolamine binding	GO:0005575=cellular_component	GO:0010228=vegetative to reproductive phase transition of meristem|GO:0009908=flower development
GT_A_84_P842591	0	-0.838209	0.690814	-0.0491317	0.673085	0.659668	0.964419	0.765724	0.146522	47.3	27.3	45.2	76	53.5	62	AT1G62910	AT1G62910	Pentatricopeptide repeat (PPR) superfamily protein	AT1G62910.1	Arabidopsis thaliana pentatricopeptide (PPR) repeat-containing protein (AT1G62910) mRNA, complete cds [NM_104969]	GGTGGGAATTGTTTTGTAATCTCAGCCTTAAAGGAGTGAGCCCTAATGTTATAGCCTACA	NM_104969	842592	chr1:023304289-023304348	NP281182	At.36204	AT1G62910
GT_A_84_P786027	0	-0.0299845	1.05589	0.341969	0.47069	2.40752	1.75807	1.54543	0.147743	845	854	1040	1180	3210	1920	DMR6			BX832525	Arabidopsis thaliana Full-length cDNA Complete sequence from clone GSLTPGH78ZH03 of Hormone Treated Callus of strain col-0 of Arabidopsis thaliana (thale cress) [BX832525]	CAAAACCCGGCGACATCGTGCTTATCGAAAGGTTAGTTAGGTAGAGGACAATTACCATAA	BX832525	832524	chr5:8381110-8381169		At.23761		GO:0009813|GO:0016706|GO:0005575	GO:0016706=oxidoreductase activity, acting on paired donors, with incorporation or reduction of molecular oxygen, 2-oxoglutarate as one donor, and incorporation of one atom each of oxygen into both donors	GO:0005575=cellular_component	GO:0009813=flavonoid biosynthetic process
GT_A_84_P213788	0	-0.288079	1.65376	0.455227	0.8322	2.6072	2.29388	1.9111	0.148814	10.2	8.62	19	18.3	44.5	33.6	NP043480				GB	GAAGAACTTTCTCAGATTCTTTCTAGTGCTTGGTGTGTTATCTGGTCTCTGTTATTTCCT	NP043480		chr1:3710876-3710935	NP043480
GT_A_84_P16705	1.41246	0	-0.764204	0.216084	1.05486	1.42466	1.74294	1.40749	0.148998	28.99	11.2379	3.79604	22.8	20.9332	24.4875	AT4G31230	AT4G31230	Protein kinase protein with adenine nucleotide alpha hydrolases-like domain	protein kinase family protein	Arabidopsis thaliana protein kinase family protein (AT4G31230) mRNA, complete cds [NM_119272]	ATTAAGAGTACTTGCTGAAGAATCAACACAGGCTGCAGTAGTCATTAACAGCTCCGGACC	NM_119272	829250	chr4:15173170-15173111	TC361250	At.50386	AT4G31230	GO:0004672|GO:0004674|GO:0006950|GO:0006468|GO:0005575|GO:0005524	GO:0004672=protein kinase activity|GO:0004674=protein serine/threonine kinase activity|GO:0005524=ATP binding	GO:0005575=cellular_component	GO:0006950=response to stress|GO:0006468=protein phosphorylation
GT_A_84_P513574	-1.99971	0	2.68894	0.229743	1.3015	5.93622	3.63606	3.62459	0.149588	150	619	2290	1490	26300	5010	LURP1	AT2G14560	Protein of unknown function (DUF567)	LURP1 (LATE UPREGULATED IN RESPONSE TO HYALOPERONOSPORA PARASITICA)	Arabidopsis thaliana LURP1 (LATE UPREGULATED IN RESPONSE TO HYALOPERONOSPORA PARASITICA) (LURP1) mRNA, complete cds [NM_201727]	TCTGACACCATTATTGCCCACGTAAACAAACTCTCTTTCCTTATTTTTGTTTTAGAAGAC	NM_201727	815943	chr2:6214663-6214722	TC385320	At.28628	AT2G14560	GO:0003674|GO:0009751|GO:0050832|GO:0005575	GO:0003674=molecular_function	GO:0005575=cellular_component	GO:0009751=response to salicylic acid stimulus|GO:0050832=defense response to fungus
GT_A_84_P13202	0	-0.349603	1.91489	0.521763	1.06633	2.71055	2.4089	2.06193	0.150119	1894.68	1534.34	4229.57	3998.2	8879.86	6759.26	anac036	AT2G17040	NAC domain containing protein 36	anac036 (Arabidopsis NAC domain containing protein 36); transcription factor	Arabidopsis thaliana anac036 (Arabidopsis NAC domain containing protein 36); transcription factor (anac036) mRNA, complete cds [NM_127259]	AATTACCAAAACCAGGAGTAGAATGGGACCAGTTGTTGAGTATAAGCCCATGGCTCCAGA	NM_127259	816209	chr2:7408029-7408088	TC375144	At.28710	AT2G17040	GO:0045792|GO:0003700|GO:0010200|GO:0009965|GO:0007275|GO:0005575|GO:0048281	GO:0003700=sequence-specific DNA binding transcription factor activity	GO:0005575=cellular_component	GO:0045792=negative regulation of cell size|GO:0010200=response to chitin|GO:0009965=leaf morphogenesis|GO:0007275=multicellular organismal development|GO:0048281=inflorescence morphogenesis
GT_A_84_P281930	0	-0.04527	1.64267	0.532468	1.60144	1.73136	1.30139	1.54473	0.15022	363	363	671	1110	863	601	AT3G47820	AT3G47820	PLANT U-BOX 39	armadillo/beta-catenin repeat family protein / U-box domain-containing protein	Arabidopsis thaliana armadillo/beta-catenin repeat family protein / U-box domain-containing protein (AT3G47820) mRNA, complete cds [NM_114650]	TTGAAGGAGAAAGCTTCAAAGATTCTACAGACATTGAGAGGCGGAGGGAGTGAATTCGGT	NM_114650	823936	chr3:17645790-17645849	TC367239	At.35768	AT3G47820	GO:0004842|GO:0016567|GO:0005488|GO:0000151	GO:0004842=ubiquitin-protein ligase activity|GO:0005488=binding	GO:0000151=ubiquitin ligase complex	GO:0016567=protein ubiquitination
GT_A_84_P16401	-1.98241	0	0.334264	-0.549382	0.479543	2.26682	0.551404	1.09926	0.150784	67.0666	273.463	197.795	372.359	913.198	260.898	AtRLP20	AT2G25440	receptor like protein 20	AtRLP20 (Receptor Like Protein 20); kinase/ protein binding	Arabidopsis thaliana AtRLP20 (Receptor Like Protein 20); kinase/ protein binding (AtRLP20) mRNA, complete cds [NM_128101]	GTGGCAATGGGGTATGGACCTGGATTGTTGGTTGGATTTGCAATTGCATATGTCATTGCT	NM_128101	817082	chr2:10829286-10829345	TC362699	At.52911	AT2G25440	GO:0007165|GO:0016301|GO:0012505	GO:0016301=kinase activity	GO:0012505=endomembrane system	GO:0007165=signal transduction
GT_At_Specific_00289637	-0.693616	0	1.28784	0.198075	1.87988	1.01681	1.11038	1.33569	0.150933	24.9199	41.5885	58.2567	149.479	58.3915	58.4541	AT5G47500.1	AT5G47500	TargetID: AT5G47500.1; Description: pectinesterase family protein ; Chromosomal Location: chr5:19270959-19272883; Gene Orientation: REVERSE; Next best Hit: AT2G07500.1(alignment length 26bp with 92.31%identity)	AT5G47500	TargetID: AT5G47500.1; Description: pectinesterase family protein ; Chromosomal Location: chr5:19270959-19272883; Gene Orientation: REVERSE; Next best Hit: AT2G07500.1(alignment length 26bp with 92.31%identity)	AACAATAACAAGAGCATCACAATCAAGATTGCTCCCGGATTTTACAGAGAGAAAGTGGTG		834800						GO:0003824~catalytic activity,GO:0004091~carboxylesterase activity,GO:0016787~hydrolase activity,GO:0016788~hydrolase activity, acting on ester bonds,GO:0030599~pectinesterase activity,GO:0045330~aspartyl esterase activity,	GO:0005576~extracellular region,GO:0005618~cell wall,GO:0005623~cell,GO:0009505~plant-type cell wall,GO:0012505~endomembrane system,GO:0030312~external encapsulating structure,GO:0044464~cell part,	GO:0007047~cell wall organization,GO:0009987~cellular process,GO:0016043~cellular component organization,GO:0042545~cell wall modification,GO:0045229~external encapsulating structure organization,
GT_A_84_P18770	-0.624709	0	1.33331	0.2362	1.74511	1.40797	0.89408	1.34905	0.151184	945.494	1504.33	2174.72	4924.7	2769.93	1820	AT5G47500	AT5G47500	Pectin lyase-like superfamily protein	pectinesterase family protein	Arabidopsis thaliana pectinesterase family protein (AT5G47500) mRNA, complete cds [NM_124123]	ATCCATTTATCGCTAAGAGCTTCGTTAATGGGAGACATTGGATCGCTCCTCGAGATGCTT	NM_124123	834800	chr5:19271323-19271264	TC369939	At.7961	AT5G47500	GO:0030599|GO:0042545|GO:0009505|GO:0005618|GO:0012505	GO:0030599=pectinesterase activity	GO:0009505=plant-type cell wall|GO:0005618=cell wall|GO:0012505=endomembrane system	GO:0042545=cell wall modification
GT_At_Specific_00156221	0	-0.163483	1.92179	0.586102	2.06055	1.9621	1.43807	1.82024	0.151246	4.82919	4.44927	10.8321	20.3	13.4722	8.79	AT3G21350.2	AT3G21350	TargetID: AT3G21350.2; Description: RNA polymerase transcriptional regulation mediator-related ; Chromosomal Location: chr3:7517070-7518744; Gene Orientation: FORWARD; Next best Hit: AT2G07155.1(alignment length 16bp with 100.00%identity)	AT3G21350	TargetID: AT3G21350.2; Description: RNA polymerase transcriptional regulation mediator-related ; Chromosomal Location: chr3:7517070-7518744; Gene Orientation: FORWARD; Next best Hit: AT2G07155.1(alignment length 16bp with 100.00%identity)	CTTGCAAGTGTGCTTAGTTGCAATAGTCTTAAGTTTATCAGTTAACTTAGGAAGCTACTT		821689						GO:0003702~RNA polymerase II transcription factor activity,GO:0005488~binding,GO:0005515~protein binding,GO:0016251~general RNA polymerase II transcription factor activity,GO:0016455~RNA polymerase II transcription mediator activity,GO:0030528~transcription regulator activity,	GO:0000119~mediator complex,GO:0005622~intracellular,GO:0005623~cell,GO:0005634~nucleus,GO:0043226~organelle,GO:0043227~membrane-bounded organelle,GO:0043229~intracellular organelle,GO:0043231~intracellular membrane-bounded organelle,GO:0044424~intracellular part,GO:0044464~cell part,	GO:0006355~regulation of transcription, DNA-dependent,GO:0006357~regulation of transcription from RNA polymerase II promoter,GO:0009889~regulation of biosynthetic process,GO:0010468~regulation of gene expression,GO:0010556~regulation of macromolecule biosynthetic process,GO:0019219~regulation of nucleobase, nucleoside, nucleotide and nucleic acid metabolic process,GO:0019222~regulation of metabol…
GT_A_84_P562126	-0.0535078	0	3.69428	1.21359	2.55036	4.70422	3.76062	3.67173	0.151322	127	136	1010	778	2460	1200	AT1G13470	AT1G13470	Protein of unknown function (DUF1262)	hypothetical protein	Arabidopsis thaliana unknown protein (AT1G13470) mRNA, complete cds [NM_101217]	TAAGTTGAGAACCAAGTGGGAATCATGAGAGATTTCTTGTATGTTTTAAGCTTTCTTGTG	NM_101217	837907	chr1:4620349-4620290	TC370703	At.42028	AT1G13470	GO:0003674|GO:0008150	GO:0003674=molecular_function		GO:0008150=biological_process
GT_A_84_P753500	0	0.625071	-0.147565	0.159169	0.558961	0.62693	1.85772	1.01454	0.151885	84.2	134	45	125	93.1	205	AT1G51645	AT1G51645	other RNA	AT1G51645.1	Arabidopsis thaliana (AT1G51645) otherRNA [NR_022232]	CTGAGAAAACCGGCTTCTCTTGGAGAATCCGCTTGAATTCTGTTTCAAGATTCTTCAGCG	NR_022232	5007790	chr1:19154936-19154995		At.71109	AT1G51645
GT_A_84_P590512	-0.371939	0	1.07723	0.235099	0.978913	1.25986	0.849381	1.02938	0.153088	99.6	133	161	256	221	156	AtGRF7	AT5G53660	growth-regulating factor 7	AtGRF7 (GROWTH-REGULATING FACTOR 7); transcription activator	Arabidopsis thaliana AtGRF7 (GROWTH-REGULATING FACTOR 7); transcription activator (AtGRF7) mRNA, complete cds [NM_124745]	ATGGCAATCTCTCTCTTTACTCGCTTGATCTCTCAATGGGAGGAAACAACTTAATGGGCC	NM_124745	835447	chr5:21795568-21795627	TC370062	At.29543	AT5G53660	GO:0010114|GO:0048366|GO:0016563|GO:0005634|GO:0080167|GO:0010218		GO:0005634=nucleus	GO:0010114=response to red light|GO:0048366=leaf development|GO:0080167=response to karrikin|GO:0010218=response to far red light
GT_A_84_P15883	0	-0.667385	1.50304	0.278553	0.964264	1.72861	1.79987	1.49758	0.154447	1770	1150	2970	3480	4200	4140	CBP60G	AT5G26920	Cam-binding protein 60-like G	CBP60G (CAM-BINDING PROTEIN 60-LIKE.G); calmodulin binding	Arabidopsis thaliana CBP60G (CAM-BINDING PROTEIN 60-LIKE.G); calmodulin binding (CBP60G) mRNA, complete cds [NM_122574]	TTTTGCAAACGTTAATTTGGGATCTCCAAGAGCCAGGTGGTGTAAGGTTAAGGCAGCTTT	NM_122574	832750	chr5:9478319-9478378	NP043834	At.30838	AT5G26920	GO:0005516|GO:0009617|GO:0009697|GO:0002237|GO:0009816	GO:0005516=calmodulin binding		GO:0009617=response to bacterium|GO:0009697=salicylic acid biosynthetic process|GO:0002237=response to molecule of bacterial origin|GO:0009816=defense response to bacterium, incompatible interaction
GT_A_84_P79105	-0.453963	0	0.941778	0.162605	0.704887	1.48238	0.811905	0.999726	0.154547	104	147	162	234	285	168	AT1G66860	AT1G66860	Class I glutamine amidotransferase-like superfamily protein	hydrolase	Arabidopsis thaliana hydrolase (AT1G66860) mRNA, complete cds [NM_105357]	GTATGGCATGATTTATGTCAATATGCATACGACTTGCAATGAAAGATTTTGGTTGATGTC	NM_105357	843004	chr1:24944438-24944497	TC399247	At.18869	AT1G66860	GO:0016787|GO:0005575|GO:0006541	GO:0016787=hydrolase activity	GO:0005575=cellular_component	GO:0006541=glutamine metabolic process
GT_A_84_P16982	-1.40376	0	1.02607	-0.125899	0.714096	2.37134	1.08271	1.38938	0.154723	125.475	342.578	400.25	548.821	1229.96	472.36	PDF1.5	AT1G55010	plant defensin 1.5	PDF1.5 (plant defensin 1.5)	Arabidopsis thaliana PDF1.5 (plant defensin 1.5) (PDF1.5) mRNA, complete cds [NM_104375]	TGGATATTGCGCTGGTGGCTACCCATGGTACAGATCATGTTTCTGTTTCTTCTCTTGCTA	NM_104375	841943	chr1:20517343-20517402	TC398501	At.52210	AT1G55010	GO:0003674|GO:0006952|GO:0012505	GO:0003674=molecular_function	GO:0012505=endomembrane system	GO:0006952=defense response
GT_A_84_P580951	-0.778214	0	1.49407	0.23862	1.03888	1.54744	1.84076	1.47569	0.154913	52.1	92.2	149	185	187	215	AT1G68390	AT1G68390	Core-2/I-branching beta-1,6-N-acetylglucosaminyltransferase family protein	hypothetical protein	Arabidopsis thaliana unknown protein (AT1G68390) mRNA, complete cds [NM_105510]	AGTTCATGGAGAACCTAAGGAGTGGTGGTGAGTGTCTCTACAATGGAGAAGAGACGAATA	NM_105510	843168	chr1:25645342-25645401	TC381556	At.50959	AT1G68390	GO:0003674|GO:0008150|GO:0005575	GO:0003674=molecular_function	GO:0005575=cellular_component	GO:0008150=biological_process
GT_A_84_P511702	0	-1.99454	0.844686	-0.383284	0.965964	0.92334	1.47987	1.12306	0.154921	95	24.6	101	187	129	178	AT1G53625	AT1G53625	unknown protein; Has 29996 Blast hits to 6987 proteins in 655 species: Archae - 23; Bacteria - 6686; Metazoa - 10521; Fungi - 1178; Plants - 7439; Viruses - 681; Other Eukaryotes - 3468 (source: NCBI BLink).	hypothetical protein	Arabidopsis thaliana unknown protein (AT1G53625) mRNA, complete cds [NM_179473]	CTAAGCCTAAGAAGAAGCGTCGTGATGATGTAGGAGCTGTATCAATAGACTCATGTTGCT	NM_179473	841798	chr1:20014705-20014646	TC387709	At.64869	AT1G53625	GO:0003674|GO:0008150|GO:0005575	GO:0003674=molecular_function	GO:0005575=cellular_component	GO:0008150=biological_process
GT_A_84_P249495	-1.04012	0	1.11597	0.0252829	0.603496	2.25513	1.33343	1.39735	0.155321	451	957	1190	1420	3170	1570	AT5G52760	AT5G52760	Copper transport protein family	heavy-metal-associated domain-containing protein	Arabidopsis thaliana heavy-metal-associated domain-containing protein (AT5G52760) mRNA, complete cds [NM_124654]	CATCAACCATACGGAAATTGTAGAGTGGTAGACGAACCAAATTGTGTGATTATGTGATTG	NM_124654	835353	chr5:21387484-21387543	TC383602	At.29597	AT5G52760	GO:0005575|GO:0046872	GO:0046872=metal ion binding	GO:0005575=cellular_component
GT_A_84_P762469	0	0.638584	-0.818241	-0.0598855	0.504656	0.843895	0.743272	0.697274	0.155591	24.9	40	8.36	35.6	32	28	AT3G26742	AT3G26742	unknown protein; FUNCTIONS IN: molecular_function unknown; INVOLVED IN: biological_process unknown; LOCATED IN: endomembrane system; Has 30201 Blast hits to 17322 proteins in 780 species: Archae - 12; Bacteria - 1396; Metazoa - 17338; Fungi - 3422; Plants	AT3G26742.1	Arabidopsis thaliana unknown protein (AT3G26742) mRNA, complete cds [NM_001125235]	GCGAAAGCGTAAACAAGAACAGTCAAGCATCTGACCAGGAGTTGAAAATGGAATCTTGAG	NM_001125235	6241077	chr3:9832813-9832872		At.68715	AT3G26742	GO:0012505		GO:0012505=endomembrane system
GT_A_84_P811245	0	-0.221261	0.530536	0.103091	0.622344	0.451053	1.90101	0.991468	0.155824	56.6	50.1	48.4	87.8	55.4	142	AT4G40030	AT4G40030	Histone superfamily protein	AT4G40030.3	Arabidopsis thaliana histone H3.2 (AT4G40030) mRNA, complete cds [NM_001085048]	TAGCCGTGTATCGAGAACTAGGGTTTTCGAGTCAATTTTGCCCCTTTTGGTTATATCTGG	NM_001085048	830164	chr4:18556596-18556537	TC309340	At.24091	AT4G40030	GO:0006334|GO:0005634|GO:0000786|GO:0003677	GO:0003677=DNA binding	GO:0005634=nucleus|GO:0000786=nucleosome	GO:0006334=nucleosome assembly
GT_A_84_P181884	-0.0657453	0	1.02256	0.31894	0.922304	1.05408	0.849736	0.94204	0.156179	2994.8	3234.34	3769.67	5985.96	4659.95	3794.6	AT1G17140	AT1G17140	interactor of constitutive active rops 1	tropomyosin-related	Arabidopsis thaliana tropomyosin-related (AT1G17140) mRNA, complete cds [NM_101574]	TGCTGTATTTACCTGGAAGTTTTTGTAAGTGGGTCCGCTTCATCAGAAGCTAACTATCAA	NM_101574	838284	chr1:5856677-5856618		At.70431	AT1G17140	GO:0003674|GO:0008150|GO:0005886|GO:0005634	GO:0003674=molecular_function	GO:0005886=plasma membrane|GO:0005634=nucleus	GO:0008150=biological_process
GT_A_84_P20326	-0.578332	0.645859	0	0.0225089	0.711762	0.400063	1.04628	0.71937	0.156273	1120	2700	990	2760	1580	2320	AT3G50210	AT3G50210	2-oxoglutarate (2OG) and Fe(II)-dependent oxygenase superfamily protein	2-oxoacid-dependent oxidase, putative	Arabidopsis thaliana 2-oxoacid-dependent oxidase, putative (AT3G50210) mRNA, complete cds [NM_202678]	TTTTCAAAAGAGCTGTGTATGGAGAGCATCTCGTAAGTAAAGTCCAGACCAACTTTGCTA	NM_202678	824183	chr3:18614402-18614343	NP209143	At.35519	AT3G50210	GO:0005506|GO:0007568|GO:0016491|GO:0009267	GO:0005506=iron ion binding|GO:0016491=oxidoreductase activity		GO:0007568=aging|GO:0009267=cellular response to starvation
GT_A_84_P562094	0	-0.211212	1.21576	0.33485	0.995844	1.24096	1.12148	1.11943	0.156375	10.4	9.27	14.3	20.9	17.6	15.2	AT1G13200	AT1G13200	F-box and associated interaction domains-containing protein	F-box family protein	Arabidopsis thaliana F-box family protein (AT1G13200) mRNA, complete cds [NM_101191]	GAAGATCCTTCTCTCACATCGCTATTCCCGAGGTTTGGTAAAGTACGATCCCCTAACAAA	NM_101191	837880	chr1:4507359-4507300	TC370165	At.65908	AT1G13200	GO:0003674|GO:0008150|GO:0009507	GO:0003674=molecular_function	GO:0009507=chloroplast	GO:0008150=biological_process
GT_A_84_P20114	-0.110895	0	4.04095	1.31002	2.50171	5.49629	4.36152	4.11984	0.158042	43.1155	48.0445	453.718	265.729	1504.79	642.95	AtRLP23	AT2G32680	receptor like protein 23	AtRLP23 (Receptor Like Protein 23); kinase/ protein binding	Arabidopsis thaliana AtRLP23 (Receptor Like Protein 23); kinase/ protein binding (AtRLP23) mRNA, complete cds [NM_128827]	AATCAAGATGGGGGTTTATATATGGTATACGAGGAGAAGCTGTTCGACGAAGGCGGCTAT	NM_128827	817828	chr2:13860640-13860581	TC359981	At.66389	AT2G32680	GO:0007165|GO:0016301|GO:0006952|GO:0012505	GO:0016301=kinase activity	GO:0012505=endomembrane system	GO:0007165=signal transduction|GO:0006952=defense response
GT_A_84_P576707	0.431936	-0.145555	0	0.0954606	0.51373	0.806399	2.79563	1.37192	0.158547	376	260	165	401	349	1300	AT3G09020	AT3G09020	alpha 1,4-glycosyltransferase family protein	alpha 1,4-glycosyltransferase family protein / glycosyltransferase sugar-binding DXD motif-containing protein	Arabidopsis thaliana alpha 1,4-glycosyltransferase family protein / glycosyltransferase sugar-binding DXD motif-containing protein (AT3G09020) mRNA, complete cds [NM_111736]	TGGGTTGAGATTGAGAAGCTATTCAAGGTTCCAAGAACAGAGAAAGATTCAAAGAGAGTT	NM_111736	820054	chr3:2754330-2754389	TC371229	At.40184	AT3G09020	GO:0008150|GO:0005795|GO:0016757|GO:0016740	GO:0016757=transferase activity, transferring glycosyl groups|GO:0016740=transferase activity	GO:0005795=Golgi stack	GO:0008150=biological_process
GT_At_Specific_00076071	-1.19295	0	2.47013	0.425725	1.60578	3.93139	2.37065	2.63594	0.158641	400.999	945.986	3007.19	2811.76	10014.6	3184.96	AT1G76960.1	AT1G76960	TargetID: AT1G76960.1; Description: unknown protein ; Chromosomal Location: chr1:28920457-28920956; Gene Orientation: REVERSE; Next best Hit: AT2G05930.1(alignment length 15bp with 100.00%identity)	AT1G76960	TargetID: AT1G76960.1; Description: unknown protein ; Chromosomal Location: chr1:28920457-28920956; Gene Orientation: REVERSE; Next best Hit: AT2G05930.1(alignment length 15bp with 100.00%identity)	ACCCACCGTATTGCCGTCCATGAGAGTTTCAATTTGGTCACATGAATGAATTATAGTCAA		844031							GO:0005623~cell,GO:0012505~endomembrane system,GO:0044464~cell part,
GT_A_84_P836191	-0.307865	0	2.44847	0.713533	2.60199	1.6035	2.89529	2.36692	0.15866	3.75	4.79	15	28.4	10.1	23.2	TA52349_3702	AT3G13030	hAT transposon superfamily protein	TA52349_3702	Unknown	GAGACGTTTCCTAAGATGGTGATGGAAGAAAGATCTGTCATACTGCTAACAGAGTGGGGA	TA52349_3702		chr3:4171439-4171378	TC308206		AT3G13030
GT_A_84_P753457	-0.275117	0	1.26215	0.329012	0.733686	1.53339	1.54331	1.27013	0.158689	9.37	11.7	16.1	19	23.5	22.2	AT1G30282	AT1G30282	other RNA	AT1G30282.1	Arabidopsis thaliana (AT1G30282) otherRNA [NR_022184]	ATGAATTCGATCTTGGTTTCGTCATCGAGCTCTGTTTTTTCGATCCTTCCTTCGCAGAAC	NR_022184	5007742	chr1:10664173-10664232			AT1G30282
GT_A_84_P604856	0	-1.13951	0.97824	-0.0537554	0.619339	1.92379	1.04291	1.19535	0.158913	42.7	20	49.8	66.1	116	59.1	AT5G59990	AT5G59990	CCT motif family protein	hypothetical protein	Arabidopsis thaliana unknown protein (AT5G59990) mRNA, complete cds [NM_125392]	TAAGAGGGAGATTTGCAAGAAATGATGAGATCTCACAACAAGAACAAGTTGATGTTATGG	NM_125392	836121	chr5:24151339-24151280	TC379255	At.55631	AT5G59990	GO:0003674|GO:0008150|GO:0005575	GO:0003674=molecular_function	GO:0005575=cellular_component	GO:0008150=biological_process
GT_A_84_P731515	-0.237331	0	0.460231	0.0743	0.484309	2.47265	0.699229	1.21873	0.15914	47.6	57.9	45.7	79.1	223	61.2	ATCNGC12	AT2G46450	cyclic nucleotide-gated channel 12	ATCNGC12; cation channel/ cyclic nucleotide binding / ion channel	Arabidopsis thaliana ATCNGC12; cation channel/ cyclic nucleotide binding / ion channel (ATCNGC12) mRNA, complete cds [NM_180123]	GATAGAGGGACTTACTCAGGTATAATGTGGATACATAGATTCTAGATGTGATCATGTAAA	NM_180123	819253	chr2:19069267-19069326	TC384336	At.50596	AT2G46450	GO:0030551|GO:0005261|GO:0005886|GO:0009620|GO:0005216	GO:0030551=cyclic nucleotide binding|GO:0005261=cation channel activity|GO:0005216=ion channel activity	GO:0005886=plasma membrane	GO:0009620=response to fungus
GT_A_84_P23800	-0.639777	0	0.738864	0.0330289	0.701998	1.29458	0.502077	0.832884	0.159822	877	1410	1350	2240	2400	1300	ATMKK4	AT1G51660	mitogen-activated protein kinase kinase 4	ATMKK4 (ARABIDOPSIS THALIANA MITOGEN-ACTIVATED PROTEIN KINASE KINASE 4); MAP kinase kinase/ kinase	Arabidopsis thaliana ATMKK4 (ARABIDOPSIS THALIANA MITOGEN-ACTIVATED PROTEIN KINASE KINASE 4); MAP kinase kinase/ kinase (ATMKK4) mRNA, complete cds [NM_104044]	CTATTGCAGCATCCTTTCATATTAAGAGCAAGTCCGAGCCAGAACAGGTCTCCTCAGAAT	NM_104044	841591	chr1:19155556-19155615	TC366323	At.351	AT1G51660	GO:0010227|GO:0005737|GO:0000165|GO:0016301|GO:2000038|GO:0009814|GO:2000037|GO:0005634|GO:0004708	GO:0016301=kinase activity|GO:0004708=MAP kinase kinase activity	GO:0005737=cytoplasm|GO:0005634=nucleus	GO:0010227=floral organ abscission|GO:0000165=MAPK cascade|GO:2000038=regulation of stomatal complex development|GO:0009814=defense response, incompatible interaction|GO:2000037=regulation of stomatal complex patterning
GT_A_84_P15115	-1.0643	0	3.69468	0.876796	2.38895	4.38961	3.93474	3.5711	0.160046	26	56.103	416.765	286.972	815.97	558.527	AT3G24982	AT3G24982	receptor like protein 40	protein binding	Arabidopsis thaliana protein binding (AT3G24982) mRNA, complete cds [NM_113404]	CAACTCATTTCTTTATATAAACCGAAGTGGCTAGCTTCTCTGGTAATTAAGAGCAGAAAC	NM_113404	822091	chr3:9106222-9106163	TC376706	At.74134	AT3G24982	GO:0007165|GO:0012505		GO:0012505=endomembrane system	GO:0007165=signal transduction
GT_A_84_P761881	-0.193008	0	1.4762	0.427731	1.0365	1.40925	1.76431	1.40336	0.160717	529	624	996	1250	1150	1380	AT3G04640	AT3G04640	glycine-rich protein	AT3G04640.2	Arabidopsis thaliana glycine-rich protein (AT3G04640) mRNA, complete cds [NM_001084637]	CAGACGGTGACGTAATCGAAGCCAATTTACCGAAATTAACAGTCGTTGTTAAGAAAGGCG	NM_001084637	819622	chr3:1261387-1261328	TC300375	At.72881	AT3G04640	GO:0008150|GO:0003674|GO:0031225	GO:0003674=molecular_function	GO:0031225=anchored to membrane	GO:0008150=biological_process
GT_A_84_P68884	0	-0.488364	3.90833	1.13999	2.94828	4.19469	3.68947	3.61081	0.160801	135	99.3	1200	1050	1770	1170	AT4G21840	AT4G21840	methionine sulfoxide reductase B8	methionine sulfoxide reductase domain-containing protein / SelR domain-containing protein	Arabidopsis thaliana methionine sulfoxide reductase domain-containing protein / SelR domain-containing protein (AT4G21840) mRNA, complete cds [NM_118304]	ATTCGCTTCTGCTGATTCTTCCAAATAATCATCACTGATCGGTCGGACCACTTTACCTCA	NM_118304	828272	chr4:11587258-11587199	TC398279	At.32596	AT4G21840	GO:0008113|GO:0005829|GO:0055114	GO:0008113=peptide-methionine (S)-S-oxide reductase activity	GO:0005829=cytosol	GO:0055114=oxidation-reduction process
GT_A_84_P14396	0	-0.03127	0.578569	0.182433	0.640575	0.426199	1.59263	0.886467	0.160804	923	932	816	1450	888	1870	CPuORF34	AT1G29952;AT1G29950;AT1G29951	[AT1G29952, conserved peptide upstream open reading frame 34];[AT1G29950, basic helix-loop-helix (bHLH) DNA-binding superfamily protein];[AT1G29951, conserved peptide upstream open reading frame 35]	CPuORF34 (Conserved peptide upstream open reading frame 34)	Arabidopsis thaliana CPuORF34 (Conserved peptide upstream open reading frame 34) (CPuORF34) mRNA, complete cds [NM_001123915]	CTGTTCAGTATCTCAAGTCACTTAAAATCGAAGCTCAGAAACTTGGCGTTGGACATTTCT	NM_001123915	6240759	chr1:10494143-10494202	TC377423	At.43371	AT1G29952;AT1G29950;AT1G29951
GT_A_84_P220458	0	-0.240342	2.24881	0.66949	1.49143	2.67063	2.31096	2.15767	0.160878	102	89.1	287	289	465	340	AT4G23610	AT4G23610	Late embryogenesis abundant (LEA) hydroxyproline-rich glycoprotein family	hypothetical protein	Arabidopsis thaliana unknown protein (AT4G23610) mRNA, complete cds [NM_118492]	CAGAGCCAAATCTAAAAGAGATTAAATTTTGTTTCCCTTTCTACGCTTATTAGAGGTCTG	NM_118492	828461	chr4:12314745-12314804		At.66616	AT4G23610	GO:0003674|GO:0008150|GO:0005575	GO:0003674=molecular_function	GO:0005575=cellular_component	GO:0008150=biological_process
GT_A_84_P758187	-1.09197	0	1.35049	0.0861756	0.69716	1.71487	2.04428	1.48544	0.16093	4.91	10.8	15.8	17.1	24.6	29	AT2G26267	AT2G26267	unknown protein; Has 30201 Blast hits to 17322 proteins in 780 species: Archae - 12; Bacteria - 1396; Metazoa - 17338; Fungi - 3422; Plants - 5037; Viruses - 0; Other Eukaryotes - 2996 (source: NCBI BLink).	AT2G26267.1	Arabidopsis thaliana unknown protein (AT2G26267) mRNA, complete cds [NM_001124917]	TCTCAGTCCAATGGTCCATTCTCTTCTCTTGTCATTTGTGTCACTGGTTTATCCAAAGGT	NM_001124917	6240389	chr2:11191393-11191452		At.73752	AT2G26267
GT_A_84_P20996	1.24888	0	-0.256347	0.330844	0.689366	1.88285	1.40701	1.32641	0.161258	1170	508	244	800	1300	877	AT1G51860	AT1G51860	Leucine-rich repeat protein kinase family protein	leucine-rich repeat protein kinase, putative	Arabidopsis thaliana leucine-rich repeat protein kinase, putative (AT1G51860) mRNA, complete cds [NM_104066]	TAGTGAAGAGATGTACTCAATGGGTTCTGTTGACTATAGTCTCTCTTCTACTTCTGACTT	NM_104066	841613	chr1:19257712-19257653	NP2708694	At.52143	AT1G51860	GO:0016301|GO:0006468|GO:0012505	GO:0016301=kinase activity	GO:0012505=endomembrane system	GO:0006468=protein phosphorylation
GT_A_84_P826986	0	-0.334776	4.07826	1.24783	2.63278	5.28698	4.12765	4.0158	0.161333	132	108	1320	825	3690	1550	CRK6	AT4G23140	cysteine-rich RLK (RECEPTOR-like protein kinase) 6	AT4G23140.2	Arabidopsis thaliana CRK6 (CYSTEINE-RICH RLK 6); kinase (CRK6) mRNA, complete cds [NM_179095]	ACCAAGTCTTTTCCAGCGTCTATTGATGATGAATCGATCACAGATTTATATCCGCGCTAA	NM_179095	828413	chr4:12123989-12124048	TC282334	At.21993	AT4G23140	GO:0016301|GO:0006468|GO:0012505	GO:0016301=kinase activity	GO:0012505=endomembrane system	GO:0006468=protein phosphorylation
GT_A_84_P788748	-0.246333	0	3.68632	1.14666	2.71197	4.27828	3.39805	3.46277	0.161418	125	153	1130	979	2060	1050	AT1G13470	AT1G13470	Protein of unknown function (DUF1262)	AT1G13470.1	Arabidopsis thaliana unknown protein (AT1G13470) mRNA, complete cds [NM_101217]	TCGGGTGGAAGATTGAACCGCAAAGAGCAGTGGTTAAGAAATCTGAGAGATTTAATGGAG	NM_101217	837907	chr1:4620512-4620453	NP233659	At.42028	AT1G13470	GO:0008150|GO:0003674	GO:0003674=molecular_function		GO:0008150=biological_process
GT_A_84_P792147	-0.299865	0	0.900454	0.200196	0.669431	0.903388	0.930921	0.83458	0.161655	11.1	14.1	15.1	21.9	18.3	17.5	AT2G05250	AT2G05230;AT2G05250	[AT2G05230, DNAJ heat shock N-terminal domain-containing protein];[AT2G05250, DNAJ heat shock N-terminal domain-containing protein]	AT2G05250.1	Arabidopsis thaliana DNAJ heat shock N-terminal domain-containing protein (AT2G05250) mRNA, complete cds [NM_126550]	TCAATAATGATGATCTTTGGGTGCTTGAATATGGAATGCTTGCGGGAACGGTGTTAGTTT	NM_126550	815073	chr2:1916311-1915805	TC281921	At.48424	AT2G05230;AT2G05250	GO:0006457|GO:0031072|GO:0051082|GO:0005575	GO:0031072=heat shock protein binding|GO:0051082=unfolded protein binding	GO:0005575=cellular_component	GO:0006457=protein folding
GT_A_84_P14808	0	-0.251973	3.39818	1.04874	2.76017	4.16146	2.73697	3.21953	0.161992	1119.82	970.342	6989.18	7645	14347.8	5014.98	AT4G30140	AT4G30140	GDSL-like Lipase/Acylhydrolase superfamily protein	GDSL-motif lipase/hydrolase family protein	Arabidopsis thaliana GDSL-motif lipase/hydrolase family protein (AT4G30140) mRNA, complete cds [NM_119160]	AGTGATAAATACTGTGGTGGCTAACGCAGCGTTTAACGGACCTATAGCTAGTCCGTTCAA	NM_119160	829137	chr4:14738684-14738625	TC369981	At.3371	AT4G30140	GO:0004091|GO:0006629|GO:0050525|GO:0005615	GO:0004091=carboxylesterase activity|GO:0050525=cutinase activity	GO:0005615=extracellular space	GO:0006629=lipid metabolic process
GT_A_84_P13699	-0.0806198	0	0.454309	0.124563	0.431126	0.657893	2.09733	1.06212	0.162073	161.951	176.717	138.91	232.684	193.468	492.293	AT3G48550	AT3G48550	BEST Arabidopsis thaliana protein match is: C2H2-like zinc finger protein (TAIR:AT2G01940.3); Has 78 Blast hits to 78 proteins in 11 species: Archae - 0; Bacteria - 0; Metazoa - 0; Fungi - 0; Plants - 78; Viruses - 0; Other Eukaryotes - 0 (source: NCBI BL	hypothetical protein	Arabidopsis thaliana unknown protein (AT3G48550) mRNA, complete cds [NM_114713]	CTGAGAGATTGAAGGAGAGATCAATGACGAAGATCGATACGGCTTGCTTGGAGATCACTT	NM_114713	824014	chr3:17994504-17994563	TC384500	At.35711	AT3G48550	GO:0003674|GO:0008150|GO:0005575	GO:0003674=molecular_function	GO:0005575=cellular_component	GO:0008150=biological_process
GT_A_84_P835729	-0.0101066	0	0.727283	0.239059	0.455256	0.755655	0.989858	0.73359	0.162248	230	239	227	320	280	309	AT1G22870	AT1G22870	Protein kinase family protein with ARM repeat domain	AT1G22870.1	Arabidopsis thaliana protein kinase family protein (AT1G22870) mRNA, complete cds [NM_102133]	AATCAACAACAGCGGTTCTGGTTTGAGAAACAATTTAACAGACGGTAGGCAGTTTCAGAC	NM_102133	838892	chr1:8093742-8093801	TC299177	At.41581	AT1G22870	GO:0016301|GO:0006468|GO:0005575	GO:0016301=kinase activity	GO:0005575=cellular_component	GO:0006468=protein phosphorylation
GT_A_84_P836563	0	0.502934	-0.0337749	0.156386	0.573887	0.41226	1.62086	0.869001	0.162394	10.6	15.5	6.13	15.9	10.1	21.9	AT1G56145	AT1G56145	Leucine-rich repeat transmembrane protein kinase	AT1G56145.1	Arabidopsis thaliana leucine-rich repeat family protein / protein kinase family protein (AT1G56145) mRNA, complete cds [NM_104493]	TGTTGCTGGACCGATTCCTGATGATCTCTGGACTCTTGTTTACATCTCTAATCTGAACCT	NM_104493	842067	chr1:21017010-21016870	TC287819	At.42831	AT1G56145	GO:0004672|GO:0006468|GO:0012505	GO:0004672=protein kinase activity	GO:0012505=endomembrane system	GO:0006468=protein phosphorylation
GT_A_84_P834874	0	-0.856508	0.724966	-0.0438474	0.515855	0.800791	1.00638	0.774341	0.162577	18.6	10.6	18.2	26.8	23.2	25.1	AT2G21840	AT2G21840	Cysteine/Histidine-rich C1 domain family protein	AT2G21840.1	Arabidopsis thaliana protein binding / zinc ion binding (AT2G21840) mRNA, complete cds [NM_127753]	AGAAGGAAGTGTGAGTCATGCAAAGACGATATAGGCGGGTTCAATCTCTTCTGTCGTATA	NM_127753	816720	chr2:9315551-9315492	TC305967	At.39517	AT2G21840	GO:0005515|GO:0007242|GO:0008270	GO:0005515=protein binding|GO:0008270=zinc ion binding		GO:0007242=intracellular signal transduction
GT_A_84_P844205	-0.966753	0	1.48676	0.173337	0.431919	2.96142	2.56746	1.98693	0.162697	47.8	96.4	155	127	521	372	AT4G23160	AT4G23160	cysteine-rich RLK (RECEPTOR-like protein kinase) 8	AT4G23160.1	Arabidopsis thaliana protein kinase family protein (AT4G23160) mRNA, complete cds [NM_118445]	CGACCAAGTCTACTCCAGCATCTATTGACGATGAATTGATCACTGATTTATATCCGCGCT	NM_118445	828415	chr4:12134036-12134095	TC280363	At.49407	AT4G23160	GO:0016301|GO:0006468	GO:0016301=kinase activity		GO:0006468=protein phosphorylation
GT_At_Specific_00167632	0	-0.741567	1.63574	0.298058	0.934662	1.99653	1.96555	1.63225	0.164082	12.4599	7.68971	22.9216	24	35.5994	32.6902	AT3G30737.1	AT3G30737	TargetID: AT3G30737.1; Description: transposable element gene ; Chromosomal Location: chr3:12361641-12366047; Gene Orientation: REVERSE; Next best Hit: AT4G06656.1(alignment length 21bp with 90.48%identity)	AT3G30737	TargetID: AT3G30737.1; Description: transposable element gene ; Chromosomal Location: chr3:12361641-12366047; Gene Orientation: REVERSE; Next best Hit: AT4G06656.1(alignment length 21bp with 90.48%identity)	GTCAAATTTCTTTTTGGAACACAATGGGAACCCCCTCCACCAAGTCACATAGGCAGCATA		3769120
GT_A_84_P21261	-0.114422	0	1.46231	0.449298	0.717598	1.83927	2.476	1.67762	0.164282	393	439	694	705	1090	1590	AT3G47540	AT3G47540	Chitinase family protein	chitinase, putative	Arabidopsis thaliana chitinase, putative (AT3G47540) mRNA, complete cds [NM_114622]	TCACGAGACCGGACACTTCTGCTACATAGAAGAAATAAAGAAAAGGTCACGTGGTAGGTG	NM_114622	823908	chr3:17521307-17521675	TC376000	At.35796	AT3G47540	GO:0005975|GO:0016998|GO:0004568|GO:0012505	GO:0004568=chitinase activity	GO:0012505=endomembrane system	GO:0005975=carbohydrate metabolic process|GO:0016998=cell wall macromolecule catabolic process
GT_A_84_P854812	0	-4.05312e-05	0.590993	0.196984	0.705532	4.96049	1.59678	2.42093	0.164922	15.7	16.2	14	25.8	350	31.9	AA394469			AA394469	Rep: F1N18.1 protein - Arabidopsis thaliana (Mouse-ear cress), partial (5%) [TC396365]	GAATGTGCATTGTTGGGAACAAGAAGGGGAACCGGTCATTGAAGGAATAGGAACTTTTAT	AA394469		chr1:10492772-10492832	TC309490	At.43371
GT_At_Specific_00087124	-0.269749	0	1.60247	0.444241	1.83875	1.38951	1.22301	1.48375	0.164945	4.51025	5.61088	9.77502	19.6	10.2	8.52662	AT2G07320.1	AT2G07320	TargetID: AT2G07320.1; Description: transposable element gene ; Chromosomal Location: chr2:3037413-3042860; Gene Orientation: REVERSE; Next best Hit: AT2G06690.1(alignment length 45bp with 80.00%identity)	AT2G07320	TargetID: AT2G07320.1; Description: transposable element gene ; Chromosomal Location: chr2:3037413-3042860; Gene Orientation: REVERSE; Next best Hit: AT2G06690.1(alignment length 45bp with 80.00%identity)	ATACTGAAGTGTTAGTTGACCTGCTTGGAGCCATTGTTGAAGTTGGTGTGCTGACTCACA		815302
GT_A_84_P240335	0	-0.687908	1.24732	0.18647	1.29254	1.43575	0.834857	1.18771	0.167521	11.1	7.11	15.6	27.4	21.5	13.3	AT3G20610	AT3G20610	non-race specific disease resistance protein, putative	non-race specific disease resistance protein, putative	Arabidopsis thaliana non-race specific disease resistance protein, putative (AT3G20610) mRNA, complete cds [NM_148739]	CCAAGTTTGCTTTTCGATTATTTGTGTTTTGATGAATTGGCTCATCTTCTTGGCTATTCG	NM_148739	821608	chr3:7197328-7197387	TC382203	At.53405	AT3G20610	GO:0003674|GO:0008150|GO:0012505	GO:0003674=molecular_function	GO:0012505=endomembrane system	GO:0008150=biological_process
GT_A_84_P847963	-0.0373888	0	0.914243	0.292285	1.07055	0.483054	1.75189	1.10183	0.167561	407	431	466	884	418	945	BX837267			BX837267	Unknown	ATTTGTGAACATAAGAGTTGATAAATGTGCGACTCCGTTGCATTTTGCTGCTCGACAGAT	BX837267		chr2:12386384-12386443	TC300550	At.21021
GT_A_84_P212598	-0.245456	0	1.5159	0.42348	1.13738	1.55171	1.42896	1.37269	0.167856	43	52.6	86.3	113	107	92.2	AT1G63400	AT1G63400	Pentatricopeptide repeat (PPR) superfamily protein	pentatricopeptide (PPR) repeat-containing protein	Arabidopsis thaliana pentatricopeptide (PPR) repeat-containing protein (AT1G63400) mRNA, complete cds [NM_105019]	AAGCAGATGCCTTGTTCAGAAAAATGAGAGAAGATGGGCCTCTTCCAGATAGCGGTACAT	NM_105019	842646	chr1:23508992-23509051	TC364969	At.52343	AT1G63400	GO:0008150			GO:0008150=biological_process
GT_A_84_P759616	-0.173691	0	0.490671	0.10566	1.44185	0.451688	0.403722	0.765754	0.16789	421	490	395	1300	465	422	AT3G30405	AT3G30405	transposable element gene	AT3G30405.1	Unknown	CGGAGATGTGTATCTTCTGGGGACAGGACAAGGAGATCCTGAGCTTTTGACTTTTAAAAC	GT_A_84_P759616	3769079				AT3G30405
GT_A_84_P838477	-0.946065	0	1.48996	0.181297	1.68844	0.941733	1.7057	1.44529	0.168278	3.34	6.64	10.7	20.9	8.85	14.1	NP032020			NP032020	GB	TACCAAAAGAGAGTTGCAGCTAGTGGGAATCAGTGTCTTCCAAATATGCAGGTACTTCAC	NP032020			NP032020
GT_A_84_P804395	-0.107887	0	0.671344	0.187819	0.492682	0.537581	1.06256	0.697608	0.169702	1250	1390	1270	1910	1400	1890	AtPP2-B10	AT2G02360	phloem protein 2-B10	AT2G02360.1	Arabidopsis thaliana AtPP2-B10 (Phloem protein 2-B10); carbohydrate binding (AtPP2-B10) mRNA, complete cds [NM_126293]	GTGGTGGGACAGGAGCCTTCTAGAAGATTAATATGCTTTAGTGAAGCTATAAGGAGGGGA	NM_126293	814767	chr2:619949-619890	TC306923	At.41496	AT2G02360	GO:0030246|GO:0005575	GO:0030246=carbohydrate binding	GO:0005575=cellular_component
GT_A_84_P23208	-0.344935	0	1.97153	0.542197	0.867085	3.37273	2.54605	2.26195	0.170799	2930	3840	8639.99	6839.99	27600	14600	AT3G60420	AT3G60420	Phosphoglycerate mutase family protein	hypothetical protein	Arabidopsis thaliana unknown protein (AT3G60420) mRNA, complete cds [NM_115906]	GGAGTATCTTATAAGTACACCAAAATCCCAGTCCATGATCATGTAGTTGTAAGCCGCCAA	NM_115906	825213	chr3:22335639-22335698	TC376577	At.34452	AT3G60420	GO:0005575		GO:0005575=cellular_component
GT_A_84_P820122	0	-0.056675	1.69838	0.547236	1.40112	1.24817	2.29266	1.64732	0.171658	6.35	6.3	12.2	16.9	10.8	20.9	TA35380_3702			TA35380_3702	Unknown	CTTCACTGATTCCAAATCAAGGTTTGTCCTCTGCGATTCTTCCTTGAGGATGCGAATCTC	TA35380_3702		chr1:2938758-2939161
GT_A_84_P764933	0	-1.38339	2.9405	0.519036	2.12115	4.21571	2.37766	2.90484	0.171829	1120	443	5090	4910	14900	3910	AT4G22513	AT4G22513	Bifunctional inhibitor/lipid-transfer protein/seed storage 2S albumin superfamily protein	AT4G22513.1	Arabidopsis thaliana unknown protein (AT4G22513) mRNA, complete cds [NM_001084959]	AGGATCACTTAAATAAGCAAACACGTTCCGTAGTATCGGTTCATGGTGCAACTATGTGGT	NM_001084959	5008158	chr4:11855258-11855317		At.69106	AT4G22513	GO:0006869|GO:0012505		GO:0012505=endomembrane system	GO:0006869=lipid transport
GT_A_84_P511918	1.2905	0	-0.487743	0.267585	0.813023	1.17665	1.87679	1.28882	0.172422	46.7	19.7	8.06	33.8	30.9	47.1	AT3G01175	AT3G01175	Protein of unknown function (DUF1666)	hypothetical protein	Arabidopsis thaliana unknown protein (AT3G01175) mRNA, complete cds [NM_110983]	GAGCTTTGTTCAAAGAAGATTTGAGTTGATTAGCTTCTTTCAAGTCCCAAGACTTTCGGG	NM_110983	820400	chr3:60779-60838	TC371549	At.41320	AT3G01175	GO:0003674|GO:0008150|GO:0005575	GO:0003674=molecular_function	GO:0005575=cellular_component	GO:0008150=biological_process
GT_A_84_P855638	0	-0.289473	0.998148	0.236225	0.873887	0.770518	1.04581	0.89674	0.172502	41.1	34.7	48.6	75.9	50.2	57	AT4G30350	AT4G30350	Double Clp-N motif-containing P-loop nucleoside triphosphate hydrolases superfamily protein	AT4G30350.1	Arabidopsis thaliana heat shock protein-related (AT4G30350) mRNA, complete cds [NM_119181]	GTGGCAGCTACTCTCTTATCTTCTTCCTCTGGTTATCTCCGACAAGCTCGTATCAAATCT	NM_119181	829158	chr4:14848154-14848213	TC309941	At.23371	AT4G30350	GO:0008150			GO:0008150=biological_process
GT_A_84_P19115	-0.722585	0	1.11303	0.130149	0.406054	1.95979	1.53857	1.30147	0.173048	501.458	853.85	1059.58	1104.9	2304.74	1614.81	AT2G43590	AT2G43590	Chitinase family protein	chitinase, putative	Arabidopsis thaliana chitinase, putative (AT2G43590) mRNA, complete cds [NM_129921]	ATTTCTGCTACATAGAAGAGATTAACGGAGCAACACGTAACTACTGCCAGAGCAGCAACA	NM_129921	818961	chr2:18081995-18081936	TC375201	At.24529	AT2G43590	GO:0008061|GO:0005975|GO:0016998|GO:0004568|GO:0012505	GO:0008061=chitin binding|GO:0004568=chitinase activity	GO:0012505=endomembrane system	GO:0005975=carbohydrate metabolic process|GO:0016998=cell wall macromolecule catabolic process
GT_A_84_P11690	-0.597503	0	1.46582	0.28944	1.03328	1.5366	1.43158	1.33382	0.17369	4.4862	7.00443	11.1	14	14.1	12.3	AT3G03410	AT3G03410	EF hand calcium-binding protein family	calmodulin-related protein, putative	Arabidopsis thaliana calmodulin-related protein, putative (AT3G03410) mRNA, complete cds [NM_111212]	AGCGGCGGATGTCGATGGTGATGGCTATTTGAACTTTGACGAGTTTATGGCTTTGGTTAT	NM_111212	821262	chr3:811396-811337	TC393351	At.49587	AT3G03410	GO:0008150|GO:0005509|GO:0005575	GO:0005509=calcium ion binding	GO:0005575=cellular_component	GO:0008150=biological_process
GT_A_84_P10800	-0.203746	0	0.831609	0.209288	0.622669	0.898661	0.724293	0.748541	0.17423	1059.95	1259.64	1286.12	1894.07	1629.51	1354.77	ATSYTF	AT3G18370	C2 domain-containing protein	ATSYTF	Arabidopsis thaliana ATSYTF (ATSYTF) mRNA, complete cds [NM_112722]	ACAGAGCAATCGCTGCTTATCAACAAGATCAAAGACCTTGGTAAGGAGATTCTTAACTCA	NM_112722	821366	chr3:6310164-6310223	TC359139	At.22085	AT3G18370	GO:0003674|GO:0008150	GO:0003674=molecular_function		GO:0008150=biological_process
GT_A_84_P152818	-0.189117	0	0.971085	0.260656	0.507677	1.1165	1.28374	0.969304	0.174569	545.498	641.728	721.723	891.011	965.462	1017.13	AT2G31990	AT2G31990	Exostosin family protein	exostosin family protein	Arabidopsis thaliana exostosin family protein (AT2G31990) mRNA, complete cds [NM_128759]	AACAAACCGGATGGAGAGATTCTTGAAGATTCTTTTGATGTTGCTGTGAAGGGAGTGCTA	NM_128759	817758	chr2:13611604-13611545	TC367762	At.38132	AT2G31990	GO:0008150|GO:0016020|GO:0003824	GO:0003824=catalytic activity	GO:0016020=membrane	GO:0008150=biological_process
GT_A_84_P515035	-0.23726	0	0.701373	0.154704	0.458883	0.852391	0.654334	0.655203	0.174832	735	894	834	1200	1120	916	AT5G54850	AT5G54850	unknown protein; Has 1807 Blast hits to 1807 proteins in 277 species: Archae - 0; Bacteria - 0; Metazoa - 736; Fungi - 347; Plants - 385; Viruses - 0; Other Eukaryotes - 339 (source: NCBI BLink).	hypothetical protein	Arabidopsis thaliana unknown protein (AT5G54850) mRNA, complete cds [NM_124866]	GGTTAAGAGCTCTGCAAAACTTTCCTGTATACTCTGTGACACATCTGGTTTGTACATCGA	NM_124866	835575	chr5:22280760-22280701	TC380455	At.29473	AT5G54850	GO:0003674|GO:0008150|GO:0005575	GO:0003674=molecular_function	GO:0005575=cellular_component	GO:0008150=biological_process
GT_A_84_P15234	-0.470878	0.901793	0	0.143638	0.780083	0.676948	2.47595	1.31099	0.174897	159.154	425.266	130.583	381.705	252.5	824.354	scpl31	AT1G11080	serine carboxypeptidase-like 31	scpl31 (serine carboxypeptidase-like 31); serine-type carboxypeptidase	Arabidopsis thaliana scpl31 (serine carboxypeptidase-like 31); serine-type carboxypeptidase (scpl31) mRNA, complete cds [NM_100981]	TGACACAGACGGAAGAGTTCCAGTACTTGCGACTCGTTATAGCTTAAACGCACTCGAATT	NM_100981	837649	chr1:3695253-3695194	NP043463	At.27495	AT1G11080	GO:0004185|GO:0006508|GO:0012505	GO:0004185=serine-type carboxypeptidase activity	GO:0012505=endomembrane system	GO:0006508=proteolysis
GT_A_84_P14410	-1.49366	0	2.66583	0.390724	1.08807	4.54671	3.36324	2.99934	0.174991	9.87684	28.7	104.489	59.5841	465.439	192.265	AtRLP28	AT2G33080	receptor like protein 28	AtRLP28 (Receptor Like Protein 28); protein binding	Arabidopsis thaliana AtRLP28 (Receptor Like Protein 28); protein binding (AtRLP28) mRNA, complete cds [NM_128868]	TATCTCACAATAAACTCAAGGGTGAAAACCACAAGGAACACAGATTATTGGGCAACATAA	NM_128868	817870	chr2:14034056-14034115	TC361557	At.66297	AT2G33080	GO:0007165|GO:0012505		GO:0012505=endomembrane system	GO:0007165=signal transduction
GT_A_84_P14293	-0.708653	0.701748	0	-0.00230185	0.448963	0.813354	2.65075	1.30436	0.175069	186.349	511.126	180.291	418.927	383.187	1284.76	AT1G80310	AT1G80310	sulfate transmembrane transporters	sulfate transmembrane transporter	Arabidopsis thaliana sulfate transmembrane transporter (AT1G80310) mRNA, complete cds [NM_106680]	TTACTTGTTACTGAAGCTAAGAACGTTAGACTGTTCTTCAGTAACTCTGTTTTCCCGGTC	NM_106680	844371	chr1:30196237-30196296	TC365152	At.74903	AT1G80310	GO:0005773|GO:0015116	GO:0015116=sulfate transmembrane transporter activity	GO:0005773=vacuole
GT_A_84_P24055	-0.83038	0	4.26938	1.14633	2.53572	5.50103	4.28048	4.10575	0.175298	3.33	6.11	67.6	34.6	192	77.3	AtRLP43	AT3G28890	receptor like protein 43	AtRLP43 (Receptor Like Protein 43); kinase/ protein binding	Arabidopsis thaliana AtRLP43 (Receptor Like Protein 43); kinase/ protein binding (AtRLP43) mRNA, complete cds [NM_113810]	TTCATAAAAACTTTTGGCCGAAACAATTGTAGACGTAGAAGCACCACAACAACTCACTAG	NM_113810	822523	chr3:10896765-10896706	TC361986	At.42708	AT3G28890	GO:0007165|GO:0016301|GO:0012505	GO:0016301=kinase activity	GO:0012505=endomembrane system	GO:0007165=signal transduction
GT_A_84_P820116	-0.297804	0	0.969545	0.223914	1.36879	0.845601	0.631928	0.948773	0.175423	447	567	637	1430	707	572	AT5G45490	AT5G45490	P-loop containing nucleoside triphosphate hydrolases superfamily protein	AT5G45490.2	Arabidopsis thaliana disease resistance protein-related (AT5G45490) mRNA, complete cds [NM_001085249]	CGATAACGAGATCAAGTCATTGCAACACTTCTTGTTGGATCAGAAGGTTAGGAGGGAGTT	NM_001085249	834585	chr5:18448482-18448541	TC307792	At.27587	AT5G45490	GO:0006915|GO:0005575|GO:0005524	GO:0005524=ATP binding	GO:0005575=cellular_component	GO:0006915=apoptotic process
GT_A_84_P20706	1.1127	0	-0.205319	0.30246	0.555655	1.40859	1.39572	1.11999	0.175507	438	209	104	300	385	358	AT5G59680	AT5G59680	Leucine-rich repeat protein kinase family protein	leucine-rich repeat protein kinase, putative	Arabidopsis thaliana leucine-rich repeat protein kinase, putative (AT5G59680) mRNA, complete cds [NM_125360]	GCATGGATACACTAAGTTCCCCTGAAGTGAGCATGATCTTTGATGCTGAGATGATTCCCA	NM_125360	836089	chr5:24050731-24050790	NP229681	At.55626	AT5G59680	GO:0016301|GO:0006468|GO:0012505	GO:0016301=kinase activity	GO:0012505=endomembrane system	GO:0006468=protein phosphorylation
GT_At_Specific_00235724	-0.0579462	0	1.17107	0.371042	0.81415	1.34432	1.06429	1.07425	0.17624	953.673	1024.4	1323.4	1758.98	1804.83	1394.56	AT4G34480.1	AT4G34480	TargetID: AT4G34480.1; Description: catalytic/ cation binding / hydrolase, hydrolyzing O-glycosyl compounds ; Chromosomal Location: chr4:16480934-16483995; Gene Orientation: REVERSE; Next best Hit: AT2G16230.1(alignment length 31bp with 83.87%identity)	AT4G34480	TargetID: AT4G34480.1; Description: catalytic/ cation binding / hydrolase, hydrolyzing O-glycosyl compounds ; Chromosomal Location: chr4:16480934-16483995; Gene Orientation: REVERSE; Next best Hit: AT2G16230.1(alignment length 31bp with 83.87%identity)	AAACTGATCTTTCCATGGTCTATGATGTTGGCCTTGCCAAGAGTAGCAGCAGTAGTCAGA		829599						GO:0003824~catalytic activity,GO:0004553~hydrolase activity, hydrolyzing O-glycosyl compounds,GO:0005488~binding,GO:0016787~hydrolase activity,GO:0016798~hydrolase activity, acting on glycosyl bonds,GO:0042973~glucan endo-1,3-beta-D-glucosidase activity,GO:0043167~ion binding,GO:0043169~cation binding,	GO:0005576~extracellular region,GO:0005618~cell wall,GO:0005623~cell,GO:0012505~endomembrane system,GO:0030312~external encapsulating structure,GO:0044464~cell part,	GO:0005975~carbohydrate metabolic process,GO:0007047~cell wall organization,GO:0008152~metabolic process,GO:0009987~cellular process,GO:0016043~cellular component organization,GO:0044238~primary metabolic process,GO:0045229~external encapsulating structure organization,
GT_A_84_P20320	1.5864	-1.50841	0	0.0259968	1.10994	1.42347	4.73794	2.42378	0.176962	71.5239	8.6387	14.1	51.8031	45.7422	426.942	AtMYB45	AT3G48920	myb domain protein 45	AtMYB45 (myb domain protein 45); DNA binding / transcription factor	Arabidopsis thaliana AtMYB45 (myb domain protein 45); DNA binding / transcription factor (AtMYB45) mRNA, complete cds [NM_114751]	TACTTCATTTTCAGACAACTTTTTGTTCGATGGTCTCATCAACGAGCTACGACCAATGTA	NM_114751	824053	chr3:18140501-18140560	NP030194	At.543	AT3G48920	GO:0006355|GO:0003700|GO:0009751|GO:0003677	GO:0003700=sequence-specific DNA binding transcription factor activity|GO:0003677=DNA binding		GO:0006355=regulation of transcription, DNA-dependent|GO:0009751=response to salicylic acid stimulus
GT_A_84_P507386	-1.62458	0	0.89471	-0.243291	0.703653	1.0514	1.2088	0.987949	0.177053	3.3	10.5	11.2	16.7	15.1	15.8	RALFL10	AT2G19020	ralf-like 10	RALFL10 (ralf-like 10); signal transducer	Arabidopsis thaliana RALFL10 (ralf-like 10); signal transducer (RALFL10) mRNA, complete cds [NM_127459]	TCCTCCAGGATGCTATCCTCCCGGAGCCCAACAGAAGAATCCTACTCCTGCTAACGAGTA	NM_127459	816419	chr2:8246339-8246398	TC399060	At.52820	AT2G19020	GO:0007267|GO:0004871|GO:0048046	GO:0004871=signal transducer activity	GO:0048046=apoplast	GO:0007267=cell-cell signaling
GT_A_84_P17434	-0.0763011	0	1.541	0.488234	1.83885	1.31232	1.11007	1.42041	0.177224	25.4417	27.6785	46.2089	96.6933	47.6953	38.8949	NDR1	AT3G20600	Late embryogenesis abundant (LEA) hydroxyproline-rich glycoprotein family	NDR1 (non race-specific disease resistance 1); signal transducer	Arabidopsis thaliana NDR1 (non race-specific disease resistance 1); signal transducer (NDR1) mRNA, complete cds [NM_112952]	ATGAATAATCAAAATGAAGACACAGAAGGTGGTCGAAACTGTTGTACTTGCTGCTTAAGC	NM_112952	821607	chr3:7194877-7194936	TC376844	At.38209	AT3G20600	GO:0005886|GO:0016020|GO:0006952|GO:0009817|GO:0004871|GO:0009816|GO:0009626	GO:0004871=signal transducer activity	GO:0005886=plasma membrane|GO:0016020=membrane	GO:0006952=defense response|GO:0009817=defense response to fungus, incompatible interaction|GO:0009816=defense response to bacterium, incompatible interaction|GO:0009626=plant-type hypersensitive response
GT_A_84_P834735	0	-0.659648	1.37185	0.237401	0.696474	1.44849	2.98073	1.70857	0.17741	10.9	7.12	16.7	17.8	21.3	57.8	TA51636_3702			TA51636_3702	119711. [TC389806]	GATTTTATCGGTTTCGTCGGTGAACGGTCTGGCAATTGTTTGGACGGTTATTAGAAGAAG	TA51636_3702		chr1:4948172-4948231	TC301362
GT_A_84_P16550	0	-0.729638	1.30111	0.190489	0.467724	2.04312	1.85863	1.45649	0.177508	10.9789	6.83193	16.0159	15.3	32.3975	26.747	scpl39	AT3G52020	serine carboxypeptidase-like 39	scpl39 (serine carboxypeptidase-like 39); serine-type carboxypeptidase	Arabidopsis thaliana scpl39 (serine carboxypeptidase-like 39); serine-type carboxypeptidase (scpl39) mRNA, complete cds [NM_115061]	ATGAAGTTCCTCTTTACAAACCTAAGGCTGCTCTTACTCTTTTTAAACATTTTATCCGCA	NM_115061	824365	chr3:19300991-19301050	TC367532	At.53897	AT3G52020	GO:0004185|GO:0006508|GO:0012505	GO:0004185=serine-type carboxypeptidase activity	GO:0012505=endomembrane system	GO:0006508=proteolysis
GT_A_84_P23604	1.10617	-0.0294676	0	0.358899	0.924361	0.859731	2.50943	1.43117	0.177616	112	52.6	30.8	99.5	67.6	199	AT1G54890	AT1G54890	Late embryogenesis abundant (LEA) protein-related	late embryogenesis abundant protein-related / LEA protein-related	Arabidopsis thaliana late embryogenesis abundant protein-related / LEA protein-related (AT1G54890) mRNA, complete cds [NM_104362]	TTGCTGAATCAAAACACTGTTGATTGCACCGGTGGATCCAGCAGTGGTGTTGGAATCTTT	NM_104362	841928	chr1:20464336-20464395	TC372936	At.37155	AT1G54890	GO:0003674|GO:0008150|GO:0012505	GO:0003674=molecular_function	GO:0012505=endomembrane system	GO:0008150=biological_process
GT_A_84_P547579	0	-0.636739	2.07012	0.477794	0.809434	2.94744	3.01576	2.25754	0.178453	8.89	5.9	22.1	15.7	49.1	48.3	AT4G05030	AT4G05030	Copper transport protein family	heavy-metal-associated domain-containing protein	Arabidopsis thaliana heavy-metal-associated domain-containing protein (AT4G05030) mRNA, complete cds [NM_116742]	GGCTTCGCAAGAAAGTTGGTTTCGCTGATATTATCAGCGTCACAGATGTTGACGACACTT	NM_116742	825845	chr4:2576851-2576792	NP10426788	At.54153	AT4G05030	GO:0005739|GO:0046872	GO:0046872=metal ion binding	GO:0005739=mitochondrion
GT_A_84_P858318	-0.299064	0	1.07938	0.260106	0.632274	1.0309	1.50625	1.05648	0.178702	11.5	14.6	17.7	22.1	20.7	27	AT1G15910	AT1G15910	XH/XS domain-containing protein	AT1G15910.1	Arabidopsis thaliana XH/XS domain-containing protein / XS zinc finger domain-containing protein (AT1G15910) mRNA, complete cds [NM_101459]	CGTTTTGTGCAGGCAAGAAGAAGCAAGATTACAAGTACAAGGAGTTGTATGCACATGCTA	NM_101459	838161	chr1:5466069-5466128	TC311527	At.43400	AT1G15910	GO:0003674	GO:0003674=molecular_function
GT_A_84_P837183	0	-1.01159	0.830141	-0.0604819	0.835237	1.48764	0.472019	0.931631	0.179077	381	195	401	685	765	355	AtRLP46	AT4G04220	receptor like protein 46	AT4G04220.1	Arabidopsis thaliana AtRLP46 (Receptor Like Protein 46); kinase/ protein binding (AtRLP46) mRNA, complete cds [NM_116660]	GCGTAACAACAAGCTTAAAGGTAGAATCCCTGAAAGTCCTCAGCTAGACAGATTGAACAA	NM_116660	825737	chr4:2035671-2035730	TC281507	At.54132	AT4G04220	GO:0005515|GO:0007165|GO:0016301|GO:0006952|GO:0012505	GO:0005515=protein binding|GO:0016301=kinase activity	GO:0012505=endomembrane system	GO:0007165=signal transduction|GO:0006952=defense response
GT_A_84_P844437	-0.563151	0	0.717182	0.0513436	0.653466	0.631937	0.675759	0.653721	0.1795	42.7	65.1	61.4	100	70	67.7	AT4G11450	AT4G11450	Protein of unknown function (DUF3527)	AT4G11450.1	Arabidopsis thaliana unknown protein (AT4G11450) mRNA, complete cds [NM_117216]	TTAGTTGAAGCAGTAACAGAGGAAGAAGAAGTCCCTAAGCCTCTGAAAGAAGCTGTGACC	NM_117216	826749	chr4:6959173-6959114	TC281996	At.33569	AT4G11450	GO:0008150|GO:0009507		GO:0009507=chloroplast	GO:0008150=biological_process
GT_A_84_P18663	-0.268677	0	1.36206	0.364463	1.49763	0.743383	3.34683	1.86261	0.180088	157.226	195.448	288.236	538.977	227.037	1294.53	AT5G05340	AT5G05340	Peroxidase superfamily protein	peroxidase, putative	Arabidopsis thaliana peroxidase, putative (AT5G05340) mRNA, complete cds [NM_120616]	ATGATAAAAATGGGTGATATCAGCCCGTTGACTGGTAGTAGCGGTGAAATCCGCAAGGTT	NM_120616	830416	chr5:1579219-1579160	TC371459	At.28537	AT5G05340	GO:0005515|GO:0004601|GO:0005618|GO:0006979|GO:0048046|GO:0055114	GO:0005515=protein binding|GO:0004601=peroxidase activity	GO:0005618=cell wall|GO:0048046=apoplast	GO:0006979=response to oxidative stress|GO:0055114=oxidation-reduction process
GT_A_84_P275310	-0.249234	0	2.18218	0.644316	2.10857	2.62628	1.35922	2.03135	0.180228	7.86	9.64	25.1	40.6	41.3	16.1	AT1G21245	AT1G21245	Protein kinase superfamily protein	wall-associated kinase-related	Arabidopsis thaliana wall-associated kinase-related (AT1G21245) mRNA, complete cds [NM_148476]	TCGGATCAGTATCGAGAGGAGAATTTACACTTGCTTGGTAGCAACATCGTGTCTTCCCAA	NM_148476	838720	chr1:7437211-7437270	TC388235	At.51705	AT1G21245	GO:0004672|GO:0006468|GO:0005575|GO:0005524	GO:0004672=protein kinase activity|GO:0005524=ATP binding	GO:0005575=cellular_component	GO:0006468=protein phosphorylation
GT_A_84_P83519	-0.225378	0	4.79446	1.52303	4.48033	4.64016	3.56773	4.22941	0.180576	3.78	4.56	72.6	99.4	78.9	35.2	AT1G62225	AT1G62225	unknown protein; FUNCTIONS IN: molecular_function unknown; INVOLVED IN: biological_process unknown; LOCATED IN: endomembrane system; BEST Arabidopsis thaliana protein match is: unknown protein (TAIR:AT1G62000.1); Has 41 Blast hits to 41 proteins in 5 spec	hypothetical protein	Arabidopsis thaliana unknown protein (AT1G62225) mRNA, complete cds [NM_148617]	AAGACTAGAGATTGCCACCTTTATTAATTATGATGAAAGTGCTACTCTTTGTGTGATGTC	NM_148617	842519	chr1:22989772-22989713	TC379042	At.28606	AT1G62225	GO:0003674|GO:0008150|GO:0012505	GO:0003674=molecular_function	GO:0012505=endomembrane system	GO:0008150=biological_process
GT_A_84_P18620	-0.571856	1.01013	0	0.146091	1.29881	0.638481	0.932356	0.95655	0.18061	229.159	707.929	201.653	844.499	379.663	436.678	AT1G48210	AT1G48210	Protein kinase superfamily protein	serine/threonine protein kinase, putative	Arabidopsis thaliana serine/threonine protein kinase, putative (AT1G48210) mRNA, complete cds [NM_103718]	TCTCTTCATGATACTCTTCATGGCAAAAAAGGTGCCAAAGGAGCACTTAGAGGTCCTGTT	NM_103718	841241	chr1:17800254-17800431	NP221697	At.20838	AT1G48210	GO:0004672|GO:0005886|GO:0004674|GO:0016301|GO:0006468|GO:0005524	GO:0004672=protein kinase activity|GO:0004674=protein serine/threonine kinase activity|GO:0016301=kinase activity|GO:0005524=ATP binding	GO:0005886=plasma membrane	GO:0006468=protein phosphorylation
GT_A_84_P838519	0	-0.194647	2.53065	0.778668	1.76324	2.62805	2.38921	2.26017	0.180688	183	165	626	626	810	644	AT1G11300	AT1G11300	protein serine/threonine kinases;protein kinases;ATP binding;sugar binding;kinases;carbohydrate binding	AT1G11300.1	Arabidopsis thaliana ATP binding / carbohydrate binding / kinase/ protein kinase/ protein serine/threonine kinase/ protein tyrosine kinase/ sugar b_ (AT1G11300) mRNA, complete cds [NM_101003]	AGAACAGTGACCTTAAAGACTCTATCAACAATGTCACCATCACCGATGTTACAGGACGTT	NM_101003	837672	chr1:3797285-3797739	NP033401	At.49875	AT1G11300	GO:0048544|GO:0016301|GO:0030246|GO:0006468|GO:0012505	GO:0016301=kinase activity|GO:0030246=carbohydrate binding	GO:0012505=endomembrane system	GO:0048544=recognition of pollen|GO:0006468=protein phosphorylation
GT_A_84_P11670	-0.530647	0	1.18548	0.218279	0.476402	1.46466	1.96768	1.30292	0.180905	948.786	1414.28	1845.43	1921.56	2708.51	3601.25	NDA2	AT2G29990	alternative NAD(P)H dehydrogenase 2	NDA2 (ALTERNATIVE NAD(P)H DEHYDROGENASE 2); FAD binding / NADH dehydrogenase/ oxidoreductase	Arabidopsis thaliana NDA2 (ALTERNATIVE NAD(P)H DEHYDROGENASE 2); FAD binding / NADH dehydrogenase/ oxidoreductase (NDA2) mRNA, complete cds [NM_128553]	AGAAACCGATTCTATGTCGCTATCAACTGGTTCACCACTTTCGTTTTTGGTCGTGACATT	NM_128553	817549	chr2:12793633-12793574	TC402405	At.38412	AT2G29990	GO:0003954|GO:0031304|GO:0050660|GO:0016491|GO:0055114	GO:0003954=NADH dehydrogenase activity|GO:0050660=flavin adenine dinucleotide binding|GO:0016491=oxidoreductase activity	GO:0031304=intrinsic to mitochondrial inner membrane	GO:0055114=oxidation-reduction process
GT_A_84_P767658	-1.11736	0	3.41798	0.766873	2.80811	4.43866	2.35282	3.19986	0.181044	9.47	21.2	130	145	319	70.5	AT5G55420	AT5G55420	Encodes a Protease inhibitor/seed storage/LTP family protein [pseudogene]	AT5G55420.1	Unknown	CCTTATCTCTCCAGGTTTGGGATTGATCCATCTAAAGTCAGGCCTCTACTAACCAGATGT	GT_A_84_P767658	835635	chr5:22479293-22479352			AT5G55420
GT_A_84_P760222	-1.11764	0	1.37839	0.0869156	0.635368	1.96201	1.67326	1.42354	0.181195	5.27	11.8	17.6	17.9	31.9	24.5	AT3G18145	AT3G18145	pseudogene, similar to putative carbamoyl phosphate synthase small subunit, blastp match of 89% identity and 4.4e-115 P-value to GP;21535793;emb;CAC85725.1;;AJ319873 putative carbamoyl phosphate synthase small subunit {Nicotiana tabacum}	AT3G18145.1	Unknown	CCTCATGACTCCGACAACGGTATTAAACCATTCTTTCTTTTCCCTTTTGTCTGGTACCTA	GT_A_84_P760222	3768826	chr3:6217109-6217168			AT3G18145
GT_A_84_P827583	0	-0.0772424	0.478198	0.133652	0.510595	0.449996	1.93722	0.965937	0.182097	36.5	35.7	30.1	52.4	35.7	93.9	TA43778_3702			TA43778_3702	Rep: Chromosome chr4 scaffold_32, whole genome shotgun sequence - Vitis vinifera (Grape), partial (43%) [TC391112]	CGACTTGACGTCTTCTTCTCCACTAGACATTGGCTCGTTAGTGCTTTCTCTACTCTCATT	TA43778_3702		chr5:5397044-5396985	TC302758
GT_A_84_P14560	-0.267535	0	3.9778	1.23675	2.69781	3.38187	5.16254	3.74741	0.182127	873.497	1084.99	9807.44	6874.69	7847.94	25298.2	PAD3	AT3G26830	Cytochrome P450 superfamily protein	PAD3 (PHYTOALEXIN DEFICIENT 3); dihydrocamalexic acid decarboxylase/ monooxygenase/ oxygen binding	Arabidopsis thaliana PAD3 (PHYTOALEXIN DEFICIENT 3); dihydrocamalexic acid decarboxylase/ monooxygenase/ oxygen binding (PAD3) mRNA, complete cds [NM_113595]	ATTGGGGATTGGCGAAGCAGGAGGAAGCCAAAGAGATCATCAATGGGGAAGAAAATTTTC	NM_113595	822298	chr3:9889472-9889531	TC385502	At.6033	AT3G26830	GO:0004497|GO:0005792|GO:0009617|GO:0010112|GO:0019825|GO:0005783|GO:0010298|GO:0009737|GO:0006952|GO:0009700|GO:0010120	GO:0004497=monooxygenase activity|GO:0019825=oxygen binding|GO:0010298=dihydrocamalexic acid decarboxylase activity	GO:0005783=endoplasmic reticulum	GO:0009617=response to bacterium|GO:0010112=regulation of systemic acquired resistance|GO:0009737=response to abscisic acid stimulus|GO:0006952=defense response|GO:0009700=indole phytoalexin biosynthetic process|GO:0010120=camalexin biosynthetic process
GT_A_84_P856743	0	0.554576	-0.00216866	0.184136	0.492556	0.575079	1.9721	1.01324	0.182375	225	341	133	319	240	593	AT1G80420	AT1G80420	BRCT domain-containing DNA repair protein	AT1G80420.1	Arabidopsis thaliana DNA repair protein, putative (XRCC1) (AT1G80420) mRNA, complete cds [NM_180654]	ACTTATGGAAGGCGTTGTTTTTGTACTTTCGGGCTTTGTTAATCCTGAGAGGAGTACACT	NM_180654	844382	chr1:30241873-30241714	TC310652	At.10181	AT1G80420	GO:0005622|GO:0006281|GO:0003713	GO:0003713=transcription coactivator activity	GO:0005622=intracellular	GO:0006281=DNA repair
GT_A_84_P12310	-1.21035	0	2.91072	0.566792	1.66088	4.40858	2.68587	2.91844	0.18307	184.445	440.398	1900	1359.96	6489.99	1844.83	AT1G76960	AT1G76960	unknown protein; FUNCTIONS IN: molecular_function unknown; INVOLVED IN: biological_process unknown; LOCATED IN: endomembrane system; EXPRESSED IN: 9 plant structures; EXPRESSED DURING: 8 growth stages; Has 8 Blast hits to 8 proteins in 2 species: Archae -	hypothetical protein	Arabidopsis thaliana unknown protein (AT1G76960) mRNA, complete cds [NM_106347]	ATGATTTTCTTATTCTTGGCGCTTCTCATAATCTCCCACGCTCAATCACTTCCAGGTACG	NM_106347	844031	chr1:28920878-28920707	TC393862	At.20021	AT1G76960	GO:0003674|GO:0008150|GO:0012505	GO:0003674=molecular_function	GO:0012505=endomembrane system	GO:0008150=biological_process
GT_A_84_P20544	0	-0.35804	1.51385	0.385269	1.92543	0.697639	1.92524	1.5161	0.183819	10.1087	8.13843	17.0895	38.6937	11.7386	25.7905	AT1G62670	AT1G62670	rna processing factor 2	pentatricopeptide (PPR) repeat-containing protein	Arabidopsis thaliana pentatricopeptide (PPR) repeat-containing protein (AT1G62670) mRNA, complete cds [NM_104944]	AAATTGTACGACGAGATGGTCAAAAGGTCCATAGATCCTAGTATTGTCACATACAGTTCA	NM_104944	842564	chr1:23205627-23205568	TC393764	At.65045	AT1G62670	GO:0005739|GO:0000966|GO:0003723	GO:0003723=RNA binding	GO:0005739=mitochondrion	GO:0000966=RNA 5'-end processing
GT_A_84_P17210	1.05224	0	-0.1162	0.312013	1.19404	0.509823	2.22556	1.30981	0.183893	1064.71	529.788	280.425	1183.72	523.431	1613.04	AT1G51890	AT1G51890	Leucine-rich repeat protein kinase family protein	leucine-rich repeat protein kinase, putative	Arabidopsis thaliana leucine-rich repeat protein kinase, putative (AT1G51890) mRNA, complete cds [NM_104069]	AAGGAAACAAGGTAGTCAAGCGACGTACATAAAGGAATCTGTTGAGTTTAGTCCATCTTC	NM_104069	841616	chr1:19274892-19274833	NP2708691	At.49312	AT1G51890	GO:0016301|GO:0006468|GO:0012505	GO:0016301=kinase activity	GO:0012505=endomembrane system	GO:0006468=protein phosphorylation
GT_At_Specific_00276875	0	-0.151264	1.88964	0.579459	1.64393	2.06923	1.34346	1.68554	0.183931	6.9223	6.43195	15.1849	21.8	20.8	11.8	AT5G37017.1	AT5G37017	TargetID: AT5G37017.1; Description: Pseudogene of AT5G16486 ; Chromosomal Location: chr5:14628221-14628847; Gene Orientation: REVERSE; Next best Hit: AT2G34960.1(alignment length 37bp with 81.08%identity)	AT5G37017	TargetID: AT5G37017.1; Description: Pseudogene of AT5G16486 ; Chromosomal Location: chr5:14628221-14628847; Gene Orientation: REVERSE; Next best Hit: AT2G34960.1(alignment length 37bp with 81.08%identity)	AGACAAAATGATTCGATGGGGCATGACTACTCCTTCGTCGTGTCTTCTCTGTAATTTGAT		7922350
GT_A_84_P11803	-0.24913	0	0.700786	0.150552	0.542682	0.770271	0.549886	0.620946	0.184862	246.564	302.38	281.972	430.154	357.861	288.184	AT3G46930	AT3G46930	Protein kinase superfamily protein	protein kinase family protein	Arabidopsis thaliana protein kinase family protein (AT3G46930) mRNA, complete cds [NM_114560]	TCCAGAACTAAAGAAATGTCCTAAATTCTGGATTCATATATTCGGATCATTCCACCACCA	NM_114560	823846	chr3:17287912-17287971		At.48742	AT3G46930	GO:0016301|GO:0004712|GO:0006468|GO:0005575	GO:0016301=kinase activity|GO:0004712=protein serine/threonine/tyrosine kinase activity	GO:0005575=cellular_component	GO:0006468=protein phosphorylation
GT_A_84_P137649	-1.25704	0	2.65968	0.467546	1.74358	3.26077	2.32947	2.4446	0.185	847.435	2089.98	7576.69	6834.66	13900	6838.57	WAK1	AT1G21250	cell wall-associated kinase	WAK1 (CELL WALL-ASSOCIATED KINASE); kinase	Arabidopsis thaliana WAK1 (CELL WALL-ASSOCIATED KINASE); kinase (WAK1) mRNA, complete cds [NM_101978]	AACGGCCACAGTCCTCAAAACATCTGGTGAGTTACTTTGCGACTGCCACAAAAGAGAATA	NM_101978	838721	chr1:7441522-7441581	TC404793	At.23880	AT1G21250	GO:0005773|GO:0005886|GO:0016301|GO:0009505|GO:0009751|GO:0050832|GO:0009615|GO:0007166	GO:0016301=kinase activity	GO:0005773=vacuole|GO:0005886=plasma membrane|GO:0009505=plant-type cell wall	GO:0009751=response to salicylic acid stimulus|GO:0050832=defense response to fungus|GO:0009615=response to virus|GO:0007166=cell surface receptor signaling pathway
GT_A_84_P509353	-0.35912	0	2.24048	0.627121	2.76634	1.62535	1.74212	2.0446	0.186616	10.2	13.5	36.6	89.7	28.9	29.4	AT3G28857	AT3G28857	basic helix-loop-helix (bHLH) DNA-binding family protein	transcription regulator	Arabidopsis thaliana transcription regulator (AT3G28857) mRNA, complete cds [NM_202643]	AAGACAAACTTCGAATGCTTCGAGGATCTCCGATGACCAGATGATCGACCTCGTTAGTAA	NM_202643	2745895	chr3:10856296-10856237	TC380295	At.47880	AT3G28857	GO:0030528|GO:0045449			GO:0045449=regulation of transcription, DNA-dependent
GT_A_84_P826417	0	-2.40003	1.4344	-0.321876	2.26244	1.34194	1.04908	1.55115	0.18667	200	39.1	320	967	363	278	WRKY30	AT5G24110	WRKY DNA-binding protein 30	AT5G24110.1	Arabidopsis thaliana WRKY30; transcription factor (WRKY30) mRNA, complete cds [NM_122316]	TCCCCGTTTGAAAGCTATGATCCAAATCATCCATATGGAGGATTTGGTGGGTTCTATTCT	NM_122316	832476	chr5:8153481-8153422	TC300925	At.9177	AT5G24110	GO:0006355|GO:0003700|GO:0005634	GO:0003700=sequence-specific DNA binding transcription factor activity	GO:0005634=nucleus	GO:0006355=regulation of transcription, DNA-dependent
GT_A_84_P813213	0	-0.0496707	1.3241	0.424811	1.5368	0.754734	1.41954	1.23703	0.187537	98.5	98.2	146	288	119	177	CYP706A1	AT4G22690	cytochrome P450, family 706, subfamily A, polypeptide 1	AT4G22690.1	Arabidopsis thaliana CYP706A1; electron carrier/ heme binding / iron ion binding / monooxygenase/ oxygen binding (CYP706A1) mRNA, complete cds [NM_118395]	AAGCCAAAGATGGAAACGGCGTCTTCTAATTTCTCTCTCTCGCAGATCCTCAATATTGAG	NM_118395	828365	chr4:11929948-11930007	TC284365	At.22008	AT4G22690	GO:0019825|GO:0006118	GO:0019825=oxygen binding
GT_A_84_P220478	-0.0806837	0	1.19325	0.370857	0.663317	1.62151	1.18711	1.15731	0.188259	28500	31100	40800	48100	66400	46100	CRT3	AT1G08450	calreticulin 3	CRT3 (CALRETICULIN 3); calcium ion binding / unfolded protein binding	Arabidopsis thaliana CRT3 (CALRETICULIN 3); calcium ion binding / unfolded protein binding (CRT3) mRNA, complete cds [NM_202064]	AGCTATGAGGCGCAGAGTGGTGGGCATTTGGCAAAGCATTGGGGGAAATTATCTATATTT	NM_202064	837365	chr1:2668015-2667956	TC391638	At.24804	AT1G08450	GO:0046283|GO:0005783|GO:0006457|GO:0005509|GO:0010204|GO:0005789|GO:0051082|GO:0009626|GO:0042742|GO:0055074	GO:0005509=calcium ion binding|GO:0051082=unfolded protein binding	GO:0005783=endoplasmic reticulum|GO:0005789=endoplasmic reticulum membrane	GO:0046283=anthocyanin-containing compound metabolic process|GO:0006457=protein folding|GO:0010204=defense response signaling pathway, resistance gene-independent|GO:0009626=plant-type hypersensitive response|GO:0042742=defense response to bacterium|GO:00
GT_A_84_P15036	-0.909378	0	2.61335	0.56799	1.52066	3.77753	2.31049	2.53623	0.189276	466.535	904.195	3174.33	2533.58	8603.94	2919.93	RLK1	AT5G60900	receptor-like protein kinase 1	RLK1 (RECEPTOR-LIKE PROTEIN KINASE 1); ATP binding / carbohydrate binding / kinase/ protein kinase/ protein serine/threonine kinase/ protein tyrosine kinase/ sugar binding	Arabidopsis thaliana RLK1 (RECEPTOR-LIKE PROTEIN KINASE 1); ATP binding / carbohydrate binding / kinase/ protein kinase/ protein serine/threonine k_ (RLK1) mRNA, complete cds [NM_125483]	ATCCGTCTCCTTATAGCACTTTCACTTGGTCTGATGAATCTTTGTCTAGTGATCCAGTGT	NM_125483	836211	chr5:24498537-24498478	TC396860	At.318	AT5G60900	GO:0004672|GO:0004674|GO:0016301|GO:0005529|GO:0030246|GO:0006468|GO:0005524|GO:0012505	GO:0004672=protein kinase activity|GO:0004674=protein serine/threonine kinase activity|GO:0016301=kinase activity|GO:0005529=carbohydrate binding|GO:0030246=carbohydrate binding|GO:0005524=ATP binding	GO:0012505=endomembrane system	GO:0006468=protein phosphorylation
GT_A_84_P18669	-1.73305	0	0.539865	-0.397728	0.918772	0.620867	0.555207	0.698282	0.189764	6.20944	21.3	17.766	39.3246	22.7282	20.375	AT5G07040	AT5G07040	RING/U-box superfamily protein	zinc finger (C3HC4-type RING finger) family protein	Arabidopsis thaliana zinc finger (C3HC4-type RING finger) family protein (AT5G07040) mRNA, complete cds [NM_120786]	AACCCGTTCGGTGTATACCGGAATGTAATCACTGCTTCCACACTGATTGTGTTGATGAGT	NM_120786	830595	chr5:2190657-2190716	TC389208	At.54759	AT5G07040	GO:0008270|GO:0012505	GO:0008270=zinc ion binding	GO:0012505=endomembrane system
GT_A_84_P761298	0	-0.695881	2.94383	0.749317	2.13062	4.33125	2.10845	2.85677	0.190126	2810	1790	12800	12400	40500	8140	AT3G05727	AT3G05727	S locus-related glycoprotein 1 (SLR1) binding pollen coat protein family	AT3G05727.1	Arabidopsis thaliana unknown protein (AT3G05727) mRNA, complete cds [NM_001035568]	AAGGAAAAAGCTTGTAAATCCGTATGTAAGGAGCACTACCACCACGCATGTAAAGGAGAG	NM_001035568	3768785	chr3:1693827-1693886	TC303581	At.51350	AT3G05727	GO:0005179|GO:0005576|GO:0012505	GO:0005179=hormone activity	GO:0005576=extracellular region|GO:0012505=endomembrane system
GT_A_84_P829110	-0.262695	0	0.903555	0.21362	0.559622	0.802874	1.10987	0.824121	0.190198	35.3	43.7	46.9	62.9	52.9	61.4	AT4G30350	AT4G30350	Double Clp-N motif-containing P-loop nucleoside triphosphate hydrolases superfamily protein	AT4G30350.1	Arabidopsis thaliana heat shock protein-related (AT4G30350) mRNA, complete cds [NM_119181]	TTACACGTGGCAGCTACTCTCTTATCTTCTTCCTCTGGTTATCTCCGACAAGCTTGTATC	NM_119181	829158	chr4:14848148-14848207	TC298575	At.23371	AT4G30350	GO:0008150			GO:0008150=biological_process
GT_A_84_P836062	0	1.39251	-0.268332	0.374726	0.988925	1.01436	2.22273	1.40867	0.19027	35.4	95.9	17.4	70.8	51.2	111	AT1G10600	AT1G10600	associated molecule with the SH3 domain of STAM 2	AT1G10600.2	Arabidopsis thaliana unknown protein (AT1G10600) mRNA, complete cds [NM_001035943]	TCTTCGTTTTTCGAGTTTCATGAACCTGATGTGTCAGGCCTATGAATGAAGTGGAAGTGT	NM_001035943	837603	chr1:3504363-3504597	TC308255	At.50647	AT1G10600	GO:0005739|GO:0006511|GO:0003674|GO:0009507	GO:0003674=molecular_function	GO:0005739=mitochondrion|GO:0009507=chloroplast	GO:0006511=ubiquitin-dependent protein catabolic process
GT_A_84_P15376	0	-0.192011	3.07507	0.96102	2.37195	2.15987	4.29445	2.94209	0.19029	169.927	153.493	847.757	886.386	543.702	2239.91	anac042	AT2G43000	NAC domain containing protein 42	anac042 (Arabidopsis NAC domain containing protein 42); transcription factor	Arabidopsis thaliana anac042 (Arabidopsis NAC domain containing protein 42); transcription factor (anac042) mRNA, complete cds [NM_129861]	AACGGCAACGGTGGAGATTTCATAGGAGACTCAGCAAGTTGGGATGAACTTAGATCTGTT	NM_129861	818902	chr2:17880700-17880641	TC378101	At.53107	AT2G43000	GO:0003700|GO:0007275|GO:0005575|GO:0045449	GO:0003700=sequence-specific DNA binding transcription factor activity	GO:0005575=cellular_component	GO:0007275=multicellular organismal development|GO:0045449=regulation of transcription, DNA-dependent
GT_A_84_P797066	-1.28544	0	1.30937	0.00797637	0.719909	1.48503	1.57705	1.26066	0.191024	26.2	65.9	93.7	106	128	128	EG438208			EG438208	AYAFD87TR pooled cDNA populations Arabidopsis thaliana cDNA, mRNA sequence [EG438208]	CCATTTGGCACTGTTAGTCGGAGAACACATTGGCTTACTAGATGAGTGCGTAAGATTTCT	EG438208		chr2:8704650-8704709	TC310595	At.68875
GT_At_Specific_00031411	-0.60547	0	0.966661	0.120397	0.980049	0.549745	1.1315	0.887097	0.192596	15.4143	24.2	27.1334	46.6172	24.5805	34.5155	AT1G28620.1	AT1G28620	TargetID: AT1G28620.1; Symbol: ; pseudogene, lipase, similar to lipase Arab-1 GB:S68410 GI:2129636 (Arabidopsis thaliana); blastp match of 44% identity and 1.2e-48 P-value to GP;7523500;dbj;BAA94228.1;; Description: AP001633 unnamed protein product {Oryz	AT1G28620	TargetID: AT1G28620.1; Symbol: ; pseudogene, lipase, similar to lipase Arab-1 GB:S68410 GI:2129636 (Arabidopsis thaliana); blastp match of 44% identity and 1.2e-48 P-value to GP;7523500;dbj;BAA94228.1;; Description: AP001633 unnamed protein product {Oryz	CCTGCATTTTCCTTTTTAAGCTGATCTACGGACATAGATCACTTTCCCTTGAGCACTTGG		3766810
GT_A_84_P13764	-0.613408	0	3.59729	0.994628	1.67766	3.81736	5.88296	3.79266	0.192756	8.02895	12.6748	88.0091	39.598	123.984	486.934	AT3G44830	AT3G44830	Lecithin:cholesterol acyltransferase family protein	lecithin:cholesterol acyltransferase family protein / LACT family protein	Arabidopsis thaliana lecithin:cholesterol acyltransferase family protein / LACT family protein (AT3G44830) mRNA, complete cds [NM_114352]	GAGATTGGTGGCGATAGAATTTACTCGGATGTGATGAGGATGTCGGAGAGAATTAGCATC	NM_114352	823617	chr3:16372288-16372347	TC362809	At.36099	AT3G44830	GO:0006629|GO:0004607|GO:0005575	GO:0004607=phosphatidylcholine-sterol O-acyltransferase activity	GO:0005575=cellular_component	GO:0006629=lipid metabolic process
GT_A_84_P22733	-0.658337	0	1.13864	0.1601	1.21997	0.466938	2.27822	1.32171	0.192815	10.5	17.1	21.6	38.9	16.4	54	AT1G04560	AT1G04560	AWPM-19-like family protein	AWPM-19-like membrane family protein	Arabidopsis thaliana AWPM-19-like membrane family protein (AT1G04560) mRNA, complete cds [NM_100335]	TCATTATCATTTTGACGTTCACGCAGCTTCTCTACCTCATGTTGATCCATGCCGGTTCAC	NM_100335	839491	chr1:1245701-1245760	TC378702	At.10465	AT1G04560	GO:0003674|GO:0008150|GO:0012505	GO:0003674=molecular_function	GO:0012505=endomembrane system	GO:0008150=biological_process
GT_A_84_P833492	-0.207497	0	2.29018	0.694227	2.02682	1.77051	2.0544	1.95057	0.193756	3.29	3.92	11	15.6	9.28	10.6	AT4G34420	AT4G34420	P-loop containing nucleoside triphosphate hydrolases superfamily protein	AT4G34420.1	Arabidopsis thaliana unknown protein (AT4G34420) mRNA, complete cds [NM_119607]	TAGGAGTTAGTCCAAACTATGGTTTCTTGAACGTTGAAGTGTTTGAGAGGCCTTGTCCTG	NM_119607	829593	chr4:16458852-16458911	TC303403	At.51043	AT4G34420	GO:0008150|GO:0003674|GO:0005575	GO:0003674=molecular_function	GO:0005575=cellular_component	GO:0008150=biological_process
GT_A_84_P845506	-0.534154	0	1.07844	0.181429	0.691307	0.814726	1.78507	1.09703	0.19381	52.2	78	94.5	123	95.2	175	AT4G16850	AT4G16850	unknown protein; BEST Arabidopsis thaliana protein match is: unknown protein (TAIR:AT1G31130.1); Has 30201 Blast hits to 17322 proteins in 780 species: Archae - 12; Bacteria - 1396; Metazoa - 17338; Fungi - 3422; Plants - 5037; Viruses - 0; Other Eukaryot	AT4G16850.1	Arabidopsis thaliana unknown protein (AT4G16850) mRNA, complete cds [NM_117788]	AGTTGAGGTATACATAATGGCTATAACAGGGCTTGGGTTTGTCGTCTCTGTATTGGAAGA	NM_117788	827393	chr4:9481263-9481322	TC291492	At.43504	AT4G16850	GO:0008150|GO:0003674|GO:0005575	GO:0003674=molecular_function	GO:0005575=cellular_component	GO:0008150=biological_process
GT_A_84_P762494	-0.0117617	0	0.845655	0.277965	0.482399	0.925402	0.920916	0.776239	0.19403	12.4	12.9	13.3	17.6	17	15.9	AT3G49832	AT3G49832	pseudogene of kelch repeat-containing F-box family	AT3G49832.1	Unknown	GTTTGGTCATGTGCTTACAGTTCCTTCAACATGTTTTGTTGCCAAGGTTATTGCTGCTAC	GT_A_84_P762494	6240427	chr3:18495316-18495375			AT3G49832
GT_A_84_P569671	-0.418676	0	2.80803	0.79645	1.59753	5.49302	2.54323	3.21126	0.194235	81.2	112	450	331	3500	425	AT3G48640	AT3G48640	unknown protein; FUNCTIONS IN: molecular_function unknown; INVOLVED IN: biological_process unknown; LOCATED IN: endomembrane system; EXPRESSED IN: 10 plant structures; EXPRESSED DURING: 10 growth stages; CONTAINS InterPro DOMAIN/s: Protein of unknown func	hypothetical protein	Arabidopsis thaliana unknown protein (AT3G48640) mRNA, complete cds [NM_114723]	ACGATGGAAGAAGATAATTCTATGGAGACGACATTGTTAGGTTTGTCTCGGTTGATTGGA	NM_114723	824024	chr3:18021763-18021704	TC381997	At.35701	AT3G48640	GO:0003674|GO:0008150|GO:0012505	GO:0003674=molecular_function	GO:0012505=endomembrane system	GO:0008150=biological_process
GT_A_84_P601105	-0.363031	0	1.81058	0.482515	1.39827	2.05637	1.31745	1.59069	0.194498	48.3	64.1	129	165	185	104	OFP8	AT5G19650	ovate family protein 8	OFP8 (ARABIDOPSIS THALIANA OVATE FAMILY PROTEIN 8)	Arabidopsis thaliana OFP8 (ARABIDOPSIS THALIANA OVATE FAMILY PROTEIN 8) (OFP8) mRNA, complete cds [NM_121970]	CACCACAAAGTTATTGTCCAAGTGTTCTTAGAAATTTATGCCACCTTGTTCTCTCCCTAA	NM_121970	832085	chr5:6639691-6639632	NP2705761	At.65532	AT5G19650	GO:0008150			GO:0008150=biological_process
GT_A_84_P856004	-0.0728884	0	0.960771	0.295961	0.814007	0.68132	1.00951	0.834944	0.194743	70.3	76.3	85.2	131	84.9	100	AFB2	AT3G26810	auxin signaling F-box 2	AT3G26810.1	Arabidopsis thaliana AFB2 (AUXIN SIGNALING F-BOX 2); auxin binding / ubiquitin-protein ligase (AFB2) mRNA, complete cds [NM_113593]	GGCTTGGGTTGCGTGATCTCCTCTCTCATCAATCTTCTTCATCATCATTCTCATCATCAT	NM_113593	822296	chr3:9869145-9869203	TC310215	At.6031	AT3G26810	GO:0004842|GO:0010011|GO:0002237|GO:0005575	GO:0004842=ubiquitin-protein ligase activity|GO:0010011=auxin binding	GO:0005575=cellular_component	GO:0002237=response to molecule of bacterial origin
GT_A_84_P188254	0	-0.570605	4.2477	1.2257	2.32267	5.42324	4.17192	3.97261	0.194967	55.4833	38.5497	623.98	279.698	1704.64	671.811	CRK6	AT4G23140	cysteine-rich RLK (RECEPTOR-like protein kinase) 6	CRK6 (CYSTEINE-RICH RLK 6); kinase	Arabidopsis thaliana CRK6 (CYSTEINE-RICH RLK 6); kinase (CRK6) mRNA, complete cds [NM_179095]	GCTTGTAATCAAGCTTACGCAAATGTTTACATATTTGTAGAATTGTGGATGTGATCAACC	NM_179095	828413	chr4:12124057-12124116	TC361743	At.21993	AT4G23140	GO:0005886|GO:0016301|GO:0006468	GO:0016301=kinase activity	GO:0005886=plasma membrane	GO:0006468=protein phosphorylation
GT_A_84_P831091	0	-0.0646353	1.17617	0.370511	1.40876	0.734277	1.05483	1.06596	0.195408	22.5	22.2	30.1	60.2	26.8	31.4	AT2G46980	AT2G46980	unknown protein; Has 1165 Blast hits to 947 proteins in 158 species: Archae - 0; Bacteria - 33; Metazoa - 631; Fungi - 90; Plants - 54; Viruses - 14; Other Eukaryotes - 343 (source: NCBI BLink).	AT2G46980.1	Arabidopsis thaliana unknown protein (AT2G46980) mRNA, complete cds [NM_130266]	AGTCCAACCTTTGGATATAAAGCACCAATCTCAAGTCCTTCCCCATGTTGTTCTCCAGAA	NM_130266	819312	chr2:19309157-19309098	TC311634	At.36422	AT2G46980	GO:0008150|GO:0003674|GO:0005575	GO:0003674=molecular_function	GO:0005575=cellular_component	GO:0008150=biological_process
GT_A_84_P11516	-0.136697	0	0.989652	0.284318	1.02539	0.711686	0.822843	0.853307	0.195554	140.35	159.217	181.384	316.496	180.931	183.347	AT1G20380	AT1G20380	Prolyl oligopeptidase family protein	prolyl oligopeptidase, putative / prolyl endopeptidase, putative / post-proline cleaving enzyme, putative	Arabidopsis thaliana prolyl oligopeptidase, putative / prolyl endopeptidase, putative / post-proline cleaving enzyme, putative (AT1G20380) mRNA, complete cds [NM_101889]	TATAATTGCTCGAATAGAAGTAAAAGCCGGGCATGGAGCAGGACGTCCAACGCAAAAGAT	NM_101889	838626	chr1:7064836-7064895	NP281526	At.43717	AT1G20380	GO:0004252|GO:0006508|GO:0008236|GO:0005575	GO:0004252=serine-type endopeptidase activity|GO:0008236=serine-type peptidase activity	GO:0005575=cellular_component	GO:0006508=proteolysis
GT_A_84_P16574	-1.10772	0	3.12882	0.673699	1.12846	5.64353	3.72474	3.49891	0.19599	532.842	1184.91	5946.29	2529.82	41100	10198.2	BGL2	AT3G57260	beta-1,3-glucanase 2	BGL2 (BETA-1,3-GLUCANASE 2); cellulase/ glucan 1,3-beta-glucosidase/ hydrolase, hydrolyzing O-glycosyl compounds	Arabidopsis thaliana BGL2 (BETA-1,3-GLUCANASE 2); cellulase/ glucan 1,3-beta-glucosidase/ hydrolase, hydrolyzing O-glycosyl compounds (BGL2) mRNA, complete cds [NM_115586]	CGCTATGTTCGATGAGAATAAGAAGGAACCAACGTATGAGAAGTTTTGGGGACTGTTTCA	NM_115586	824893	chr3:21188808-21188749	TC371787	At.22313	AT3G57260	GO:0005515|GO:0005773|GO:0009627|GO:0009409|GO:0005618|GO:0004338|GO:0048046|GO:0004553|GO:0008810	GO:0005515=protein binding|GO:0004338=glucan exo-1,3-beta-glucosidase activity|GO:0004553=hydrolase activity, hydrolyzing O-glycosyl compounds|GO:0008810=cellulase activity	GO:0005773=vacuole|GO:0005618=cell wall|GO:0048046=apoplast	GO:0009627=systemic acquired resistance|GO:0009409=response to cold
GT_A_84_P13654	-0.259769	0	0.740172	0.160135	0.413656	0.784525	0.788576	0.662252	0.196491	1144.46	1413.93	1354.99	1839.32	1689.97	1590	LOH2	AT3G19260	LAG1 homologue 2	LOH2 (LAG ONE HOMOLOGUE 2)	Arabidopsis thaliana LOH2 (LAG ONE HOMOLOGUE 2) (LOH2) mRNA, complete cds [NM_112813]	TTGGTGGTATCTCATTTGTGCCATGATTGTAAGACTACTTAAAAACAGAGGAAAAGTTGG	NM_112813	821460	chr3:6669755-6669696	TC368173	At.14736	AT3G19260	GO:0003674|GO:0005794|GO:0005886|GO:0005783|GO:0002238	GO:0003674=molecular_function	GO:0005794=Golgi apparatus|GO:0005886=plasma membrane|GO:0005783=endoplasmic reticulum	GO:0002238=response to molecule of fungal origin
GT_A_84_P553370	0	-0.450365	2.85886	0.80283	3.32278	2.48346	1.81592	2.54072	0.197017	9.64	7.28	41.4	97.2	38.6	22.8	AtPP2-B13	AT1G56240	phloem protein 2-B13	AtPP2-B13 (Phloem protein 2-B13); carbohydrate binding	Arabidopsis thaliana AtPP2-B13 (Phloem protein 2-B13); carbohydrate binding (AtPP2-B13) mRNA, complete cds [NM_104503]	AACAACAGACCGATTAGAAATCAAGGGTAAAATTCAAACCACAGTTTTATCACCAAACAC	NM_104503	842077	chr1:21056810-21056751	TC374109	At.42819	AT1G56240	GO:0030246|GO:0012505	GO:0030246=carbohydrate binding	GO:0012505=endomembrane system
GT_A_84_P825764	-0.369768	0	2.45803	0.696086	2.6599	2.15842	1.61361	2.14398	0.197345	19.2	25.6	80.7	158	79.3	51	AtPP2-B13			AT1G56240.1	Arabidopsis thaliana AtPP2-B13 (Phloem protein 2-B13); carbohydrate binding (AtPP2-B13) mRNA, complete cds [NM_104503]	GTCCGATTACAAAAGCCTCATCTCTCAATCTACTGATCACCATCGGAGTTTTTCGTCCAA	NM_104503	842077	chr1:21060937-21060878	TC291899	At.42819		GO:0030246|GO:0012505	GO:0030246=carbohydrate binding	GO:0012505=endomembrane system
GT_A_84_P536931	-0.183232	0	0.869083	0.228617	0.595943	0.738558	0.912457	0.748986	0.197683	303	355	372	524	411	435	AT3G63450	AT3G63450	RNA-binding (RRM/RBD/RNP motifs) family protein	RNA binding / nucleic acid binding / nucleotide binding	Arabidopsis thaliana RNA binding / nucleic acid binding / nucleotide binding (AT3G63450) mRNA, complete cds [NM_001035844]	TTGAAAGAGCCTCTCAAGTCCTTGAAGTGCCAAATGCCGAGGTTATCAATGATGGGGATA	NM_001035844	825520	chr3:23427295-23427236	TC402048	At.33921	AT3G63450	GO:0008150|GO:0000166|GO:0003723|GO:0005575|GO:0003676	GO:0000166=nucleotide binding|GO:0003723=RNA binding|GO:0003676=nucleic acid binding	GO:0005575=cellular_component	GO:0008150=biological_process
GT_At_Specific_00142126	0	-0.384969	1.0909	0.235312	0.618772	0.904055	1.83766	1.12016	0.198786	17.2711	13.6477	21.7789	26.7253	23.1409	41.4689	AT3G09960.1	AT3G09960	TargetID: AT3G09960.1; Description: calcineurin-like phosphoesterase family protein ; Chromosomal Location: chr3:3061952-3063594; Gene Orientation: FORWARD; Next best Hit: AT3G29792.1(alignment length 15bp with 100.00%identity)	AT3G09960	TargetID: AT3G09960.1; Description: calcineurin-like phosphoesterase family protein ; Chromosomal Location: chr3:3061952-3063594; Gene Orientation: FORWARD; Next best Hit: AT3G29792.1(alignment length 15bp with 100.00%identity)	ATGGGCGGGAAAGATTAGGGTTCAGTTCGATTATTCCGCATATGGAGTGTTGTATAATGG		820157						GO:0003824~catalytic activity,GO:0004721~phosphoprotein phosphatase activity,GO:0004722~protein serine/threonine phosphatase activity,GO:0016787~hydrolase activity,GO:0016788~hydrolase activity, acting on ester bonds,GO:0016791~phosphatase activity,GO:0042578~phosphoric ester hydrolase activity,
GT_A_84_P12360	0	-0.320979	0.739513	0.139511	0.582607	0.55217	2.25621	1.13033	0.199106	46.8493	38.6996	46.3064	70.7	49.1854	150.35	AT1G53980	AT1G53980	Ubiquitin-like superfamily protein	polyubiquitin-related	Arabidopsis thaliana polyubiquitin-related (AT1G53980) mRNA, complete cds [NM_104275]	AACAAGTCAAGAACATGATCCATGACCAGGTCCCACCAGTGAAGAAGCAAGAGGCAAATT	NM_104275	841836	chr1:20149395-20149336	TC397604	At.66022	AT1G53980	GO:0003674|GO:0008150|GO:0005575	GO:0003674=molecular_function	GO:0005575=cellular_component	GO:0008150=biological_process
GT_A_84_P101246	-0.280512	0	2.66593	0.795139	1.97313	3.7319	1.83931	2.51478	0.199334	45.3418	56.8289	206.913	217.894	523.923	132.386	AT5G22530	AT5G22530	unknown protein; BEST Arabidopsis thaliana protein match is: unknown protein (TAIR:AT5G22520.1); Has 30201 Blast hits to 17322 proteins in 780 species: Archae - 12; Bacteria - 1396; Metazoa - 17338; Fungi - 3422; Plants - 5037; Viruses - 0; Other Eukaryot	hypothetical protein	Arabidopsis thaliana unknown protein (AT5G22530) mRNA, complete cds [NM_122158]	TGCAAGAAGATGCCCGAGAAATGCATGTTCAAACCCAAACCAGAATGGATCTCGCATGTA	NM_122158	832314	chr5:7480840-7480899	TC383700	At.6845	AT5G22530	GO:0003674|GO:0008150|GO:0005575	GO:0003674=molecular_function	GO:0005575=cellular_component	GO:0008150=biological_process
GT_A_84_P521926	0	-1.61261	2.42733	0.271574	1.6675	3.34245	1.75906	2.25634	0.199823	17.9	6.04	57	57.3	130	40.7	AT4G22510	AT4G22510	unknown protein; FUNCTIONS IN: molecular_function unknown; INVOLVED IN: biological_process unknown; LOCATED IN: mitochondrion; EXPRESSED IN: shoot apex, leaf; Has 2 Blast hits to 2 proteins in 1 species: Archae - 0; Bacteria - 0; Metazoa - 0; Fungi - 0; P	hypothetical protein	Arabidopsis thaliana unknown protein (AT4G22510) mRNA, complete cds [NM_118377]	ATATTGAGTCTTACGGCCTCGCATGCACATACAGACACAAGAGAAACATTATTAAGACCA	NM_118377	828346	chr4:11855112-11855053	TC394248	At.65415	AT4G22510	GO:0005739|GO:0003674|GO:0008150	GO:0003674=molecular_function	GO:0005739=mitochondrion	GO:0008150=biological_process
GT_A_84_P573074	-0.00576973	0	1.00959	0.334608	0.911467	0.771507	0.886147	0.856374	0.199917	36.1	37.4	43.2	68.7	44.3	45	AT2G31850	AT2G31850	unknown protein; Has 18 Blast hits to 18 proteins in 10 species: Archae - 0; Bacteria - 2; Metazoa - 7; Fungi - 4; Plants - 3; Viruses - 0; Other Eukaryotes - 2 (source: NCBI BLink).	hypothetical protein	Arabidopsis thaliana unknown protein (AT2G31850) mRNA, complete cds [NM_128743]	GACCCTGGATTGTCAAGCTTCAGCTTTGTCTTCCGCTGTTCCTACTCCTGCTCCAACTTC	NM_128743	817742	chr2:13540282-13540341		At.38159	AT2G31850	GO:0003674|GO:0008150|GO:0005575	GO:0003674=molecular_function	GO:0005575=cellular_component	GO:0008150=biological_process
GT_A_84_P835182	0	-1.34938	1.26211	-0.0290888	2.0927	1.07488	0.703502	1.29036	0.200088	18.1	7.33	25.7	77.8	27.3	19.8	TA51914_3702			TA51914_3702	Unknown	GTTATCATCATTGTCTCCTTTCGTGACACGTGTATCTGTGCTGGACATGATCGACTCTTC	TA51914_3702		chr4:4797549-4797608
GT_A_84_P19582	-0.0771794	0	1.39844	0.440419	1.662	0.9607	1.11083	1.24451	0.200231	14.5877	15.8799	24.0167	49.0754	21.4453	22.3267	CYP705A3	AT4G15360	cytochrome P450, family 705, subfamily A, polypeptide 3	CYP705A3; electron carrier/ heme binding / iron ion binding / monooxygenase/ oxygen binding	Arabidopsis thaliana CYP705A3; electron carrier/ heme binding / iron ion binding / monooxygenase/ oxygen binding (CYP705A3) mRNA, complete cds [NM_117624]	CTGAAAATGGTTCATCCGCTTACTTGCACTCCGTTCTTCGAACCCAACCTTTATCTTTTG	NM_117624	827202	chr4:8771742-8771801	TC366597	At.50343	AT4G15360	GO:0004497|GO:0005506|GO:0019825|GO:0009055|GO:0012505|GO:0020037|GO:0055114	GO:0004497=monooxygenase activity|GO:0005506=iron ion binding|GO:0019825=oxygen binding|GO:0009055=electron carrier activity|GO:0020037=heme binding	GO:0012505=endomembrane system	GO:0055114=oxidation-reduction process
GT_A_84_P287700	-0.66381	0	2.87421	0.7368	1.39775	4.29173	2.81828	2.83592	0.200232	39.7	64.9	273	167	882	298	AT5G38940	AT5G38940	RmlC-like cupins superfamily protein	manganese ion binding / nutrient reservoir	Arabidopsis thaliana manganese ion binding / nutrient reservoir (AT5G38940) mRNA, complete cds [NM_123256]	CCCGGATAATCGCCTATTCTCAAAAGTTCTCAACGAGGGTGATGTATTTGTGTTTCCCGA	NM_123256	833886	chr5:15589265-15589324	TC382085	At.6545	AT5G38940	GO:0009651|GO:0030145|GO:0045735|GO:0005618	GO:0030145=manganese ion binding|GO:0045735=nutrient reservoir activity	GO:0005618=cell wall	GO:0009651=response to salt stress
GT_A_84_P15502	-0.0401068	0	2.54227	0.834056	2.14481	2.44106	1.90558	2.16382	0.200337	23.8416	25.2951	84.5339	109.243	95.3132	61.696	WAG2	AT3G14370	Protein kinase superfamily protein	WAG2; kinase/ protein serine/threonine kinase	Arabidopsis thaliana WAG2; kinase/ protein serine/threonine kinase (WAG2) mRNA, complete cds [NM_112295]	GGGAGTAAAAATCAGAGCAATAGTAATTATTATCACTATGTGGGCAAAAGCTACGCGAGT	NM_112295	820658	chr3:4798100-4798041	TC366000	At.39249	AT3G14370	GO:0009926|GO:0048825|GO:0004674|GO:0016301|GO:0048364|GO:0005575|GO:0009630	GO:0004674=protein serine/threonine kinase activity|GO:0016301=kinase activity	GO:0005575=cellular_component	GO:0009926=auxin polar transport|GO:0048825=cotyledon development|GO:0048364=root development|GO:0009630=gravitropism
GT_A_84_P763170	-0.049109	0	1.40045	0.450448	1.83446	0.504217	2.36382	1.5675	0.200343	35.5	37.9	57.4	132	37.3	127	AT4G35170	AT4G35170	Late embryogenesis abundant (LEA) hydroxyproline-rich glycoprotein family	AT4G35170.1	Arabidopsis thaliana unknown protein (AT4G35170) mRNA, complete cds [NM_119683]	ATGGCGATAAACTTGGCAAGACACTTGATCTCTCCAAGTCCTGTTCTGATCATTGATCAA	NM_119683	829670	chr4:16738136-16738195		At.70694	AT4G35170	GO:0008150|GO:0003674	GO:0003674=molecular_function		GO:0008150=biological_process
GT_A_84_P833145	-0.369767	0	1.88664	0.505623	2.52513	0.655344	2.78689	1.98912	0.20047	10.5	14	29.7	78.7	15.3	62.9	AT2G41820	AT2G41820	Leucine-rich repeat protein kinase family protein	AT2G41820.1	Arabidopsis thaliana leucine-rich repeat transmembrane protein kinase, putative (AT2G41820) mRNA, complete cds [NM_129746]	CTCATGAGATTGGAAACTGTGTGAAGCTACTTCAGCTCCAACTGGGTCGAAATTACTTGA	NM_129746	818781	chr2:17455419-17455478	TC301418	At.43213	AT2G41820	GO:0016301|GO:0004674|GO:0006468|GO:0007169|GO:0005524|GO:0012505	GO:0016301=kinase activity|GO:0004674=protein serine/threonine kinase activity|GO:0005524=ATP binding	GO:0012505=endomembrane system	GO:0006468=protein phosphorylation|GO:0007169=transmembrane receptor protein tyrosine kinase signaling pathway
GT_A_84_P235303	0	-1.23717	3.39499	0.719273	2.45541	3.8714	2.52791	2.95157	0.200813	16.7	7.31	104	92.3	175	64.7	AT1G66450	AT1G66450	Cysteine/Histidine-rich C1 domain family protein	DC1 domain-containing protein	Arabidopsis thaliana DC1 domain-containing protein (AT1G66450) mRNA, complete cds [NM_105316]	TCTGGATTTAAATTTTGTTCCAGGTTTTGTTTACTTCGTGGCATTTGGACAGGTTTGACC	NM_105316	842963	chr1:24788231-24788290	TC362178	At.52403	AT1G66450	GO:0008150|GO:0008270|GO:0005575	GO:0008270=zinc ion binding	GO:0005575=cellular_component	GO:0008150=biological_process
GT_A_84_P509620	-0.0421929	0	1.28399	0.413933	0.516588	1.51659	2.49758	1.51025	0.201815	76.8	81.6	114	114	162	300	AT5G19950	AT5G19950	Domain of unknown function (DUF1767)	hypothetical protein	Arabidopsis thaliana unknown protein (AT5G19950) mRNA, complete cds [NM_180523]	AAGAAGAAGACTCTGCAGTATTTACACTAGATGAGTGGGAAAAGAGGAATACTGGTGGGG	NM_180523	832117	chr5:6741640-6741581	TC366775	At.31238	AT5G19950	GO:0005739		GO:0005739=mitochondrion
GT_A_84_P83469	0	-1.5179	2.69834	0.39348	1.11282	2.7299	5.96855	3.27042	0.201897	18.4	6.63	70.7	40.1	87.4	774	PROPEP2	AT5G64890	elicitor peptide 2 precursor	PROPEP2 (Elicitor peptide 2 precursor)	Arabidopsis thaliana PROPEP2 (Elicitor peptide 2 precursor) (PROPEP2) mRNA, complete cds [NM_125887]	ACTCGTACGTAGTTTATTTTGGTTTCCTCATTTTTCAAGACAGCAAAATTGACCAGAATG	NM_125887	836612	chr5:25935432-25935491	TC386110	At.28933	AT5G64890	GO:0003674|GO:0009814|GO:0005575	GO:0003674=molecular_function	GO:0005575=cellular_component	GO:0009814=defense response, incompatible interaction
GT_A_84_P281450	0	-0.125957	2.20419	0.692745	1.41673	3.17915	1.73652	2.1108	0.202292	239	226	652	643	1550	535	WAK2	AT1G21270	wall-associated kinase 2	WAK2; ATP binding / calcium ion binding / protein kinase/ protein serine/threonine kinase	Arabidopsis thaliana WAK2; ATP binding / calcium ion binding / protein kinase/ protein serine/threonine kinase (WAK2) mRNA, complete cds [NM_101979]	AAGGCATTGTGTTTCGAAAGACCACATTGCCCAAAAAATCTTGTGAGTTGTTTTGCTTCT	NM_101979	838723	chr1:7446953-7447012	TC360969	At.21118	AT1G21270	GO:0004672|GO:0009311|GO:0005886|GO:0004674|GO:0005509|GO:0009751|GO:0009992|GO:0006468|GO:0005524|GO:0009826	GO:0004672=protein kinase activity|GO:0004674=protein serine/threonine kinase activity|GO:0005509=calcium ion binding|GO:0005524=ATP binding	GO:0005886=plasma membrane	GO:0009311=oligosaccharide metabolic process|GO:0009751=response to salicylic acid stimulus|GO:0009992=cellular water homeostasis|GO:0006468=protein phosphorylation|GO:0009826=unidimensional cell growth
GT_A_84_P510027	-0.779159	0	5.15352	1.45812	3.3068	5.47791	4.56993	4.45155	0.202321	6.72	11.9	243	115	368	184	AT2G04495	AT2G04495	unknown protein; FUNCTIONS IN: molecular_function unknown; INVOLVED IN: biological_process unknown; LOCATED IN: endomembrane system; BEST Arabidopsis thaliana protein match is: unknown protein (TAIR:AT2G04515.1); Has 30201 Blast hits to 17322 proteins in	hypothetical protein	Arabidopsis thaliana unknown protein (AT2G04495) mRNA, complete cds [NM_147243]	TACACAAATTGAATCTAGTCCAATGATTCAATTTGTGTCATGTCTCATGTAGACGTTGTG	NM_147243	814990	chr2:1564913-1564972	TC375781	At.45793	AT2G04495	GO:0003674|GO:0008150|GO:0012505	GO:0003674=molecular_function	GO:0012505=endomembrane system	GO:0008150=biological_process
GT_A_84_P163603	-0.208006	0	1.36649	0.386161	1.02775	1.94752	0.898044	1.29111	0.202391	9.05952	10.7981	15.9734	21.5	28.9	13.1	AT4G05095	AT4G05095	BEST Arabidopsis thaliana protein match is: RNA-directed DNA polymerase (reverse transcriptase)-related family protein (TAIR:AT4G04650.1); Has 30201 Blast hits to 17322 proteins in 780 species: Archae - 12; Bacteria - 1396; Metazoa - 17338; Fungi - 3422;	hypothetical protein	Arabidopsis thaliana unknown protein (AT4G05095) mRNA, complete cds [NM_148234]	ATCAAGGAAATCAAGGTCATCCTTACAGCTAAGCTGGATCCTCTCTCTAGGCGTTCTGAA	NM_148234	825854	chr4:2613911-2613852	TC384952	At.65327	AT4G05095	GO:0003674|GO:0008150|GO:0005575	GO:0003674=molecular_function	GO:0005575=cellular_component	GO:0008150=biological_process
GT_A_84_P151538	-0.310587	2.50747	0	0.732294	1.58483	2.07794	5.62024	3.09433	0.202866	27.2063	197.977	19.975	101.995	102	1114.9	ATSUC7	AT1G66570	sucrose-proton symporter 7	ATSUC7 (Sucrose-proton symporter 7); carbohydrate transmembrane transporter/ sucrose:hydrogen symporter/ sugar:hydrogen symporter	Arabidopsis thaliana ATSUC7 (Sucrose-proton symporter 7); carbohydrate transmembrane transporter/ sucrose:hydrogen symporter/ sugar:hydrogen sympor_ (ATSUC7) mRNA, complete cds [NM_001036165]	ACTAGCTTCTATAATATCAAGCAGCTCCGGCGCCGGTCAAAGACTTTCTCTAGGAGTTTT	NM_001036165	842975	chr1:24835877-24835460	TC368633	At.50802	AT1G66570	GO:0015144|GO:0015770|GO:0008506|GO:0016020|GO:0005887|GO:0006810|GO:0005351|GO:0016021|GO:0055085	GO:0015144=carbohydrate transmembrane transporter activity|GO:0008506=sucrose:hydrogen symporter activity|GO:0005351=sugar:hydrogen symporter activity	GO:0016020=membrane|GO:0005887=integral to plasma membrane|GO:0016021=integral to membrane	GO:0015770=sucrose transport|GO:0006810=transport|GO:0055085=transmembrane transport
GT_A_84_P16436	-0.253013	0	1.49146	0.412815	0.688782	1.70737	1.81205	1.40273	0.203317	50.9603	62.6648	101.086	98.6448	141.996	143.248	FRD3	AT3G08040	MATE efflux family protein	FRD3 (FERRIC REDUCTASE DEFECTIVE 3); antiporter/ transporter	Arabidopsis thaliana FRD3 (FERRIC REDUCTASE DEFECTIVE 3); antiporter/ transporter (FRD3) mRNA, complete cds [NM_001161123]	TAGGAATATGGATAGCTCTTACAATCTATATGGCTCTCCGGGCTATTACTGGAATTGCCA	NM_001161123	819995	chr3:2566791-2566732	TC366633	At.17333	AT3G08040	GO:0006879|GO:0005215|GO:0015297|GO:0005886|GO:0016020	GO:0005215=transporter activity|GO:0015297=antiporter activity	GO:0005886=plasma membrane|GO:0016020=membrane	GO:0006879=cellular iron ion homeostasis
GT_A_84_P804912	0	-0.557199	1.26585	0.236215	0.633791	1.39166	1.4007	1.14205	0.203321	8.57	6.01	12.2	13.4	16.1	15.2	TA25736_3702			TA25736_3702	Unknown	GCAACGTAGAAGAACGAGTGAAGGAGAAGAAGCACTATCACTCCCATCTCTTTCATTTCT	TA25736_3702		chr4:15664810-15664869
GT_A_84_P17268	0	-1.42428	5.27162	1.28245	2.35924	6.57586	5.95099	4.96203	0.203561	18.3	7.03605	418.493	94.6208	1249.96	760.485	PR1	AT2G14610	pathogenesis-related gene 1	PR1 (PATHOGENESIS-RELATED GENE 1)	Arabidopsis thaliana PR1 (PATHOGENESIS-RELATED GENE 1) (PR1) mRNA, complete cds [NM_127025]	TCTTGTTCTTCCCTCGAAAGCTCAAGATAGCCCACAAGATTATCTAAGGGTTCACAACCA	NM_127025	815949	chr2:6242373-6242314	TC380268	At.321	AT2G14610	GO:0003674|GO:0009627|GO:0005618|GO:0005576|GO:0006952|GO:0010266	GO:0003674=molecular_function	GO:0005618=cell wall|GO:0005576=extracellular region	GO:0009627=systemic acquired resistance|GO:0006952=defense response|GO:0010266=response to vitamin B1
GT_A_84_P813414	0	-0.283675	0.717598	0.144641	0.437021	0.786596	0.643925	0.622514	0.203573	30.2	25.6	29.4	41.2	37.3	31.7	TA30173_3702			TA30173_3702	Unknown	ATTCTTCTAGTCGTGATGGGTCTCCTCTTCCACCTCAAAAGAAAGTGATCCAAGACCTAG	TA30173_3702		chr1:1037298-1037359
GT_A_84_P19588	0	-1.35031	2.6596	0.436429	1.8823	2.06644	2.91951	2.28942	0.203575	888.286	359.497	3322.73	3300	2663.95	4514.67	ATEXLB1	AT4G17030	expansin-like B1	ATEXLB1 (ARABIDOPSIS THALIANA EXPANSIN-LIKE B1)	Arabidopsis thaliana ATEXLB1 (ARABIDOPSIS THALIANA EXPANSIN-LIKE B1) (ATEXLB1) mRNA, complete cds [NM_117807]	TCTCACATTGAGGTTCTTAGTCTACGGAAGCGCAGGAATCAATTGGATCCAATCGCCAAA	NM_117807	827411	chr4:9581937-9581878	TC379128	At.33028	AT4G17030	GO:0019953|GO:0005576|GO:0009828|GO:0009826|GO:0012505		GO:0005576=extracellular region|GO:0012505=endomembrane system	GO:0019953=sexual reproduction|GO:0009828=plant-type cell wall loosening|GO:0009826=unidimensional cell growth
GT_A_84_P15821	-0.589703	0	1.83131	0.413868	1.57777	1.93624	1.18907	1.56769	0.203644	32.2481	50.0783	102.24	145.986	132.985	74.3326	HB51	AT5G03790	homeobox 51	HB51; DNA binding / sequence-specific DNA binding / transcription factor	Arabidopsis thaliana HB51; DNA binding / sequence-specific DNA binding / transcription factor (HB51) mRNA, complete cds [NM_120460]	GGTAGCTCATCCAAGAACGGAGAATATGAACGCAAATCAAATCACCGGAGGGAATCAAGT	NM_120460	831723	chr5:1006253-1006312	TC380966	At.54712	AT5G03790	GO:0010582|GO:0043565|GO:0006355|GO:0003700|GO:0045941|GO:0010434|GO:0009965|GO:0005634|GO:0048510|GO:0003677	GO:0043565=sequence-specific DNA binding|GO:0003700=sequence-specific DNA binding transcription factor activity|GO:0003677=DNA binding	GO:0005634=nucleus	GO:0010582=floral meristem determinacy|GO:0006355=regulation of transcription, DNA-dependent|GO:0045941=positive regulation of transcription, DNA-dependent|GO:0010434=bract formation|GO:0009965=leaf morphogenesis|GO:0048510=regulation of timing of transit
GT_A_84_P18826	0.728667	-1.43763	0	-0.236322	0.889304	0.693763	0.627743	0.736937	0.203683	26.9	6.18385	9.61	30.3	18.8	16.8493	AtZIP12	AT5G62160	zinc transporter 12 precursor	AtZIP12 (ZINC TRANSPORTER 12 PRECURSOR); cation transmembrane transporter/ metal ion transmembrane transporter	Arabidopsis thaliana AtZIP12 (ZINC TRANSPORTER 12 PRECURSOR); cation transmembrane transporter/ metal ion transmembrane transporter (AtZIP12) mRNA, complete cds [NM_125609]	AAACTCAGAGTAGTATGAAGATACAAGTAGCTTGTAGTGTATCTCTTGTTGTTGGTGCTG	NM_125609	836336	chr5:24961172-24961231	TC373746	At.55680	AT5G62160	GO:0016020|GO:0046873|GO:0008324|GO:0016021|GO:0006812|GO:0012505	GO:0046873=metal ion transmembrane transporter activity|GO:0008324=cation transmembrane transporter activity	GO:0016020=membrane|GO:0016021=integral to membrane|GO:0012505=endomembrane system	GO:0006812=cation transport
GT_A_84_P559351	0	-0.0928879	3.14418	1.0171	1.5925	5.33801	3.05204	3.32752	0.203887	77	74.5	403	234	2230	429	AT5G55460	AT5G55460	Bifunctional inhibitor/lipid-transfer protein/seed storage 2S albumin superfamily protein	protease inhibitor/seed storage/lipid transfer protein (LTP) family protein	Arabidopsis thaliana protease inhibitor/seed storage/lipid transfer protein (LTP) family protein (AT5G55460) mRNA, complete cds [NM_124928]	CTGATCTGAAGTCTTACAATATGTCTTATGTTCCGATCCAAATAAATTACAAACTCGCAG	NM_124928	835639	chr5:22469182-22469241	TC388033	At.29440	AT5G55460	GO:0006869|GO:0008289|GO:0012505	GO:0008289=lipid binding	GO:0012505=endomembrane system	GO:0006869=lipid transport
GT_At_Specific_00279174	-1.12865	0	1.96365	0.278333	0.740162	3.26172	2.11347	2.03845	0.204039	164.408	370.945	830.084	605.099	2468.7	1044.99	AT5G38940.1	AT5G38940	TargetID: AT5G38940.1; Description: manganese ion binding / nutrient reservoir ; Chromosomal Location: chr5:15588757-15589666; Gene Orientation: FORWARD; Next best Hit: AT2G06590.1(alignment length 21bp with 90.48%identity)	AT5G38940	TargetID: AT5G38940.1; Description: manganese ion binding / nutrient reservoir ; Chromosomal Location: chr5:15588757-15589666; Gene Orientation: FORWARD; Next best Hit: AT2G06590.1(alignment length 21bp with 90.48%identity)	AGTTGCTTTCCCTTTATGTACTTGTGCCTGAATAAGGATCTTGTATTTCCGTTTATCATA		833886						GO:0005488~binding,GO:0030145~manganese ion binding,GO:0043167~ion binding,GO:0043169~cation binding,GO:0045735~nutrient reservoir activity,GO:0046872~metal ion binding,GO:0046914~transition metal ion binding,	GO:0005576~extracellular region,GO:0005618~cell wall,GO:0005623~cell,GO:0030312~external encapsulating structure,GO:0044464~cell part,GO:0048046~apoplast,	GO:0006950~response to stress,GO:0006970~response to osmotic stress,GO:0009628~response to abiotic stimulus,GO:0009651~response to salt stress,GO:0050896~response to stimulus,
GT_A_84_P853126	0	-0.156587	1.48614	0.443183	1.1762	1.19008	1.35872	1.24167	0.204108	202	187	335	460	330	348	ATEXO70B2	AT1G07000	exocyst subunit exo70 family protein B2	AT1G07000.1	Arabidopsis thaliana ATEXO70B2 (exocyst subunit EXO70 family protein B2); protein binding (ATEXO70B2) mRNA, complete cds [NM_100573]	GATTTGCGAAAGAGTGTTCAAGAGTGTACAGCAGTCGACGAAGAGAGTTTCTAGAGGAGA	NM_100573	837210	chr1:2151598-2151539	TC308174	At.43622	AT1G07000	GO:0005515|GO:0000145|GO:0006904	GO:0005515=protein binding	GO:0000145=exocyst	GO:0006904=vesicle docking involved in exocytosis
GT_A_84_P845284	0	-0.112384	1.2511	0.37957	0.664653	1.43435	1.29589	1.13163	0.204816	30.8	29.4	43.4	49.2	59.6	50.8				TC289635	Unknown	GGTGACTCGGTCTTTTACATACACAGCCACATGTTTTTGTTATCTCTCTCTTGGCTAACT	GT_A_84_P845284		chr3:7501780-7501839	TC289635
GT_A_84_P769387	-0.45223	0	0.750617	0.0994622	0.418859	0.758193	0.806888	0.661313	0.204879	102	144	139	188	169	164	AT5G66558	AT5G66558	other RNA	AT5G66558.1	Arabidopsis thaliana (AT5G66558) otherRNA [NR_023302]	GTTAAGATAAGTGTTAGCTGATCTTCACCATGCTTGGCCCTTGGAGGTAGATTTCTCTGA	NR_023302	6240262	chr5:26581659-26581600		At.68655	AT5G66558
GT_A_84_P818477	-1.21872	0	1.05983	-0.0529629	0.775946	1.12862	0.955497	0.953353	0.205385	3.76	9.03	10.8	15.1	13.7	11.4	HDA6	AT5G63110	histone deacetylase 6	AT5G63110.1	Arabidopsis thaliana HDA6 (HISTONE DEACETYLASE 6); histone deacetylase (HDA6) mRNA, complete cds [NM_125705]	AACTTGGGAATAGAGAGAGACTCTGAGTGAGAGAGAGATTCTGAGTGAGAGACGGAGATG	NM_125705	836431	chr5:25335510-25335451	TC306050	At.8834	AT5G63110	GO:0016575|GO:0016458|GO:0005634|GO:0004407|GO:0016441	GO:0004407=histone deacetylase activity	GO:0005634=nucleus	GO:0016575=histone deacetylation|GO:0016458=gene silencing|GO:0016441=posttranscriptional gene silencing
GT_A_84_P10391	0	-0.183336	1.77573	0.530798	1.29436	1.44946	1.73078	1.49154	0.206355	5.78576	5.25773	11.7282	14.3	11.3137	12.9	AT3G31406	AT3G31406	transposable element gene		Unknown	ATCAATCATCTCCACCACAGAAACCAAACTAAGGAGTTCTTGTCCACCTATTGCGGGGAT	GT_A_84_P10391		chr3:012780365-012780424			AT3G31406
GT_At_Specific_00097116	0	-0.435972	1.59547	0.386501	1.10291	1.05846	2.68612	1.61583	0.206934	6.28344	4.79274	11.241	13.6	9.37	27.1651	CKX2	AT2G19500	TargetID: AT2G19500.1; Symbol: CKX2, ATCKX2 ; Description: CKX2 (CYTOKININ OXIDASE 2); amine oxidase/ cytokinin dehydrogenase ; Chromosomal Location: chr2:8444204-8447355; Gene Orientation: REVERSE; Next best Hit: AT5G36010.1(alignment length 21bp with 90		TargetID: AT2G19500.1; Symbol: CKX2, ATCKX2 ; Description: CKX2 (CYTOKININ OXIDASE 2); amine oxidase/ cytokinin dehydrogenase ; Chromosomal Location: chr2:8444204-8447355; Gene Orientation: REVERSE; Next best Hit: AT5G36010.1(alignment length 21bp with 90	ACTTCCTCATCCTTGGCTTAACCTCTACGTTCCTAAATCTCGGATTCTCGATTTTCATAA
GT_A_84_P13567	0	-0.632674	2.0395	0.468943	0.924484	2.69736	2.11582	1.91256	0.207211	302.38	201.246	735.914	578.342	1404.28	880.424	AT2G47130	AT2G47130	NAD(P)-binding Rossmann-fold superfamily protein	short-chain dehydrogenase/reductase (SDR) family protein	Arabidopsis thaliana short-chain dehydrogenase/reductase (SDR) family protein (AT2G47130) mRNA, complete cds [NM_130281]	CAGCCGGGAAGCTTTCTCGACTTGAATCTGGAACAGTTTGACCGAACCATGGCGGTCAAC	NM_130281	819326	chr2:19350115-19350056	TC376836	At.43807	AT2G47130	GO:0005488|GO:0008152|GO:0016491|GO:0005575|GO:0003824|GO:0055114	GO:0005488=binding|GO:0016491=oxidoreductase activity|GO:0003824=catalytic activity	GO:0005575=cellular_component	GO:0008152=metabolic process|GO:0055114=oxidation-reduction process
GT_A_84_P510160	-0.0804591	0.686338	0	0.20196	0.533255	0.487028	1.75473	0.925004	0.20731	13.1	23	8.2	20.2	13.9	31.4	AT3G03240	AT3G03240	alpha/beta-Hydrolases superfamily protein	esterase/lipase/thioesterase family protein	Arabidopsis thaliana esterase/lipase/thioesterase family protein (AT3G03240) mRNA, complete cds [NM_111194]	ATAGAGCTCGCGGATAAGCATACAAAACACGCATATATTAAGGAATCCGCACTACGACAA	NM_111194	821317	chr3:747260-747054	NP332492	At.41011	AT3G03240	GO:0008150|GO:0003824|GO:0012505	GO:0003824=catalytic activity	GO:0012505=endomembrane system	GO:0008150=biological_process
GT_A_84_P560214	-1.319	0	1.84852	0.176505	1.39809	1.11163	2.72276	1.74416	0.207645	3.29	8.47	17.5	21.8	12.7	36.4	AT5G45095	AT5G45095	unknown protein; FUNCTIONS IN: molecular_function unknown; INVOLVED IN: biological_process unknown; LOCATED IN: endomembrane system; BEST Arabidopsis thaliana protein match is: unknown protein (TAIR:AT4G08593.1); Has 25 Blast hits to 25 proteins in 2 spec	hypothetical protein	Arabidopsis thaliana unknown protein (AT5G45095) mRNA, complete cds [NM_180590]	TGAATGCTTTATCCTTTGATGTACTAAATTCAGAGTTCTTTGAACTCCTATGGATCTCTG	NM_180590	834542	chr5:18208946-18209005	TC365520	At.44180	AT5G45095	GO:0003674|GO:0008150|GO:0012505	GO:0003674=molecular_function	GO:0012505=endomembrane system	GO:0008150=biological_process
GT_A_84_P608225	-0.477977	0	0.851182	0.124402	0.854463	0.428063	1.00628	0.762937	0.207832	39.8	57.2	59.2	101	53.4	74.8	AT5G25010	AT5G25010	Protein of unknown function (DUF1336)	hypothetical protein	Arabidopsis thaliana unknown protein (AT5G25010) mRNA, complete cds [NM_122410]	ATTTATTCGGCACTTGTGAGGCTTACGTTGGGGTATGTTACGAATTTGGTGGCTGATGTT	NM_122410	832571	chr5:8616654-8616713	NP2705625	At.51065	AT5G25010	GO:0003674|GO:0008150|GO:0005575	GO:0003674=molecular_function	GO:0005575=cellular_component	GO:0008150=biological_process
GT_A_84_P767599	0	-0.108006	0.677475	0.189823	0.56018	0.497236	2.04915	1.03552	0.207852	282	270	267	419	285	784	AT5G50560	AT5G50660;AT5G50560	[AT5G50660, Protein of unknown function (DUF 3339)];[AT5G50560, Protein of unknown function (DUF 3339)]	AT5G50560.1	Arabidopsis thaliana unknown protein (AT5G50560) mRNA, complete cds [NM_124443]	CTTGTCACTGTCTTCACCGTCGTCATCCACTTTCCGGGCACTTAATTCTATGTAATCTTT	NM_124443	835124	chr5:20629960-20630019	TC312232	At.29722	AT5G50660;AT5G50560	GO:0008150|GO:0003674|GO:0012505	GO:0003674=molecular_function	GO:0012505=endomembrane system	GO:0008150=biological_process
GT_A_84_P11475	0	-0.0580988	1.14094	0.360947	1.52179	1.32344	0.494495	1.11324	0.207881	1129.82	1119.82	1474.99	3269.25	2024.5	1069.25	PAP3	AT1G14700	purple acid phosphatase 3	PAP3 (PURPLE ACID PHOSPHATASE 3); acid phosphatase/ protein serine/threonine phosphatase	Arabidopsis thaliana PAP3 (PURPLE ACID PHOSPHATASE 3); acid phosphatase/ protein serine/threonine phosphatase (PAP3) mRNA, complete cds [NM_101339]	GTCTTTTATGATGTTTTTGGACACGTTCTGCATCATTGGAAGAAGACTTACAAGGAGGCG	NM_101339	838035	chr1:5060911-5060970	TC373370	At.28419	AT1G14700	GO:0005773|GO:0003993|GO:0004722	GO:0003993=acid phosphatase activity|GO:0004722=protein serine/threonine phosphatase activity	GO:0005773=vacuole
GT_A_84_P312233	0	-0.789508	0.937269	0.0492538	0.536086	1.74033	0.690425	0.988948	0.207888	464	277	526	678	1110	503	AT4G23230	AT4G23230	cysteine-rich RLK (RECEPTOR-like protein kinase) 15	protein kinase family protein	Arabidopsis thaliana protein kinase family protein (AT4G23230) mRNA, complete cds [NM_118452]	TTCAGAGTTGAACTGAAAAGGACCCACTTCAACCAACGACCACCAAGTCTGTTCCAAGAT	NM_118452	828422	chr4:12157837-12157778	TC362025	At.27300	AT4G23230	GO:0016301|GO:0006468	GO:0016301=kinase activity		GO:0006468=protein phosphorylation
GT_A_84_P76184	0	-2.21133	1.57059	-0.213581	2.3205	1.11767	1.16539	1.53452	0.20797	298	66.4	524	1500	463	449	WRKY30	AT5G24110	WRKY DNA-binding protein 30	WRKY30; transcription factor	Arabidopsis thaliana WRKY30; transcription factor (WRKY30) mRNA, complete cds [NM_122316]	TGGTGGGTTCTATTCTTAGTTATCTACTTAAGGGAGGGACGGAACTTTTTACATGACCTC	NM_122316	832476	chr5:8153434-8153375	TC370438	At.9177	AT5G24110	GO:0006355|GO:0003700|GO:0045449	GO:0003700=sequence-specific DNA binding transcription factor activity		GO:0006355=regulation of transcription, DNA-dependent|GO:0045449=regulation of transcription, DNA-dependent
GT_At_Specific_00139244	0	-0.178912	1.15298	0.324688	0.438218	1.33545	1.79936	1.19101	0.208127	12.2311	11.149	16.1015	16.7	22.0998	28.5983	AT3G07030.1	AT3G07030	TargetID: AT3G07030.1; Description: nucleic acid binding ; Chromosomal Location: chr3:2223001-2225254; Gene Orientation: REVERSE; Next best Hit: AT4G07733.1(alignment length 18bp with 94.44%identity)	AT3G07030	TargetID: AT3G07030.1; Description: nucleic acid binding ; Chromosomal Location: chr3:2223001-2225254; Gene Orientation: REVERSE; Next best Hit: AT4G07733.1(alignment length 18bp with 94.44%identity)	AACAAAGATTCTCCTGGGTATCAAGCTCCAGCACAGTCAGATCAGTCTAAGCCTCAATAT		3768790						GO:0003676~nucleic acid binding,GO:0005488~binding,
GT_At_Specific_00118818	0	-1.924	1.35042	-0.191195	1.2471	0.895323	1.67187	1.27143	0.208433	90.0926	24.4982	135.996	215.495	119.983	192.834	AT2G37430.1	AT2G37430	TargetID: AT2G37430.1; Description: zinc finger (C2H2 type) family protein (ZAT11) ; Chromosomal Location: chr2:15706357-15707224; Gene Orientation: FORWARD; Next best Hit: AT5G44255.1(alignment length 22bp with 90.91%identity)	AT2G37430	TargetID: AT2G37430.1; Description: zinc finger (C2H2 type) family protein (ZAT11) ; Chromosomal Location: chr2:15706357-15707224; Gene Orientation: FORWARD; Next best Hit: AT5G44255.1(alignment length 22bp with 90.91%identity)	AAACGTTAATGTCAACAAACTTCATGGTATATGTGTGGGGTCCCTACTCCCTATATAGTA		818319						GO:0003676~nucleic acid binding,GO:0003677~DNA binding,GO:0003700~transcription factor activity,GO:0005488~binding,GO:0008270~zinc ion binding,GO:0030528~transcription regulator activity,GO:0043167~ion binding,GO:0043169~cation binding,GO:0046872~metal ion binding,GO:0046914~transition metal ion binding,	GO:0005622~intracellular,GO:0005623~cell,GO:0044464~cell part,	GO:0009743~response to carbohydrate stimulus,GO:0009889~regulation of biosynthetic process,GO:0010033~response to organic substance,GO:0010200~response to chitin,GO:0010468~regulation of gene expression,GO:0010556~regulation of macromolecule biosynthetic process,GO:0019219~regulation of nucleobase, nucleoside, nucleotide and nucleic acid metabolic process,GO:0019222~regulation of metabolic proces…
GT_At_Specific_00048375	-0.633827	0	0.843363	0.0698452	0.686139	1.34283	0.446591	0.825186	0.208913	1009.45	1616.26	1663.73	2539.61	2844.64	1433.95	ATMKK4	AT1G51660	TargetID: AT1G51660.1; Symbol: ATMKK4, MKK4, ATMEK4 ; Description: ATMKK4 (ARABIDOPSIS THALIANA MITOGEN-ACTIVATED PROTEIN KINASE KINASE 4); MAP kinase kinase/ kinase ; Chromosomal Location: chr1:19154323-19155947; Gene Orientation: FORWARD; Next best Hit:		TargetID: AT1G51660.1; Symbol: ATMKK4, MKK4, ATMEK4 ; Description: ATMKK4 (ARABIDOPSIS THALIANA MITOGEN-ACTIVATED PROTEIN KINASE KINASE 4); MAP kinase kinase/ kinase ; Chromosomal Location: chr1:19154323-19155947; Gene Orientation: FORWARD; Next best Hit:	ATATTAAGAGCAAGTCCGAGCCAGAACAGGTCTCCTCAGAATCTACATCAACTCTTGCCT
GT_A_84_P11669	-0.221904	0	1.29682	0.358305	1.01692	1.53866	0.840446	1.13201	0.209514	853.499	1027.14	1447.79	2029.83	2070.6	1197.33	UPS2	AT2G03530	ureide permease 2	UPS2 (UREIDE PERMEASE 2)	Arabidopsis thaliana UPS2 (UREIDE PERMEASE 2) (UPS2) mRNA, complete cds [NM_001084405]	TCTCTTCTGTATGTTGTTTATGTTCATTTCAGCTGTTGCAGTTCTCATGGCTTCTTCTGG	NM_001084405	814882	chr2:1073450-1073509	TC390935	At.41387	AT2G03530	GO:0005886|GO:0015505	GO:0015505=uracil:cation symporter activity	GO:0005886=plasma membrane
GT_A_84_P838561	0	-1.55613	1.08967	-0.155485	0.58599	1.32533	1.20508	1.0388	0.210301	27.7	9.72	34.9	41.9	49.7	42.9	NP033841			NP033841	GB	CGGCTCTCAAAGAACGGCAACTTTATTTAGAAAACGCTCTGCTTGTCCCTTGATTGTTTA	NP033841		chr1:17452671-17452612	NP033841
GT_A_84_P795628	-0.0251193	0	1.53398	0.502953	0.789365	1.75616	1.64198	1.39583	0.21034	18	18.9	31.4	31.9	44.3	38.4				BP795037	Unknown	TGGCCGAGATTCTGGATTTGCTTGTAAACACAATAAAGCCATTTCCACCATCTTCAAGAG	GT_A_84_P795628		chr1:13225565-13225506		At.67942
GT_A_84_P819781	-0.0643549	0	0.922096	0.285914	1.1799	0.652351	0.65157	0.827941	0.2107	53.2	57.4	62.4	127	62.6	58.7	MCA1	AT4G35920	PLAC8 family protein	AT4G35920.1	Arabidopsis thaliana MCA1 (mid1-complementing activity 1) (MCA1) mRNA, complete cds [NM_119759]	CAGCGAAGGAACTTTGAGTAGAAGAAGATAATGTCACATTCATGGGATGGTCTTGGGGAG	NM_119759	829747	chr4:17014317-17014166	TC309478	At.19123	AT4G35920	GO:0003674|GO:0005887|GO:0006816|GO:0007638	GO:0003674=molecular_function	GO:0005887=integral to plasma membrane	GO:0006816=calcium ion transport|GO:0007638=mechanosensory behavior
GT_A_84_P612458	-0.112271	0	0.811516	0.233081	0.712267	1.11551	0.439352	0.755711	0.210829	13	14.5	14.6	23.2	21.8	12.8	AT3G57440	AT3G57440	unknown protein; Has 31 Blast hits to 31 proteins in 11 species: Archae - 0; Bacteria - 0; Metazoa - 0; Fungi - 0; Plants - 31; Viruses - 0; Other Eukaryotes - 0 (source: NCBI BLink).	hypothetical protein	Arabidopsis thaliana unknown protein (AT3G57440) mRNA, complete cds [NM_115604]	TGGAGTTTCTTTCCTCTGAATCTTCTTCAGAAGTTCACATCCGTCAGATTCTTGGCGACA	NM_115604	824911	chr3:21259810-21259869	TC380946	At.50856	AT3G57440
GT_A_84_P784626	0	-0.133327	1.16661	0.344429	0.462096	1.68112	1.34287	1.16203	0.211327	1520	1430	2020	2110	3490	2590	CNBT1	AT3G17700	cyclic nucleotide-binding transporter 1	AT3G17700.1	Arabidopsis thaliana CNBT1 (CYCLIC NUCLEOTIDE-BINDING TRANSPORTER 1); calmodulin binding / cyclic nucleotide binding / ion channel (CNBT1) mRNA, complete cds [NM_112651]	TTCTTGAGGAGTCATAGAGTCCAAGGAGCCATAAGGTACGACTCTCCATATTGGAGGCTA	NM_112651	821037	chr3:6052306-6052365	TC281525	At.6293	AT3G17700	GO:0005516|GO:0030551|GO:0016020|GO:0009624|GO:0005216|GO:0009507	GO:0005516=calmodulin binding|GO:0030551=cyclic nucleotide binding|GO:0005216=ion channel activity	GO:0016020=membrane|GO:0009507=chloroplast	GO:0009624=response to nematode
GT_A_84_P17047	0	-0.222939	2.01117	0.596076	2.31122	2.88696	0.790409	1.9962	0.213161	6.99749	6.1867	16.6988	34.9964	37.061	8.13	ZFP1	AT1G80730	zinc-finger protein 1	ZFP1 (ZINC-FINGER PROTEIN 1); nucleic acid binding / transcription factor/ zinc ion binding	Arabidopsis thaliana ZFP1 (ZINC-FINGER PROTEIN 1); nucleic acid binding / transcription factor/ zinc ion binding (ZFP1) mRNA, complete cds [NM_106721]	CATGGTTGCTGCTAAGTTGGAGAGAATTGGACATTTCAAGAGCAACCAAGAAGATCATAA	NM_106721	844412	chr1:30339589-30339530	TC379849	At.64906	AT1G80730	GO:0005622|GO:0009640|GO:0003700|GO:0008270|GO:0003676	GO:0003700=sequence-specific DNA binding transcription factor activity|GO:0008270=zinc ion binding|GO:0003676=nucleic acid binding	GO:0005622=intracellular	GO:0009640=photomorphogenesis
GT_A_84_P16510	-0.213889	0	3.21589	1.00067	1.67741	4.7356	2.89361	3.10221	0.213398	1009.8	1208.51	6442.05	3774.92	22340.5	5846.54	AT1G35710	AT1G35710	Protein kinase family protein with leucine-rich repeat domain	leucine-rich repeat transmembrane protein kinase, putative	Arabidopsis thaliana leucine-rich repeat transmembrane protein kinase, putative (AT1G35710) mRNA, complete cds [NM_103273]	AATGGCTTTATTGTGTTTACAAGCAAATCCAGAATCTCGGCCAACGATGTTGTCAATCTC	NM_103273	840475	chr1:13224311-13224370	TC399877	At.15433	AT1G35710	GO:0004672|GO:0004674|GO:0006468|GO:0004713|GO:0005524|GO:0007169|GO:0012505	GO:0004672=protein kinase activity|GO:0004674=protein serine/threonine kinase activity|GO:0004713=protein tyrosine kinase activity|GO:0005524=ATP binding	GO:0012505=endomembrane system	GO:0006468=protein phosphorylation|GO:0007169=transmembrane receptor protein tyrosine kinase signaling pathway
GT_A_84_P21131	0	-0.0778131	0.814152	0.245446	0.687852	0.775372	0.565024	0.676083	0.213895	8070	7890	8400	13100	9890	8020	AT2G25520	AT2G25520	Drug/metabolite transporter superfamily protein	phosphate translocator-related	Arabidopsis thaliana phosphate translocator-related (AT2G25520) mRNA, complete cds [NM_128109]	TAAAGATGCACAGAAGAAGGTTCAGGCAAGTGATGACGAAGCTGGGAAGCTTTTGGAAGA	NM_128109	817090	chr2:10861894-10861953	TC367261	At.13776	AT2G25520	GO:0016020|GO:0008514|GO:0012505	GO:0008514=organic anion transmembrane transporter activity	GO:0016020=membrane|GO:0012505=endomembrane system
GT_A_84_P10014	0	-0.715609	1.76674	0.350377	1.88162	1.83165	0.894216	1.53583	0.214639	17.2	10.8078	34.6491	63.8685	43.8353	21.4746	AT4G10160	AT4G10160	RING/U-box superfamily protein	zinc finger (C3HC4-type RING finger) family protein	Arabidopsis thaliana zinc finger (C3HC4-type RING finger) family protein (AT4G10160) mRNA, complete cds [NM_117084]	AATACCAACGTTGATTGGTCTTCTCTTGGTGGCTTCGTGCCCACCAACAATAATCTCTCA	NM_117084	826607	chr4:6336164-6336223	TC381015	At.33649	AT4G10160	GO:0004842|GO:0008270	GO:0004842=ubiquitin-protein ligase activity|GO:0008270=zinc ion binding
GT_A_84_P196604	-0.0350609	0	0.920588	0.295176	0.892803	0.790661	0.626015	0.769826	0.214911	310.061	327.816	355.999	594.424	393.485	329.354	AT2G40530	AT2G40530	unknown protein; FUNCTIONS IN: molecular_function unknown; INVOLVED IN: biological_process unknown; LOCATED IN: endomembrane system; EXPRESSED IN: leaf apex, inflorescence meristem, petal, flower; EXPRESSED DURING: 4 anthesis, petal differentiation and ex	hypothetical protein	Arabidopsis thaliana unknown protein (AT2G40530) mRNA, complete cds [NM_129615]	TCTTGAATTGTCTCATTTCCTCGTGTTGATGGGAGTTCATGTATTCATGTATGTAATACA	NM_129615	818648	chr2:16928122-16928181	TC382066	At.37035	AT2G40530	GO:0003674|GO:0008150|GO:0012505	GO:0003674=molecular_function	GO:0012505=endomembrane system	GO:0008150=biological_process
GT_A_84_P509231	0	-0.713175	1.28512	0.190647	0.943318	0.769619	1.79667	1.16987	0.215019	7.07	4.45	10.2	13.7	8.63	16.5	AT2G41400	AT2G41400	Pollen Ole e 1 allergen and extensin family protein	hypothetical protein	Arabidopsis thaliana unknown protein (AT2G41400) mRNA, complete cds [NM_129703]	CGACAATGATGTATGATATGCAATCGTCGTCGCTGCCTTAAAATGTGTTTGCCTTATATG	NM_129703	818738	chr2:17259996-17260055	TC385784	At.50129	AT2G41400	GO:0003674|GO:0008150|GO:0012505	GO:0003674=molecular_function	GO:0012505=endomembrane system	GO:0008150=biological_process
GT_A_84_P754415	-0.041997	0	0.924777	0.29426	0.664438	0.684565	2.29537	1.21479	0.215192	4330	4600	5010	7120	5130	14700	AT1G68238	AT1G68238	unknown protein; FUNCTIONS IN: molecular_function unknown; INVOLVED IN: biological_process unknown; LOCATED IN: endomembrane system; Has 30201 Blast hits to 17322 proteins in 780 species: Archae - 12; Bacteria - 1396; Metazoa - 17338; Fungi - 3422; Plants	AT1G68238.1	Arabidopsis thaliana unknown protein (AT1G68238) mRNA, complete cds [NM_001124097]	TGCGGTGGTGGTTGTGGAGGTTAAACGGGAAGCATTTTTTGTTTACTTTAGTAACATTTA	NM_001124097	6241144	chr1:25578318-25578377		At.68967	AT1G68238	GO:0012505		GO:0012505=endomembrane system
GT_A_84_P18901	0	-0.33702	1.61007	0.424349	1.56392	1.89895	0.814203	1.42569	0.215412	74.1158	60.546	133.94	220.817	197.909	87.5431	EG463478	AT1G67035	unknown protein; FUNCTIONS IN: molecular_function unknown; INVOLVED IN: biological_process unknown; LOCATED IN: cellular_component unknown; BEST Arabidopsis thaliana protein match is: unknown protein (TAIR:AT5G38300.1).		AYAUO88TR pooled cDNA populations Arabidopsis thaliana cDNA, mRNA sequence [EG463478]	TTAAGAAAATATCAATGGCTGCTGCTTCCGCCATAAACGGCGGTGGAGGAAAAAGGAGAT	EG463478		chr1:25018720-25018779	TC385383	At.73968	AT1G67035
GT_A_84_P18749	0	0.93699	-0.306005	0.210328	0.581945	0.674768	2.12775	1.12815	0.215741	566.929	1120	271.477	855.156	647.988	1664.39	AT5G41920	AT5G41920	GRAS family transcription factor	scarecrow transcription factor family protein	Arabidopsis thaliana scarecrow transcription factor family protein (AT5G41920) mRNA, complete cds [NM_123557]	ATATACTTTGGTTGAAGAGAATGGAACCCTCCGTCTTGGCTGGAAGGATCTCTCGCTTTT	NM_123557	834197	chr5:16781103-16781162	TC371474	At.67848	AT5G41920	GO:0003700|GO:0005575|GO:0045449	GO:0003700=sequence-specific DNA binding transcription factor activity	GO:0005575=cellular_component	GO:0045449=regulation of transcription, DNA-dependent
GT_A_84_P286230	0	-1.16936	2.43589	0.422176	1.65606	2.83371	1.74215	2.07731	0.216042	18.2	8.35	58.3	57.8	92.9	40.9	CLE27	AT3G25905	CLAVATA3/ESR-RELATED 27	CLE27 (CLAVATA3/ESR-RELATED 27); protein binding / receptor binding	Arabidopsis thaliana CLE27 (CLAVATA3/ESR-RELATED 27); protein binding / receptor binding (CLE27) mRNA, complete cds [NM_113494]	CTAGTGTATTTTACCCAAAATACCTACGTTTTTCTCGTTAATATAAGGGAAAAACGAGGG	NM_113494	822187	chr3:9486273-9486214	TC384810	At.37304	AT3G25905	GO:0007165|GO:0005102|GO:0048046	GO:0005102=receptor binding	GO:0048046=apoplast	GO:0007165=signal transduction
GT_A_84_P21658	-0.209988	0	1.01	0.266671	0.663945	0.684108	1.50784	0.951964	0.217022	1240	1480	1710	2290	1650	2740	AT5G60980	AT5G60980	Nuclear transport factor 2 (NTF2) family protein with RNA binding (RRM-RBD-RNP motifs) domain	nuclear transport factor 2 (NTF2) family protein / RNA recognition motif (RRM)-containing protein	Arabidopsis thaliana nuclear transport factor 2 (NTF2) family protein / RNA recognition motif (RRM)-containing protein (AT5G60980) mRNA, complete cds [NM_125491]	GTGAGTTTTCTGGTAGACCAAAGAGCTCAAACCCACGAAATGGAGGAGAAGGTTACCAAA	NM_125491	836219	chr5:24545885-24545944	TC397178	At.27353	AT5G60980	GO:0005622|GO:0000166|GO:0003723|GO:0009737|GO:0003676|GO:0006913	GO:0000166=nucleotide binding|GO:0003723=RNA binding|GO:0003676=nucleic acid binding	GO:0005622=intracellular	GO:0009737=response to abscisic acid stimulus|GO:0006913=nucleocytoplasmic transport
GT_A_84_P15571	0	-0.105158	1.05267	0.315838	0.408647	1.21375	1.46473	1.02904	0.217671	27.3949	26.281	33.6416	36.6453	45.4944	50.7937	AT3G44240	AT3G44240	Polynucleotidyl transferase, ribonuclease H-like superfamily protein	CCR4-NOT transcription complex protein, putative	Arabidopsis thaliana CCR4-NOT transcription complex protein, putative (AT3G44240) mRNA, complete cds [NM_114292]	TGTCTCCGTTTCCTCTCTTTCTTCGTTTTGGTTCTTTGGAGTTAAGAACTATAGAAAGTG	NM_114292	823549	chr3:15940830-15940889	TC380740	At.53726	AT3G44240	GO:0009451|GO:0004540|GO:0005634|GO:0003676	GO:0004540=ribonuclease activity|GO:0003676=nucleic acid binding	GO:0005634=nucleus	GO:0009451=RNA modification
GT_A_84_P12862	-0.0504889	0	0.993965	0.314492	1.1885	0.406599	2.88666	1.49392	0.217759	20.4	21.8	24.9094	48.522	20.0512	104.957	AT4G13190	AT4G13190	Protein kinase superfamily protein	ATP binding / kinase/ protein kinase/ protein serine/threonine kinase	Arabidopsis thaliana ATP binding / kinase/ protein kinase/ protein serine/threonine kinase (AT4G13190) mRNA, complete cds [NM_117388]	CTTAAGTTTTATGAGTACAGAAACCGGTTCACCTTCCGGTCTAACGGGAACCGCTCTTAA	NM_117388	826933	chr4:7659573-7659514	TC371478	At.51233	AT4G13190	GO:0004672|GO:0004674|GO:0016301|GO:0006468|GO:0005575|GO:0005524	GO:0004672=protein kinase activity|GO:0004674=protein serine/threonine kinase activity|GO:0016301=kinase activity|GO:0005524=ATP binding	GO:0005575=cellular_component	GO:0006468=protein phosphorylation
GT_A_84_P610349	0	-1.2492	2.22468	0.325159	1.06865	2.28932	2.46771	1.94189	0.217938	17.6	7.64	48.7	37.2	61.6	65.4	IDA	AT1G68765	Putative membrane lipoprotein	IDA (INFLORESCENCE DEFICIENT IN ABSCISSION); receptor binding	Arabidopsis thaliana IDA (INFLORESCENCE DEFICIENT IN ABSCISSION); receptor binding (IDA) mRNA, complete cds [NM_105550]	TGTTTAAGGTCATTACGGCCATATAAAGATCAAGAAATCGATTAAGCTTTGTTAGCCTTC	NM_105550	843208	chr1:25830014-25829955	TC386880	At.64081	AT1G68765	GO:0010227|GO:0005102|GO:0009723|GO:0005576|GO:0048046|GO:0009838	GO:0005102=receptor binding	GO:0005576=extracellular region|GO:0048046=apoplast	GO:0010227=floral organ abscission|GO:0009723=response to ethylene stimulus|GO:0009838=abscission
GT_A_84_P595614	0	-1.07769	1.48171	0.134672	0.558848	2.47715	1.41485	1.48361	0.219081	22.5	11	37.2	33.4	89.7	40.3	AT4G14390	AT4G14390	Ankyrin repeat family protein	ankyrin repeat family protein	Arabidopsis thaliana ankyrin repeat family protein (AT4G14390) mRNA, complete cds [NM_117518]	TCATGCTACAACGGTCATACGTTTCTCCCAAGTACGCTGGTGACTTTCTCGTGACTTTTA	NM_117518	827084	chr4:8291956-8292015	NP1661639	At.54317	AT4G14390	GO:0003674|GO:0008150|GO:0005575	GO:0003674=molecular_function	GO:0005575=cellular_component	GO:0008150=biological_process
GT_A_84_P571865	-0.842464	0	0.809916	-0.0108495	0.451316	0.860795	0.81399	0.7087	0.21916	9.35	17.3	17.4	23.1	21.8	19.8	AT3G23420	AT3G23420	F-box and associated interaction domains-containing protein	F-box family protein-related	Arabidopsis thaliana F-box family protein-related (AT3G23420) mRNA, complete cds [NM_113245]	TGATGTTTGATTATGTCTCCTCCACTTCTGCTGAGTTCAAAATCTACGACTTTAACTCTG	NM_113245	821923	chr3:8386852-8386793	NP301840	At.53459	AT3G23420	GO:0003674|GO:0008150	GO:0003674=molecular_function		GO:0008150=biological_process
GT_A_84_P562069	0	-0.398449	1.37121	0.324253	1.70513	1.33682	0.63848	1.22681	0.219513	35	27.4	53.6	115	63.3	36.6	AT1G05370	AT1G05370	Sec14p-like phosphatidylinositol transfer family protein	hypothetical protein	Arabidopsis thaliana unknown protein (AT1G05370) mRNA, complete cds [NM_100416]	GAGAGTCACACGTCAGCAAAAGTGAGAAACCACGAGATTCGTTCGTTCAGTTTCTCAAGT	NM_100416	837038	chr1:1569602-1569543	TC371362	At.42403	AT1G05370	GO:0003674|GO:0008150|GO:0005575	GO:0003674=molecular_function	GO:0005575=cellular_component	GO:0008150=biological_process
GT_A_84_P208548	0	-0.196803	1.0638	0.289	0.982565	0.744298	0.874609	0.867157	0.219551	341	307	422	679	409	420	PROPEP1	AT5G64900	precursor of peptide 1	PROPEP1	Arabidopsis thaliana PROPEP1 (PROPEP1) mRNA, complete cds [NM_125888]	GGCCGTCCTGGCCAACATAATTAGGCACTTTAAGTTACATTGTTTAGTCTAATTATTTGC	NM_125888	836613	chr5:25937916-25937975	TC388273	At.27218	AT5G64900	GO:0009753|GO:0045087|GO:0009611|GO:0009723			GO:0009753=response to jasmonic acid stimulus|GO:0045087=innate immune response|GO:0009611=response to wounding|GO:0009723=response to ethylene stimulus
GT_At_Specific_00020209	0	-0.849197	1.23088	0.127226	1.03717	0.959952	1.01673	1.00462	0.220144	47.7016	27.3229	66.2804	98.6472	66.4385	64.8351	AT1G18191.1	AT1G18191	TargetID: AT1G18191.1; Description: Pseudogene of AT1G18200; AtRABA6b (Arabidopsis Rab GTPase homolog A6b); GTP binding ; Chromosomal Location: chr1:6262054-6262330; Gene Orientation: REVERSE; Next best Hit: AT1G18200.1(alignment length 68bp with 79.41%id	AT1G18191	TargetID: AT1G18191.1; Description: Pseudogene of AT1G18200; AtRABA6b (Arabidopsis Rab GTPase homolog A6b); GTP binding ; Chromosomal Location: chr1:6262054-6262330; Gene Orientation: REVERSE; Next best Hit: AT1G18200.1(alignment length 68bp with 79.41%id	ATACATGAGGTTTTGACTCAGAAGATCTTTAGAATCAACGGTGACGGTAATAATGAAAGG		7922523
GT_A_84_P16980	0	-0.0424376	0.6951	0.217554	0.411984	0.554374	0.913151	0.626503	0.220308	8682.57	8699.64	8321.78	11641.3	9129.45	10983.6	AT5G28300	AT5G28300	Duplicated homeodomain-like superfamily protein	trihelix DNA-binding protein, putative	Arabidopsis thaliana trihelix DNA-binding protein, putative (AT5G28300) mRNA, complete cds [NM_122713]	CCATGCATGTAGATGGAGATGGTGCTGGCGATAAAAGCAATGTTCAGTTTTCAGGTTTCG	NM_122713	832914	chr5:10292862-10292803	TC363103	At.19292	AT5G28300	GO:0003700|GO:0045449|GO:0009507	GO:0003700=sequence-specific DNA binding transcription factor activity	GO:0009507=chloroplast	GO:0045449=regulation of transcription, DNA-dependent
GT_A_84_P21864	-0.300976	0	2.06703	0.588683	0.876021	3.34015	2.0307	2.08229	0.220579	553	703	1690	1260	4940	1870	AT1G73805	AT1G73805	Calmodulin binding protein-like	calmodulin binding	Arabidopsis thaliana calmodulin binding (AT1G73805) mRNA, complete cds [NM_106040]	GTAAACGAAGGGTATATAACGACTCCAGCGGAATTCAATATATGTTTCACCGGATCTTCG	NM_106040	843716	chr1:27745847-27745788	TC369518	At.17985	AT1G73805	GO:0005516|GO:0008150|GO:0005575	GO:0005516=calmodulin binding	GO:0005575=cellular_component	GO:0008150=biological_process
GT_A_84_P150248	-0.186792	0	0.790246	0.201151	0.487843	1.20653	0.546739	0.747037	0.222003	96.5898	113.446	112.557	155.364	181.667	107.884	RRA2	AT1G75110	Nucleotide-diphospho-sugar transferase family protein	RRA2 (REDUCED RESIDUAL ARABINOSE 2)	Arabidopsis thaliana RRA2 (REDUCED RESIDUAL ARABINOSE 2) (RRA2) mRNA, complete cds [NM_106167]	ATAATCAGTTATCCTTTTAGGTTCCTAGTTCTTCTTCTCTACTAAGAATCTTGTGTAGCC	NM_106167	843848	chr1:28194237-28194178	TC366779	At.17941	AT1G75110	GO:0005783		GO:0005783=endoplasmic reticulum
GT_A_84_P91079	-1.19893	0	2.09017	0.297081	0.626011	3.05438	2.43249	2.03763	0.222373	59.1	140	342	211	807	492	AT5G22520	AT5G22520	unknown protein; BEST Arabidopsis thaliana protein match is: unknown protein (TAIR:AT5G22530.1); Has 14 Blast hits to 14 proteins in 2 species: Archae - 0; Bacteria - 0; Metazoa - 0; Fungi - 0; Plants - 14; Viruses - 0; Other Eukaryotes - 0 (source: NCBI	hypothetical protein	Arabidopsis thaliana unknown protein (AT5G22520) mRNA, complete cds [NM_122157]	GAGTTGTATGGACCAGATGTCATTTCTTCATCAGTGAATAATGATTTCAACAAAGTGAAG	NM_122157	832313	chr5:7479228-7479287	TC384816	At.31064	AT5G22520	GO:0003674|GO:0008150|GO:0005575	GO:0003674=molecular_function	GO:0005575=cellular_component	GO:0008150=biological_process
GT_A_84_P538818	0	-0.244028	1.99219	0.58272	1.92825	0.902566	2.78199	1.87094	0.222452	7.77	6.77	18.3	29.8	10.4	35.9	TC388624				Rep: Outer membrane protein, porin family - Idiomarina loihiensis, partial (8%) [TC388624]	GAGTTTCCAAATCTTTCGCACCTATTGCCACTTTGAAGGTAATTGATAGATTTGATCGCT	TC388624		chr4:16737227-16737286	TC388624
GT_A_84_P20322	0	-1.73173	1.58354	-0.0493981	0.743431	2.76333	1.24913	1.5853	0.22271	30.8	9.56917	54.6469	51.9612	149.73	49.1801	AT3G49340	AT3G49340	Cysteine proteinases superfamily protein	cysteine proteinase, putative	Arabidopsis thaliana cysteine proteinase, putative (AT3G49340) mRNA, complete cds [NM_114794]	GGGGAGAATCTTGGGGAGAAAATGGTTATATGAGAATCATGAGAGACGTAGATTCACCTC	NM_114794	824096	chr3:18293453-18293394	TC374388	At.53854	AT3G49340	GO:0004197|GO:0006508|GO:0008234	GO:0004197=cysteine-type endopeptidase activity|GO:0008234=cysteine-type peptidase activity		GO:0006508=proteolysis
GT_A_84_P14933	-0.293465	0	1.01824	0.24159	0.812707	1.01793	0.665896	0.832179	0.223497	6499.72	8219.85	9551.63	14100	11549.9	8489.9	AT5G25460	AT5G25460	Protein of unknown function, DUF642	hypothetical protein	Arabidopsis thaliana unknown protein (AT5G25460) mRNA, complete cds [NM_122456]	TTTCGACCCGATCAAGAATTATGTTCTACAGCACTTTCTATGCCATGAGGAGCGATGATT	NM_122456	832620	chr5:8865273-8865332	TC393246	At.19291	AT5G25460	GO:0003674|GO:0009505|GO:0080167	GO:0003674=molecular_function	GO:0009505=plant-type cell wall	GO:0080167=response to karrikin
GT_A_84_P123602	-0.602528	0	1.36574	0.254403	0.752978	1.69074	1.09601	1.17991	0.223739	192.907	302.242	446.865	497.427	677.02	420.6	AT3G59570	AT3G59570	Ypt/Rab-GAP domain of gyp1p superfamily protein	RabGAP/TBC domain-containing protein	Arabidopsis thaliana RabGAP/TBC domain-containing protein (AT3G59570) mRNA, complete cds [NM_115819]	GAGAACTGTAGCCAAAGACCAAGTTTATGCAATGGTCCTGTCATGCCCCTTAGAGAATGA	NM_115819	825126	chr3:22001089-22001030	NP180402	At.34616	AT3G59570	GO:0005622|GO:0032313|GO:0005097	GO:0005097=Rab GTPase activator activity	GO:0005622=intracellular	GO:0032313=regulation of Rab GTPase activity
GT_A_84_P10997	0	-0.002738	3.12686	1.04137	1.94339	4.17733	2.37416	2.83162	0.2245	33.01	33.9977	170.704	127.937	427.621	114.961	AT4G23310	AT4G23310	cysteine-rich RLK (RECEPTOR-like protein kinase) 23	receptor-like protein kinase, putative	Arabidopsis thaliana receptor-like protein kinase, putative (AT4G23310) mRNA, complete cds [NM_118460]	GTAGGCATGAACAAGTAGGAGAAGTAGGTTCATCTGTGGATAGGCTTGCTCTCTGTTCAA	NM_118460	828430	chr4:12188666-12188725	TC360504	At.54490	AT4G23310	GO:0004672|GO:0004674|GO:0006952|GO:0005524|GO:0012505	GO:0004672=protein kinase activity|GO:0004674=protein serine/threonine kinase activity|GO:0005524=ATP binding	GO:0012505=endomembrane system	GO:0006952=defense response
GT_A_84_P819884	0	-0.212727	1.45525	0.414174	0.821468	1.73509	1.21071	1.25576	0.225082	1460	1300	2370	2600	3480	2270	AT4G38550	AT4G38550	Arabidopsis phospholipase-like protein (PEARLI 4) family	AT4G38550.1	Arabidopsis thaliana unknown protein (AT4G38550) mRNA, complete cds [NM_120016]	CAAGAACTACGAAAGCGGCAAGGAAGAGAGTCAATCAATGATATCCGAGGCTTACGTATC	NM_120016	830012	chr4:18027931-18027990	TC295639	At.19022	AT4G38550	GO:0009507		GO:0009507=chloroplast
GT_A_84_P17200	1.08873	0	-0.0498342	0.3463	1.15	0.760585	0.80901	0.906532	0.225369	480.796	233.264	129.283	505.519	274.215	266.053	WAKL6	AT1G16110	wall associated kinase-like 6	WAKL6 (wall associated kinase-like 6); kinase	Arabidopsis thaliana WAKL6 (wall associated kinase-like 6); kinase (WAKL6) mRNA, complete cds [NM_101478]	TCAAGATCCATAACCATTGCTCAAACTCATCTAACAACGTTAGTTGCAGGCACTTTTGGG	NM_101478	838180	chr1:5520282-5520341	NP169123	At.41901	AT1G16110	GO:0016301|GO:0006468|GO:0016021|GO:0012505	GO:0016301=kinase activity	GO:0016021=integral to membrane|GO:0012505=endomembrane system	GO:0006468=protein phosphorylation
GT_At_Specific_00164987	-0.380959	0	2.21538	0.611475	2.08577	1.82722	1.47858	1.79719	0.225567	3.76988	5.06565	13.4967	21	12.473	9.19	AT3G28440.1	AT3G28440	TargetID: AT3G28440.1; Description: unknown protein ; Chromosomal Location: chr3:10665022-10665150; Gene Orientation: REVERSE; Next best Hit: AT5G49770.1(alignment length 19bp with 94.74%identity)	AT3G28440	TargetID: AT3G28440.1; Description: unknown protein ; Chromosomal Location: chr3:10665022-10665150; Gene Orientation: REVERSE; Next best Hit: AT5G49770.1(alignment length 19bp with 94.74%identity)	AGCCGGTTAGGTATGTATGGGTTTGGTATGGTCAAATATGCACTTTTATATAGGAATATT		6240477							GO:0005623~cell,GO:0012505~endomembrane system,GO:0044464~cell part,
GT_A_84_P596942	0	-0.341534	0.695894	0.11812	0.490119	0.951454	0.409604	0.617059	0.22584	97.5	79.4	93.5	138	135	87	AT1G34245	AT1G34245	Putative membrane lipoprotein	hypothetical protein	Arabidopsis thaliana unknown protein (AT1G34245) mRNA, complete cds [NM_103147]	ATCTACAGATGCACGTGCAGAGGGAGATACTATCACGTGCCATCTAGAGCTTGAATTGAA	NM_103147	840324	chr1:12473578-12473637	TC384618	At.39780	AT1G34245	GO:0003674|GO:0010052|GO:0010374|GO:0012505|GO:0048730|GO:2000122	GO:0003674=molecular_function	GO:0012505=endomembrane system	GO:0010052=guard cell differentiation|GO:0010374=stomatal complex development|GO:0048730=epidermis morphogenesis|GO:2000122=negative regulation of stomatal complex development
GT_A_84_P853770	-0.196804	0	1.35094	0.384712	1.306	0.951047	1.0343	1.09711	0.225885	1040	1230	1800	2970	1650	1640	BP813084	AT5G25460	Protein of unknown function, DUF642	BP813084	Rep: AT5g25460/F18G18_200 - Arabidopsis thaliana (Mouse-ear cress), partial (33%) [TC395524]	CCGATTCAGACGGTTTATAGTAGTAGTGGTTGGGATTTATATGCTGGGGCGTAAAAGCTG	BP813084		chr5:008864597-008864657	TC308657	At.19291	AT5G25460
GT_At_Specific_00259496	0	-0.181557	1.22919	0.34921	0.46808	1.43919	1.53135	1.14621	0.22679	162.481	147.834	225.5	226.486	315.468	315.496	AT5G16940.1	AT5G16940	TargetID: AT5G16940.1; Description: carbon-sulfur lyase ; Chromosomal Location: chr5:5571550-5572390; Gene Orientation: REVERSE; Next best Hit: AT3G27327.1(alignment length 22bp with 95.45%identity)	AT5G16940	TargetID: AT5G16940.1; Description: carbon-sulfur lyase ; Chromosomal Location: chr5:5571550-5572390; Gene Orientation: REVERSE; Next best Hit: AT3G27327.1(alignment length 22bp with 95.45%identity)	AAAGAAGAAGATTCTGAAGCAGTCATAGATATCTCACCTTTAGAATCACAGGGAGAAACA		831557						GO:0003824~catalytic activity,GO:0016829~lyase activity,GO:0016846~carbon-sulfur lyase activity,		GO:0008152~metabolic process,
GT_A_84_P797216	0	-0.436764	2.82835	0.797196	1.51924	6.51021	2.29237	3.44061	0.227927	54.7	41.7	230	158	3570	180	AT3G15536	AT3G15536	Unknown gene	EG525475	Arabidopsis thaliana (AT3G15536) otherRNA [NR_027741]	GATTGGGTTAGAAGCTACCGAATCGAAAGCCCAACAAGATATCGAACCAAACCCTATAGT	NR_027741		chr3:5261138-5261197		At.68918	AT3G15536
[truncated: 520 more rows]

## Sheet: Down_Group2
	Control				Treatment
[truncated: 1,158 more rows]
