# Supplementary material for: Transcriptome analysis of Arabidopsis mutants suggests a crosstalk between ABA, ethylene and GSH against combined cold and osmotic stress
Source: Sci Rep. 2016 Nov 15;6:36867. doi: 10.1038/srep36867 (PMC5109278; doi:10.1038/srep36867)
Supplement: Supplementary Dataset 2 [file srep36867-s3.xls]

## Sheet: Up_Group3
	Control				Treatment
ProbeName	Fold_Col-0 R1_O	Fold_Col-0 R2_O	Fold_Col-0 R3_N	GeoMean_Group1	Fold_ABA1.2 R1_O	Fold_ABA1-6 R2_N	Fold_ABA1-6 R3_N	GeoMean_Group3	P_Value_Group3	gProcessedSignal_Col-0 R1_O	gProcessedSignal_Col-0 R2_O	gProcessedSignal_Col-0 R3_N	gProcessedSignal_ABA1.2 R1_O	gProcessedSignal_ABA1-6 R2_N	gProcessedSignal_ABA1-6 R3_N	GeneName	SystematicName	Description	GeneName	Description2	Sequence	GenbankAccession	EntrezGeneID	GenomicCoordinates	TIGRID	UniGeneID	TAIR_Locus	GO_Avadis_	Molecular_Function	Cellular_Component	Biological_Process
GT_A_84_P149348	-0.080287	0.00104618	0	-0.0264136	0.883488	0.847948	0.969944	0.90046	3.32365e-05	458.33	500.368	286.859	1029.81	669.832	660.599	AT2G34170	AT2G34170	Protein of unknown function (DUF688)	hypothetical protein	Arabidopsis thaliana unknown protein (AT2G34170) mRNA, complete cds [NM_128968]	AACACGTAATCCCTCAGATTGATTTACATGTGTAGTTATACTTTCATATCTGTGTGTTGC	NM_128968	817978	chr2:14430147-14430206	TC366729	At.43061	AT2G34170	GO:0003674|GO:0008150	GO:0003674=molecular_function		GO:0008150=biological_process
GT_A_84_P827673	0.0190387	0	-0.010963	0.0026919	0.616569	0.665098	0.739479	0.673715	5.32066e-05	109	111	63.2	190	131	125	AT4G32560	AT4G32560	paramyosin-related	AT4G32560.3	Arabidopsis thaliana paramyosin-related (AT4G32560) mRNA, complete cds [NM_001036694]	GGATAAGTTGCAGCAGTTGCGAGAAAGAATAAGCAAGGAAGTTGTTGATGTTTCAGTCCA	NM_001036694	829391	chr4:15714263-15714322	TC291426	At.43099	AT4G32560	GO:0008150|GO:0003674	GO:0003674=molecular_function		GO:0008150=biological_process
GT_A_84_P849302	0.0315514	0	-0.114421	-0.0276233	1.24015	1.24187	1.48859	1.32354	0.000134354	31.4	31.7	16.8	83.6	55.8	60	AT4G26795	AT4G26795	other RNA	AT4G26795.1	Arabidopsis thaliana (AT4G26795) otherRNA [NR_023021]	AAAGACATCTTCCGAGCTCCGAGTCTGTATATATCTGTCACGAAATCTGCTGCTATTCCT	NR_023021	5008168	chr4:13488607-13488548	TC302818	At.67583	AT4G26795
GT_A_84_P274730	0.214164	0	-0.0741568	0.0466692	1.03724	1.09991	1.16231	1.09982	0.000356576	105	93.4	50.9	214	149	141	CLE13	AT1G73965	CLAVATA3/ESR-RELATED 13	CLE13 (CLAVATA3/ESR-RELATED 13); protein binding / receptor binding	Arabidopsis thaliana CLE13 (CLAVATA3/ESR-RELATED 13); protein binding / receptor binding (CLE13) mRNA, complete cds [NM_148652]	GCGGGAGGATCCGAGATTGACCCGAGATATGGCGTTGAAAAACGACTCGTCCCATCTGGT	NM_148652	843734	chr1:27816065-27816124	TC382082	At.50033	AT1G73965	GO:0007165|GO:0005102|GO:0048046	GO:0005102=receptor binding	GO:0048046=apoplast	GO:0007165=signal transduction
GT_A_84_P811814	0	-0.0493741	0.136103	0.0289095	0.658356	0.752696	0.726967	0.712673	0.000389071	70.4	70.2	45.8	128	91.1	81.1	TA29222_3702	AT5G49980	auxin F-box protein 5	TA29222_3702	Unknown	GTTCCTAAAATTCAAGATGTGACCGTAACGCTGCTTCTCTAGTTTGCAAATCTTGGGTGG	TA29222_3702		chr5:020353566-020353512		At.22898	AT5G49980
GT_A_84_P599208	0.136524	-0.0350099	0	0.0338381	0.752348	0.897715	0.730137	0.7934	0.000512245	179	164	96.4	316	233	188	APRR2	AT4G18020	CheY-like two-component responsive regulator family protein	APRR2; transcription factor/ two-component response regulator	Arabidopsis thaliana APRR2; transcription factor/ two-component response regulator (APRR2) mRNA, complete cds [NM_001084936]	GATGATCATAACCATAGATGGATACAATCTAGAGAGAACCATAGACCAAATCAACGTAAT	NM_001084936	827527	chr4:10004700-10004641	TC368211	At.25394	AT4G18020	GO:0005515|GO:0003700|GO:0007623|GO:0000156|GO:0005634	GO:0005515=protein binding|GO:0003700=sequence-specific DNA binding transcription factor activity|GO:0000156=phosphorelay response regulator activity	GO:0005634=nucleus	GO:0007623=circadian rhythm
GT_A_84_P83489	-0.0523405	0	0.147597	0.0317523	0.631044	0.650409	0.633999	0.638484	0.000543924	1000	1070	680	1850	1250	1120	AT3G56580	AT3G56580	RING/U-box superfamily protein	zinc finger (C3HC4-type RING finger) family protein	Arabidopsis thaliana zinc finger (C3HC4-type RING finger) family protein (AT3G56580) mRNA, complete cds [NM_202719]	GGCCTTTTGACTATTAAAGGTTAATCTAACTCTTGACTCTTTTTAAGCCTTCTGTTTCAC	NM_202719	824825	chr3:20963509-20963568	TC375314	At.26186	AT3G56580	GO:0008150|GO:0008270|GO:0005575	GO:0008270=zinc ion binding	GO:0005575=cellular_component	GO:0008150=biological_process
GT_A_84_P589074	0	-0.0357466	0.142904	0.0357192	1.02506	0.968966	1.26172	1.08525	0.000563096	151	152	98.7	354	227	252	AT2G25050	AT2G25050	Actin-binding FH2 (Formin Homology) protein	formin homology 2 domain-containing protein / FH2 domain-containing protein	Arabidopsis thaliana formin homology 2 domain-containing protein / FH2 domain-containing protein (AT2G25050) mRNA, complete cds [NM_128062]	TAGATCCCGTAACAGTAAGATGACTCTGATGCACTATCTCTGTAAGGTGCTTGCCGAGAA	NM_128062	817043	chr2:10655240-10655013	NP226781	At.71665	AT2G25050	GO:0030036|GO:0003779|GO:0016043	GO:0003779=actin binding		GO:0030036=actin cytoskeleton organization|GO:0016043=cellular component organization
GT_A_84_P18031	-0.228336	0	0.339327	0.0369968	1.86518	1.61491	1.7508	1.74363	0.000691612	3.29497	3.98304	2.89106	16.2	9.08	9.04146	AT1G05660	AT1G05660	Pectin lyase-like superfamily protein	polygalacturonase, putative / pectinase, putative	Arabidopsis thaliana polygalacturonase, putative / pectinase, putative (AT1G05660) mRNA, complete cds [NM_100446]	ACCCAATCATAATCGACCAAAACTATTGTCCTACTCACGAAGGTTGCCCTAATGAGTATT	NM_100446	837073	chr1:1694675-1694510	TC372014	At.51493	AT1G05660	GO:0005975|GO:0004650|GO:0012505	GO:0004650=polygalacturonase activity	GO:0012505=endomembrane system	GO:0005975=carbohydrate metabolic process
GT_A_84_P851276	0	-0.16501	0.0777473	-0.0290874	0.941464	0.770096	0.768751	0.82677	0.000734059	11.3	10.4	7.06	25	14.8	13.4	GAMMA_CA3	AT5G66510	gamma carbonic anhydrase 3	AT5G66510.2	Arabidopsis thaliana GAMMA CA3 (GAMMA CARBONIC ANHYDRASE 3); carbonate dehydratase (GAMMA CA3) mRNA, complete cds [NM_001085339]	AGACATACCCTTTGATTTAATGACCCGACTCTGCAGGAGATGCTAACAGCATTAGTGTTG	NM_001085339	836783	chr5:26566963-26566930	TC306152	At.24265	AT5G66510	GO:0005739|GO:0031966|GO:0009853|GO:0004089|GO:0045271	GO:0004089=carbonate dehydratase activity	GO:0005739=mitochondrion|GO:0031966=mitochondrial membrane|GO:0045271=respiratory chain complex I	GO:0009853=photorespiration
GT_A_84_P829132	-0.00469875	0	0.173011	0.056104	0.658099	0.621036	0.730513	0.669883	0.000775836	227	235	152	414	269	263	AT1G12620	AT1G12620	Pentatricopeptide repeat (PPR) superfamily protein	AT1G12620.1	Arabidopsis thaliana pentatricopeptide (PPR) repeat-containing protein (AT1G12620) mRNA, complete cds [NM_101132]	TGTAAGAAAGGCTCACTGTCTGAAGCAGACCTGTTGTTTAGAAAAATGGAAGAGGATGGG	NM_101132	837818	chr1:4295135-4295076	NP281517	At.28695	AT1G12620	GO:0008150			GO:0008150=biological_process
GT_A_84_P787198	0	0.291158	-0.0464773	0.0815601	1.29579	1.69104	1.48594	1.49092	0.000821868	396	500	227	1120	982	772	AT5G42680	AT5G42680	Protein of unknown function, DUF617	AT5G42680.1	Arabidopsis thaliana unknown protein (AT5G42680) mRNA, complete cds [NM_123632]	GGTTTCGCAAAGGAAGAGTCTTTCTTGCTATACAAGAAGATCCTCATTGCCTGCCAATTT	NM_123632	834277	chr5:17132115-17132174	TC293923	At.30159	AT5G42680	GO:0008150|GO:0003674	GO:0003674=molecular_function		GO:0008150=biological_process
GT_A_84_P20942	0	-0.0939436	0.0796261	-0.0047725	0.842944	0.619724	0.773286	0.745318	0.000824773	2110	2040	1320	4360	2490	2510	ATHVA22A	AT1G74520	HVA22 homologue A	ATHVA22A	Arabidopsis thaliana ATHVA22A (ATHVA22A) mRNA, complete cds [NM_106112]	ATTGCAGAGAATGGACCTGATGCTTTTGAGAAGATCTTAAGCCGGGCTGATAAATCAAAA	NM_106112	843793	chr1:28008324-28008172	TC400323	At.24678	AT1G74520	GO:0003674|GO:0009409|GO:0009414|GO:0009737|GO:0042538|GO:0012505	GO:0003674=molecular_function	GO:0012505=endomembrane system	GO:0009409=response to cold|GO:0009414=response to water deprivation|GO:0009737=response to abscisic acid stimulus|GO:0042538=hyperosmotic salinity response
GT_A_84_P826824	-0.000777245	0	0.0315256	0.0102495	0.673091	0.981377	0.911531	0.855333	0.00084492	555	573	336	1020	842	727	AT1G14230	AT1G14230	GDA1/CD39 nucleoside phosphatase family protein	AT1G14230.1	Arabidopsis thaliana nucleoside phosphatase family protein / GDA1/CD39 family protein (AT1G14230) mRNA, complete cds [NM_101289]	TGATAAAGGCAAATTTACAGCCACCCTTCAAGCTGCTGGTAATTTCTCAGAGTGTCGATC	NM_101289	837984	chr1:4863165-4863224	NP034649	At.26177	AT1G14230	GO:0016787	GO:0016787=hydrolase activity
GT_A_84_P19103	-0.0882978	0	0.201413	0.0377049	0.866037	0.802445	0.80023	0.822904	0.000887736	201.45	220.991	145.781	449.679	286.859	259.567	CIB5	AT1G26260	cryptochrome-interacting basic-helix-loop-helix 5	CIB5 (CRYPTOCHROME-INTERACTING BASIC-HELIX-LOOP-HELIX 5); DNA binding / transcription factor	Arabidopsis thaliana CIB5 (CRYPTOCHROME-INTERACTING BASIC-HELIX-LOOP-HELIX 5); DNA binding / transcription factor (CIB5) mRNA, complete cds [NM_102390]	ACATGGATATGAAAGTGATCACCACAATCTTGTCCACATGAACCATGAAACCGGCACTGC	NM_102390	839167	chr1:9088842-9088901	TC366099	At.41276	AT1G26260	GO:0009911|GO:0003700|GO:0005634|GO:0003677|GO:0045449	GO:0003700=sequence-specific DNA binding transcription factor activity|GO:0003677=DNA binding	GO:0005634=nucleus	GO:0009911=positive regulation of flower development|GO:0045449=regulation of transcription, DNA-dependent
GT_A_84_P832277	0	0.112992	-0.0212769	0.0305718	0.664615	0.529685	0.708937	0.634412	0.000895006	13.8	15.4	8.05	25.2	15.3	15.7	TA49635_3702			TA49635_3702	Unknown	TGTCTGAGTCAGTTAGAAGGTGTTGACCTGGGAACTACAGAGATACTGCTCCTCTAGAAA	TA49635_3702		chr3:19059001-19058941	TC298500
GT_A_84_P537948	-0.048945	0	0.0168691	-0.010692	1.27163	0.954692	0.893352	1.03989	0.000904606	16.3	17.4	10.1	46.9	25.1	21.8	AT5G03010	AT5G03010	Galactose oxidase/kelch repeat superfamily protein	kelch repeat-containing protein	Arabidopsis thaliana kelch repeat-containing protein (AT5G03010) mRNA, complete cds [NM_120379]	TTTTAAATTCTGCTATTGTGACCTATTGATCAGTGGGACTTTATCTTACTTGTACTGTGG	NM_120379	831473	chr5:705354-705413	TC375460	At.33331	AT5G03010	GO:0003674|GO:0008150|GO:0005575	GO:0003674=molecular_function	GO:0005575=cellular_component	GO:0008150=biological_process
GT_A_84_P310733	0	0.15351	-0.0166006	0.0456363	0.56043	0.689574	0.617998	0.622667	0.000931311	176	202	103	299	218	188	AT1G78730	AT1G78730	FBD, F-box, Skp2-like and Leucine Rich Repeat domains containing protein	F-box family protein	Arabidopsis thaliana F-box family protein (AT1G78730) mRNA, complete cds [NM_106520]	AACACTACGCTTGGGTGATTTCAGAGGAAATGAAGAATCTGCCTTGCTCAAGAAACTCCT	NM_106520	844209	chr1:29607945-29607886	NP039525	At.43865	AT1G78730	GO:0003674|GO:0008150|GO:0005575	GO:0003674=molecular_function	GO:0005575=cellular_component	GO:0008150=biological_process
GT_A_84_P754192	-0.0126276	0.150019	0	0.0457972	0.624492	0.728113	0.825159	0.725921	0.000953344	78.7	90.9	47	141	101	97.9	AT1G17255	AT1G17255	other RNA	AT1G17255.1	Arabidopsis thaliana (AT1G17255) otherRNA [NR_022094]	TCTCCCCTCATTAGTCATGGTGAGAACAAGAACAAGACGAGAAACAGACAAAGAAGATGA	NR_022094	6240227	chr1:5903415-5903474	TC293202	At.73089	AT1G17255
GT_A_84_P819325	0	-0.245348	0.457568	0.0707401	2.17875	2.2675	1.89174	2.11267	0.000967703	139	121	113	725	514	359	AT1G52190	AT1G52190	Major facilitator superfamily protein	AT1G52190.1	Arabidopsis thaliana proton-dependent oligopeptide transport (POT) family protein (AT1G52190) mRNA, complete cds [NM_104099]	GTTGCAGCTTACAAGAAGAGGAAGCTAAGTCTACCAGATCATCATGACTCCATTGATTGT	NM_104099	841649	chr1:19440926-19440985	TC287443	At.25542	AT1G52190	GO:0005215|GO:0016020|GO:0006857	GO:0005215=transporter activity	GO:0016020=membrane	GO:0006857=oligopeptide transport
GT_A_84_P514482	0	0.0457039	-0.236856	-0.0637175	0.825432	0.687301	0.736671	0.749801	0.0010818	169	180	84.9	345	209	196	AT2G20440	AT2G20440	Ypt/Rab-GAP domain of gyp1p superfamily protein	RabGAP/TBC domain-containing protein	Arabidopsis thaliana RabGAP/TBC domain-containing protein (AT2G20440) mRNA, complete cds [NM_127603]	TCTATGTATTTTGTGGTAAAATGTGTGCCGTTTTTCAGTTATACGAATGAACTACGTACG	NM_127603	816563	chr2:8810851-8810792	NP1647739	At.39693	AT2G20440	GO:0005622|GO:0032313|GO:0005097	GO:0005097=Rab GTPase activator activity	GO:0005622=intracellular	GO:0032313=regulation of Rab GTPase activity
GT_A_84_P12480	-0.0927548	0	0.131093	0.0127794	0.594339	0.572682	0.709048	0.625356	0.00138609	150.399	165.499	103.981	278.955	183.199	182.483	AT1G58160	AT1G58160	Mannose-binding lectin superfamily protein	jacalin lectin family protein	Arabidopsis thaliana jacalin lectin family protein (AT1G58160) mRNA, complete cds [NM_104597]	ATCGTTGGGTTTCATGGATCTTTTGATAAAAACCTTACCTCGCTTGGAGCTTATTTCGCA	NM_104597	842183	chr1:21534360-21534419	TC393800	At.36916	AT1G58160	GO:0003674|GO:0008150|GO:0005575	GO:0003674=molecular_function	GO:0005575=cellular_component	GO:0008150=biological_process
GT_A_84_P599664	-0.0553651	0.218767	0	0.0544672	0.69564	0.742595	0.735408	0.724548	0.00139709	343	428	211	665	458	413	CW7	AT1G59520	CW7	CW7	Arabidopsis thaliana CW7 (CW7) mRNA, complete cds [NM_179496]	TACGAATGCTGACCCTAGAACTGTGAAAGATCCTAAGGTTACTCTGTTTTCTGGGTTTGT	NM_179496	842242	chr1:21864244-21864644	NP366721	At.26672	AT1G59520	GO:0003674|GO:0008150|GO:0005575	GO:0003674=molecular_function	GO:0005575=cellular_component	GO:0008150=biological_process
GT_A_84_P14920	0	0.0701361	-0.0357475	0.0114628	0.548718	0.728453	0.829422	0.702198	0.00140979	1794.99	1944.48	1036.63	3024.8	2284.08	2220	AT5G18940	AT5G18940	Mo25 family protein	Mo25 family protein	Arabidopsis thaliana Mo25 family protein (AT5G18940) mRNA, complete cds [NM_203078]	GATCAATTCGAAGAGGAAAAGGAGCTCATCATCGAGGAGATTCAAAAATTGTCTGGCTTG	NM_203078	832012	chr5:6328020-6328079	NP1645411	At.21883	AT5G18940	GO:0008150|GO:0005488|GO:0005575	GO:0005488=binding	GO:0005575=cellular_component	GO:0008150=biological_process
GT_A_84_P570961	0	-0.146199	0.149761	0.00118732	0.857869	0.972268	0.731239	0.853792	0.0015034	148	138	97.2	309	223	171	AT1G02290	AT1G02290	unknown protein; BEST Arabidopsis thaliana protein match is: unknown protein (TAIR:AT3G45830.1); Has 134 Blast hits to 134 proteins in 37 species: Archae - 0; Bacteria - 0; Metazoa - 54; Fungi - 0; Plants - 78; Viruses - 0; Other Eukaryotes - 2 (source: N	hypothetical protein	Arabidopsis thaliana unknown protein (AT1G02290) mRNA, complete cds [NM_100109]	ACCTCTAAAGCAAGAAGAATATGTCCGGTACCACCTGAAGTCTCCTGGTTTTAAGCCTAG	NM_100109	839255	chr1:450895-450836	TC366251	At.70625	AT1G02290	GO:0003674|GO:0008150|GO:0005575	GO:0003674=molecular_function	GO:0005575=cellular_component	GO:0008150=biological_process
GT_A_84_P10112	0	0.227298	-0.0557165	0.0571938	0.731762	0.822074	0.892313	0.815383	0.00151755	476.384	575.451	271.336	911.365	646.826	615.431	EDA40	AT4G37890	Zinc finger (C3HC4-type RING finger) family protein	EDA40 (embryo sac development arrest 40); protein binding / ubiquitin-protein ligase/ zinc ion binding	Arabidopsis thaliana EDA40 (embryo sac development arrest 40); protein binding / ubiquitin-protein ligase/ zinc ion binding (EDA40) mRNA, complete cds [NM_119950]	TGGCGATCATGAGGAAGCATATGAATAGAGTCAGCGACCTCCATGGATTCGAAAATGCTA	NM_119950	829945	chr4:17812879-17812820	TC361861	At.31220	AT4G37890	GO:0004842|GO:0010197|GO:0005886|GO:0008270	GO:0004842=ubiquitin-protein ligase activity|GO:0008270=zinc ion binding	GO:0005886=plasma membrane	GO:0010197=polar nucleus fusion
GT_At_Specific_00134604	0	0.0369234	-0.189501	-0.0508593	1.10598	0.841501	0.767363	0.904946	0.00154416	24.5601	26	12.7499	60.8997	33.7994	29.0964	AT3G03370.1	AT3G03370	TargetID: AT3G03370.1; Description: FUNCTIONS IN: molecular_function unknown; INVOLVED IN: biological_process unknown; LOCATED IN: cellular_component unknown; EXPRESSED IN: 13 plant structures; EXPRESSED DURING: 7 growth stages; CONTAINS InterPro DOMAIN/s	AT3G03370	TargetID: AT3G03370.1; Description: FUNCTIONS IN: molecular_function unknown; INVOLVED IN: biological_process unknown; LOCATED IN: cellular_component unknown; EXPRESSED IN: 13 plant structures; EXPRESSED DURING: 7 growth stages; CONTAINS InterPro DOMAIN/s	CTGAGGACTCTCATGGATTCTACCTATAAGTTTGTTGTTGCTCAACTCCATACATTCAGC		821271
GT_A_84_P20167	0.215864	0	-0.0885224	0.0424472	1.07696	0.815394	1.07103	0.987793	0.0016344	89.346	79.3818	42.8319	186.957	103.971	112.49	AT2G39510	AT2G39510	nodulin MtN21 /EamA-like transporter family protein	nodulin MtN21 family protein	Arabidopsis thaliana nodulin MtN21 family protein (AT2G39510) mRNA, complete cds [NM_129509]	CCATCAAAAGCAAATGCAAAAATGGACACAAATGATGCAAGTGTTGTGATCTCGAGGCCT	NM_129509	818536	chr2:16491438-16491379	TC369072	At.37164	AT2G39510	GO:0003674|GO:0008150|GO:0016020|GO:0012505	GO:0003674=molecular_function	GO:0016020=membrane|GO:0012505=endomembrane system	GO:0008150=biological_process
GT_A_84_P806297	-0.346239	0	0.119642	-0.0755321	0.956109	1.0089	0.966883	0.977296	0.00170174	17	22.3	13.9	48.3	33.4	29.4	AT4G18670	AT4G18670	Leucine-rich repeat (LRR) family protein	AT4G18670.1	Arabidopsis thaliana protein binding / structural constituent of cell wall (AT4G18670) mRNA, complete cds [NM_117983]	TAATTTGGGAGATTCTCCGGTTTCCGTTATTGTTGTGGCGAATAATCATTTCCACGGTTG	NM_117983	827601	chr4:10277786-10277727	TC309040	At.46566	AT4G18670	GO:0005515|GO:0005199|GO:0012505	GO:0005515=protein binding|GO:0005199=structural constituent of cell wall	GO:0012505=endomembrane system
GT_A_84_P838453	-0.388913	0	0.0344348	-0.118159	1.3131	1.94717	1.90786	1.72271	0.00170435	131	177	104	491	508	448	ATHB-3	AT5G15150	homeobox 3	AT5G15150.1	Arabidopsis thaliana ATHB-3 (ARABIDOPSIS THALIANA HOMEOBOX 3); DNA binding / sequence-specific DNA binding / transcription factor (ATHB-3) mRNA, complete cds [NM_121519]	TGTTTTGAAATCGGACAATGATTCTCTTCTTGCCCACAACAAGAAACTACATGCTGAGGT	NM_121519	831367	chr5:4914901-4914288	NP031647	At.49022	AT5G15150	GO:0006355|GO:0003700|GO:0005634|GO:0003677	GO:0003700=sequence-specific DNA binding transcription factor activity|GO:0003677=DNA binding	GO:0005634=nucleus	GO:0006355=regulation of transcription, DNA-dependent
GT_A_84_P757826	-0.0621428	0	0.286103	0.0746535	0.901317	0.863596	0.991212	0.918709	0.00175878	20.7	22.3	15.6	46.5	30.2	29.9	AT2G19582	AT2G19582	other RNA	AT2G19582.1	Arabidopsis thaliana (AT2G19582) otherRNA [NR_022516]	AGGTCGGTGGTTAGAGATGATGGGATGTGTGAAACCAGTTACTGCTATTTACAGAAAACG	NR_022516	5007887	chr2:8482217-8482276		At.49538	AT2G19582
GT_A_84_P15640	-0.222618	0	0.858464	0.211949	2.84047	3.01957	2.57021	2.81008	0.00184496	126.143	151.881	157.987	1214.5	916.686	608.411	AT3G60290	AT3G60290	2-oxoglutarate (2OG) and Fe(II)-dependent oxygenase superfamily protein	oxidoreductase/ oxidoreductase, acting on paired donors, with incorporation or reduction of molecular oxygen, 2-oxoglutarate as one donor, and incorporation of one atom each of oxygen into both donors	Arabidopsis thaliana oxidoreductase/ oxidoreductase, acting on paired donors, with incorporation or reduction of molecular oxygen, 2-oxoglutarate a_ (AT3G60290) mRNA, complete cds [NM_115893]	CTCGTCAATGAAAATAAACCAGCTGCATATGGAGAATTCAGCTTCAACGATTTTCTTGAT	NM_115893	825200	chr3:22284289-22284348	NP208572	At.34474	AT3G60290	GO:0009058|GO:0016491|GO:0016706|GO:0080167|GO:0005575	GO:0016491=oxidoreductase activity|GO:0016706=oxidoreductase activity, acting on paired donors, with incorporation or reduction of molecular oxygen, 2-oxoglutarate as one donor, and incorporation of one atom each of oxygen into both donors	GO:0005575=cellular_component	GO:0009058=biosynthetic process|GO:0080167=response to karrikin
GT_A_84_P854582	0	-0.0684776	0.305029	0.0788506	1.11318	0.916345	1.00991	1.01314	0.00187902	37.6	37	27.5	93.7	54.5	52.7	AT5G43710	AT5G43710	Glycosyl hydrolase family 47 protein	AT5G43710.1	Arabidopsis thaliana glycoside hydrolase family 47 protein (AT5G43710) mRNA, complete cds [NM_123737]	TGCTCATCTGATTGCAAGTGATTATGCAACGGGCATGAGAATTCCATCTTACAACAATGA	NM_123737	834391	chr5:17572822-17572506	TC309263	At.23954	AT5G43710	GO:0016020|GO:0006487|GO:0004559|GO:0012505	GO:0004559=alpha-mannosidase activity	GO:0016020=membrane|GO:0012505=endomembrane system	GO:0006487=protein N-linked glycosylation
GT_A_84_P785087	0	-0.0345163	0.147792	0.0377585	0.871208	0.605268	0.869736	0.782071	0.00206124	802	808	526	1690	937	1020	PHO2	AT2G33770	phosphate 2	AT2G33770.1	Arabidopsis thaliana PHO2 (PHOSPHATE 2); ubiquitin-protein ligase (PHO2) mRNA, complete cds [NM_179887]	TCGTTTCAGGCTCTGGTTCTGAATGAGAAGCCTTACTTCAATGAAGCTGGCTATGATAAG	NM_179887	817943	chr2:14285344-14285285	NP452801	At.14693	AT2G33770	GO:0004842|GO:0055062|GO:0006817|GO:0005575|GO:0016036	GO:0004842=ubiquitin-protein ligase activity	GO:0005575=cellular_component	GO:0055062=phosphate ion homeostasis|GO:0006817=phosphate ion transport|GO:0016036=cellular response to phosphate starvation
GT_A_84_P18263	-0.560482	0	0.0229473	-0.179178	1.17227	1.15148	1.2042	1.17598	0.00209965	187.989	286.077	166.757	719.775	472.983	444.594	AT2G38090	AT2G38090	Duplicated homeodomain-like superfamily protein	myb family transcription factor	Arabidopsis thaliana myb family transcription factor (AT2G38090) mRNA, complete cds [NM_129365]	CCTACATGGCAAAACTTCAGGAGCAGAGTTTTCTGAACGCATCGCAATTCGAATCGTACA	NM_129365	818387	chr2:15946696-15946755	TC385244	At.46819	AT2G38090	GO:0003700|GO:0003677|GO:0045449	GO:0003700=sequence-specific DNA binding transcription factor activity|GO:0003677=DNA binding		GO:0045449=regulation of transcription, DNA-dependent
GT_A_84_P17866	0	-0.690855	0.00906324	-0.227264	1.42142	1.85103	1.62768	1.63338	0.00210409	152.48	97.47	90.8368	470.493	422.464	327.945	AT1G01680	AT1G01680	plant U-box 54	U-box domain-containing protein	Arabidopsis thaliana U-box domain-containing protein (AT1G01680) mRNA, complete cds [NM_100050]	CACAATCTCGTTCCAAATCACACTCTTCGTATAATCATAAAAGATTGGCTGGAGAAGAAC	NM_100050	839251	chr1:246488-246429	TC375987	At.42636	AT1G01680	GO:0004842|GO:0016567|GO:0006950|GO:0000151	GO:0004842=ubiquitin-protein ligase activity	GO:0000151=ubiquitin ligase complex	GO:0016567=protein ubiquitination|GO:0006950=response to stress
GT_A_84_P12487	0	-0.0668483	0.533494	0.155549	2.79337	2.21483	1.96941	2.32587	0.00217565	39.4996	38.9132	33.8464	315.452	140.826	107.66	AT1G14390	AT1G14390	Leucine-rich repeat protein kinase family protein	leucine-rich repeat transmembrane protein kinase, putative	Arabidopsis thaliana leucine-rich repeat transmembrane protein kinase, putative (AT1G14390) mRNA, complete cds [NM_101306]	GATCAGAGGAAGCGGCCATCGATAGAGGATGTTGTATGGAATCTGCAGTACACAATTCAA	NM_101306	838001	chr1:4926678-4926737	NP2710591	At.49882	AT1G14390	GO:0004672|GO:0004674|GO:0006468|GO:0005524|GO:0007169|GO:0012505	GO:0004672=protein kinase activity|GO:0004674=protein serine/threonine kinase activity|GO:0005524=ATP binding	GO:0012505=endomembrane system	GO:0006468=protein phosphorylation|GO:0007169=transmembrane receptor protein tyrosine kinase signaling pathway
GT_At_Specific_00178534	-0.214802	0	0.171528	-0.0144245	0.867036	0.742795	0.810603	0.806811	0.00219681	73.3779	87.8729	56.7785	178.93	109.444	103.957	AT3G49730.1	AT3G49730	TargetID: AT3G49730.1; Description: EXPRESSED IN: 19 plant structures; EXPRESSED DURING: 9 growth stages; CONTAINS InterPro DOMAIN/s: Pentatricopeptide repeat (InterPro:IPR002885); BEST Arabidopsis thaliana protein match is: pentatricopeptide (PPR) repeat	AT3G49730	TargetID: AT3G49730.1; Description: EXPRESSED IN: 19 plant structures; EXPRESSED DURING: 9 growth stages; CONTAINS InterPro DOMAIN/s: Pentatricopeptide repeat (InterPro:IPR002885); BEST Arabidopsis thaliana protein match is: pentatricopeptide (PPR) repeat	AAGAAGCTGTTCGGTTATGGAACGAAATGGAAGCTAATGGGCTAAGCCCTGGAGTTGATA		824135
GT_A_84_P18945	-0.00919151	0.0657339	0	0.0188475	0.840243	0.527639	0.652081	0.673321	0.00222575	869.437	944.975	517.996	1804.66	968.727	956.996	ATSK41	AT1G09840	shaggy-like protein kinase 41	ATSK41 (SHAGGY-LIKE PROTEIN KINASE 41); ATP binding / protein kinase/ protein serine/threonine kinase	Arabidopsis thaliana ATSK41 (SHAGGY-LIKE PROTEIN KINASE 41); ATP binding / protein kinase/ protein serine/threonine kinase (ATSK41) mRNA, complete cds [NM_001084029]	TTCCTCCACTTTTCAACTTTAAACCGCAAGAGCTATCTGGCATACCTCCTGAAATCGTGA	NM_001084029	837516	chr1:3196544-3196173	NP1659869	At.24571	AT1G09840	GO:0004672|GO:0005886|GO:0004674|GO:0006468|GO:0005524	GO:0004672=protein kinase activity|GO:0004674=protein serine/threonine kinase activity|GO:0005524=ATP binding	GO:0005886=plasma membrane	GO:0006468=protein phosphorylation
GT_A_84_P824452	0	-0.0167713	0.547664	0.176964	1.50375	1.39336	1.49926	1.46546	0.00241467	401	409	347	1310	809	789	AT3G09410	AT3G09410	Pectinacetylesterase family protein	AT3G09410.3	Arabidopsis thaliana pectinacetylesterase family protein (AT3G09410) mRNA, complete cds [NM_202538]	AAATTCTCAATCCGGGACCAGTCTGTATAATTTTTGACGTAATCCGGTGGTAAGACCCAG	NM_202538	820100	chr3:2898154-2897911	TC297463	At.40110	AT3G09410	GO:0004091|GO:0008150	GO:0004091=carboxylesterase activity		GO:0008150=biological_process
GT_A_84_P19685	-0.00728416	0.180935	0	0.0578836	0.57362	0.607026	0.777338	0.652661	0.0025142	2139.16	2514.96	1272.79	3686.08	2514.96	2564.76	AHP3	AT5G39340	histidine-containing phosphotransmitter 3	AHP3 (HISTIDINE-CONTAINING PHOSPHOTRANSMITTER 3); histidine phosphotransfer kinase	Arabidopsis thaliana AHP3 (HISTIDINE-CONTAINING PHOSPHOTRANSMITTER 3); histidine phosphotransfer kinase (AHP3) mRNA, complete cds [NM_123296]	CAAGAGAGTCAAAGGTCTTTGTGTTACCCTCAAGGAGTGTTGCGACTCTCAGAACTATGA	NM_123296	833930	chr5:15749881-15749940	TC394521	At.25339	AT5G39340	GO:0009927|GO:0080036|GO:0000160|GO:0005737|GO:0009736|GO:0005634	GO:0009927=histidine phosphotransfer kinase activity	GO:0005737=cytoplasm|GO:0005634=nucleus	GO:0080036=regulation of cytokinin mediated signaling pathway|GO:0000160=phosphorelay signal transduction system|GO:0009736=cytokinin mediated signaling pathway
GT_A_84_P784765	0	-0.240461	0.0603371	-0.0600414	0.67679	0.546122	0.592382	0.605098	0.00260601	972	849	600	1790	1090	1020	AT5G57270	AT5G57270	Core-2/I-branching beta-1,6-N-acetylglucosaminyltransferase family protein	AT5G57270.2	Arabidopsis thaliana unknown protein (AT5G57270) mRNA, complete cds [NM_203220]	ACTGGTCAGACTCTTTCCAAATTACACAAGCACAGTGGTCTAAGCCAGAGACAAATTCTT	NM_203220	835832	chr5:23218252-23218193	TC308214	At.9588	AT5G57270
GT_A_84_P764999	-0.00764513	0.304978	0	0.0991111	1.0904	1.27164	1.61005	1.32403	0.00263483	103	132	61.3	254	192	220	AT4G26795	AT4G26795	other RNA	AT4G26795.2	Arabidopsis thaliana (AT4G26795) otherRNA [NR_023021]	AGCAACAAGAACGCAAGAACTCTGTTTCGCTGCATGCTTTTTACACAAGTTTTTTCAATT	NR_023021	5008168	chr4:13487899-13487840		At.67583	AT4G26795
GT_A_84_P14365	-0.0434489	0.23733	0	0.064627	0.641756	0.68523	0.636967	0.654651	0.00264087	64.2047	80.4854	39.1713	118.929	81.7113	71.6146	AT1G29740	AT1G29740	Leucine-rich repeat transmembrane protein kinase	kinase	Arabidopsis thaliana kinase (AT1G29740) mRNA, complete cds [NM_102714]	GGGTCATCGTCTTTACCTTCCGATTATCTTGTGTCGATTACTTCGTCCTGTGAATCTGCT	NM_102714	839852	chr1:10407902-10407843	NP281639	At.51828	AT1G29740	GO:0016301|GO:0006468|GO:0012505	GO:0016301=kinase activity	GO:0012505=endomembrane system	GO:0006468=protein phosphorylation
GT_A_84_P14524	0	-0.0611887	0.151319	0.0300436	0.560254	0.574433	0.761513	0.632067	0.00265456	177.93	175.977	116.983	302.242	203.485	209.94					Unknown	GTAGATAAATCTTTCCGAAGTTTAGCTCCTCGAGTTATACAGGCGAGTAAACCTAACTAA	GT_A_84_P14524		chr3:001377700-001377759
GT_A_84_P91899	0	0.119789	-0.225054	-0.0350884	0.692303	0.805196	0.636876	0.711458	0.00268152	23.1	25.9	11.7	43	31	25	TC376551				Unknown	CTCTGCTGGATTAAAACGAACTGAGAGTGTGGAAGGAAAAGAGGTGACAAGCGAGCAAAT	TC376551		chr4:13787165-13786321	TC376551			GO:0003674|GO:0008150|GO:0005575	GO:0003674=molecular_function	GO:0005575=cellular_component	GO:0008150=biological_process
GT_A_84_P804017	0	0.083786	-0.23575	-0.0506546	0.649727	0.659215	0.551669	0.620204	0.0027307	54.5	59.6	27.4	98.5	66.1	55.6	AT5G10336			BX830896	Arabidopsis thaliana Full-length cDNA Complete sequence from clone GSLTLS37ZE06 of Adult vegetative tissue of strain col-0 of Arabidopsis thaliana (thale cress) [BX830896]	GGAAAGCTAACAACCGGGGCAATCCGTGAACATATTAAACAAATGGGGAAGTCAATAAAT	BX830896	6240298	chr5:3252526-3252585		At.73123
GT_A_84_P845669	0.177782	-0.380136	0	-0.0674516	1.3954	1.02334	1.28409	1.23428	0.00277428	64.2	45	33.6	172	88.6	96.2				TC292518	Unknown	ACATCAAGATAATTGTACCGCACGGAGAGTTCTCCTTTAACCGCCTCGACCTTTTTAAAT	GT_A_84_P845669		chr2:433545-433604	TC292518
GT_A_84_P848953	0	-0.136901	0.219975	0.0276912	1.01969	0.863363	1.26986	1.05097	0.00289783	71.5	67.1	49.3	167	99.9	120	AT1G74680	AT1G74680	Exostosin family protein	AT1G74680.1	Arabidopsis thaliana exostosin family protein (AT1G74680) mRNA, complete cds [NM_106126]	CCTCTGAGTTTCACTTTGGGATATTGAATTGGCACAAAAGAGGATCTGAGATTTGGCCAA	NM_106126	843807	chr1:28063436-28063495	TC302245	At.66806	AT1G74680	GO:0008150|GO:0016020|GO:0003824	GO:0003824=catalytic activity	GO:0016020=membrane	GO:0008150=biological_process
GT_A_84_P95119	-0.100445	0.375762	0	0.0917721	1.4093	1.37565	1.05792	1.28096	0.00290003	271	389	172	889	579	421	AT3G14840	AT3G14840	Leucine-rich repeat transmembrane protein kinase	leucine-rich repeat family protein / protein kinase family protein	Arabidopsis thaliana leucine-rich repeat family protein / protein kinase family protein (AT3G14840) mRNA, complete cds [NM_112346]	AATTGGAATTTCAGTGTGGATCCATGTGACGAAACCTTGTCTGAAGGCGGATGGAGGAAT	NM_112346	820713	chr3:4988504-4988563	NP301172	At.46496	AT3G14840	GO:0004672|GO:0005886|GO:0004674|GO:0006468|GO:0005524	GO:0004672=protein kinase activity|GO:0004674=protein serine/threonine kinase activity|GO:0005524=ATP binding	GO:0005886=plasma membrane	GO:0006468=protein phosphorylation
GT_A_84_P853208	0.237097	-0.28834	0	-0.0170809	0.930594	1.07675	1.01306	1.0068	0.00290238	21.9	15.7	11	40.8	30.1	26.1	TA52396_3702			TA52396_3702	Rep: Late embryogenic abundant protein - Arabidopsis thaliana (Mouse-ear cress), partial (76%) [TC395184]	AAGGTGGAGAGAGAAAATCCAACCAACCCACCCACTTTGTTTCGTTTGGATGATAAAAAT	TA52396_3702		chr3:19226227-19226286	TC308233	At.35352
GT_A_84_P19251	-0.448009	0.123632	0	-0.108126	1.03121	0.961283	1.13605	1.04285	0.00312974	285.307	437.543	230.408	916.332	581.986	595.347	COBL1	AT3G02210	COBRA-like protein 1 precursor	COBL1 (COBRA-LIKE PROTEIN 1 PRECURSOR)	Arabidopsis thaliana COBL1 (COBRA-LIKE PROTEIN 1 PRECURSOR) (COBL1) mRNA, complete cds [NM_111088]	CACAAATCAGTCGGTTCCCTGTTTGCAGCAATGGCCTTGTTACTGATTGTGTTCCTACAT	NM_111088	821245	chr3:409423-409364	TC366700	At.41171	AT3G02210	GO:0008150|GO:0031225		GO:0031225=anchored to membrane	GO:0008150=biological_process
GT_A_84_P523888	-0.288188	0	0.0680332	-0.0733849	0.584884	0.720539	0.741057	0.68216	0.00321907	67.3	84.8	51	142	104	95.6	AT5G48040	AT5G48040	Ubiquitin carboxyl-terminal hydrolase family protein	ubiquitin thiolesterase	Arabidopsis thaliana ubiquitin thiolesterase (AT5G48040) mRNA, complete cds [NM_124178]	ATTTGATATCTGGATACGACTCTGATTGTCCTGTGGTTGAAGAACATAAACGGGTGTTTT	NM_124178	834855	chr5:19471668-19471727	TC362002	At.55425	AT5G48040
GT_A_84_P12630	-0.0915403	0	0.251701	0.053387	1.17007	1.90164	1.78487	1.61886	0.00327113	2496.62	2744.96	1874.99	6895.83	7633.43	6379.97	AT3G01490	AT3G01490	Protein kinase superfamily protein	protein kinase, putative	Arabidopsis thaliana protein kinase, putative (AT3G01490) mRNA, complete cds [NM_111015]	ATGGAGGAAGTTGTGGCTATGTTGGAGGCTATTGATACTTCCAAAGGCGGAGGAATGATT	NM_111015	821136	chr3:191208-191149	TC365008	At.26765	AT3G01490	GO:0016301|GO:0004712|GO:0006468|GO:0005575	GO:0016301=kinase activity|GO:0004712=protein serine/threonine/tyrosine kinase activity	GO:0005575=cellular_component	GO:0006468=protein phosphorylation
GT_A_84_P826553	0.132123	-0.014009	0	0.0393712	0.953273	0.62449	0.664212	0.747325	0.00337578	311	290	168	633	336	313	AT1G20410	AT1G20410	Pseudouridine synthase family protein	AT1G20410.1	Arabidopsis thaliana unknown protein (AT1G20410) mRNA, complete cds [NM_101892]	AAACTAGTCGGAGTAAAAGACCTTAAATGTATCGGAAGTCAGTGTTGGGCAATGATGCGC	NM_101892	838630	chr1:7080050-7079904	NP221326	At.45997	AT1G20410	GO:0008150|GO:0003674|GO:0005575	GO:0003674=molecular_function	GO:0005575=cellular_component	GO:0008150=biological_process
GT_A_84_P23631	0.193867	0	-0.09343	0.0334789	0.539474	0.640685	0.679394	0.619851	0.00340912	235	212	114	344	246	229	AT4G18375	AT4G18375	RNA-binding KH domain-containing protein	KH domain-containing protein	Arabidopsis thaliana KH domain-containing protein (AT4G18375) mRNA, complete cds [NM_179075]	TCTTATCCGGCACACTTGAACAGATGCGTTGTGCAGAGAACTTGGTCCAAGCTTTTGTTA	NM_179075	827566	chr4:10155055-10155114	TC364098	At.32914	AT4G18375	GO:0008150|GO:0003723|GO:0005575|GO:0003676	GO:0003723=RNA binding|GO:0003676=nucleic acid binding	GO:0005575=cellular_component	GO:0008150=biological_process
GT_A_84_P855865	-0.142389	0.2598	0	0.0391372	0.928749	1.36959	1.06313	1.12049	0.00353837	352	480	230	852	771	565	EXGT-A1	AT2G06850	xyloglucan endotransglucosylase/hydrolase 4	AT2G06850.1	Arabidopsis thaliana EXGT-A1 (ENDOXYLOGLUCAN TRANSFERASE); hydrolase, acting on glycosyl bonds / xyloglucan:xyloglucosyl transferase (EXGT-A1) mRNA, complete cds [NM_126666]	TAATGGTTTCTTCAAAAATGGTAATGGCTATTCCTCCACGCAAGGCCATTGATGTACCAT	NM_126666	815247	chr2:2763659-2763718	TC310102	At.24328	AT2G06850	GO:0005737|GO:0016798|GO:0009505|GO:0009733|GO:0005618|GO:0009645|GO:0016762|GO:0005576|GO:0009826|GO:0009612	GO:0016798=hydrolase activity, acting on glycosyl bonds|GO:0016762=xyloglucan:xyloglucosyl transferase activity	GO:0005737=cytoplasm|GO:0009505=plant-type cell wall|GO:0005618=cell wall|GO:0005576=extracellular region	GO:0009733=response to auxin stimulus|GO:0009645=response to low light intensity stimulus|GO:0009826=unidimensional cell growth|GO:0009612=response to mechanical stimulus
GT_A_84_P20688	-0.104254	0.345241	0	0.0803289	0.922172	0.909893	0.913351	0.915139	0.00355938	1760	2480	1120	4130	2730	2480	AT5G55050	AT5G55050	GDSL-like Lipase/Acylhydrolase superfamily protein	GDSL-motif lipase/hydrolase family protein	Arabidopsis thaliana GDSL-motif lipase/hydrolase family protein (AT5G55050) mRNA, complete cds [NM_124887]	ACTGAAGCTGCTGCTCGGACCATCGTCGATCTTATGTTGACTGATGATACACATTACTCA	NM_124887	835596	chr5:22339646-22339705	TC370210	At.29465	AT5G55050	GO:0004091|GO:0006629|GO:0016788|GO:0016298|GO:0012505	GO:0004091=carboxylesterase activity|GO:0016788=hydrolase activity, acting on ester bonds|GO:0016298=lipase activity	GO:0012505=endomembrane system	GO:0006629=lipid metabolic process
GT_A_84_P849653	0	0.0919366	-0.253517	-0.0538602	0.825006	1.07394	1.36574	1.08823	0.0036603	44.1	48.5	21.9	90	71.3	79.1	AT2G01680	AT2G01680	Ankyrin repeat family protein	AT2G01680.1	Arabidopsis thaliana ankyrin repeat family protein (AT2G01680) mRNA, complete cds [NM_126229]	TCAACAGTTAGTTGACAATTTAACCGGAGATGAGCTAATCGATGAGTCATCGCCGTGTTC	NM_126229	814697	chr2:306673-306732	TC303542	At.26721	AT2G01680	GO:0005515|GO:0008150|GO:0012505	GO:0005515=protein binding	GO:0012505=endomembrane system	GO:0008150=biological_process
GT_A_84_P22444	0	-0.032979	0.128299	0.0317733	0.468133	0.588814	0.74413	0.600359	0.00374166	935	943	605	1490	1080	1090	PDK1	AT5G04510	3'-phosphoinositide-dependent protein kinase 1	PDK1 (3'-PHOSPHOINOSITIDE-DEPENDENT PROTEIN KINASE 1); 3-phosphoinositide-dependent protein kinase/ kinase/ phosphoinositide binding / protein binding / protein kinase	Arabidopsis thaliana PDK1 (3'-PHOSPHOINOSITIDE-DEPENDENT PROTEIN KINASE 1); 3-phosphoinositide-dependent protein kinase/ kinase/ phosphoinositide b_ (PDK1) mRNA, complete cds [NM_203001]	GCCAAAGAAGGTTTTATCATTTGAAGACGCAAAACAGAGAGCTTCAGTGTGGAAAAAGGC	NM_203001	830330	chr5:1289512-1289656	TC379986	At.4924	AT5G04510	GO:0005515|GO:0004672|GO:0016301|GO:0004676|GO:0045860|GO:0005575|GO:0035091	GO:0005515=protein binding|GO:0004672=protein kinase activity|GO:0016301=kinase activity|GO:0004676=3-phosphoinositide-dependent protein kinase activity|GO:0035091=phosphatidylinositol binding	GO:0005575=cellular_component	GO:0045860=positive regulation of protein kinase activity
GT_At_Specific_00120274	-0.450813	0	0.200617	-0.0833988	2.12087	1.60678	1.36479	1.69748	0.00377805	5.12962	7.23471	4.76987	35.1312	16.4	12.5674	AT2G38690.1	AT2G38690	TargetID: AT2G38690.1; Description: unknown protein ; Chromosomal Location: chr2:16176476-16177663; Gene Orientation: REVERSE; Next best Hit: AT4G24170.1(alignment length 22bp with 95.45%identity)	AT2G38690	TargetID: AT2G38690.1; Description: unknown protein ; Chromosomal Location: chr2:16176476-16177663; Gene Orientation: REVERSE; Next best Hit: AT4G24170.1(alignment length 22bp with 95.45%identity)	AAGAAGCGACGCCGTCTGTTACTGATACAGAGACGATGAAGATGGTTAACAAATGCGTAG		818451
GT_A_84_P12545	0.326397	0	-0.296701	0.0098985	1.29272	1.08104	1.46307	1.27894	0.00385916	1724.82	1419.44	662.97	3882.29	2234.99	2639.53	SGR5	AT2G01940	C2H2-like zinc finger protein	nucleic acid binding / transcription factor/ zinc ion binding	Arabidopsis thaliana nucleic acid binding / transcription factor/ zinc ion binding (SGR5) mRNA, complete cds [NM_001084399]	GTCTCTTGTCGTGAGTTACATGTCGTCAGCGAATACTGACGGAGAGTTGGAAAATGGTTT	NM_001084399	814725	chr2:434854-434913	TC363826	At.42019	AT2G01940	GO:0003700|GO:0009958|GO:0009959|GO:0005634|GO:0008270|GO:0003676|GO:0045449	GO:0003700=sequence-specific DNA binding transcription factor activity|GO:0008270=zinc ion binding|GO:0003676=nucleic acid binding	GO:0005634=nucleus	GO:0009958=positive gravitropism|GO:0009959=negative gravitropism|GO:0045449=regulation of transcription, DNA-dependent
GT_A_84_P17272	-0.0595255	0	0.165192	0.0352221	0.808604	1.10875	0.699755	0.87237	0.00388527	1460	1570	1010	3070	2520	1720	PIN4	AT2G01420	Auxin efflux carrier family protein	PIN4 (PIN-FORMED 4); auxin:hydrogen symporter/ transporter	Arabidopsis thaliana PIN4 (PIN-FORMED 4); auxin:hydrogen symporter/ transporter (PIN4) mRNA, complete cds [NM_179592]	TTTGGAATGTTAATAGCCTTACCTATAACTCTGGTCTACTATATTCTTCTTGGCCTTTGA	NM_179592	814670	chr2:180537-180478	TC361032	At.24881	AT2G01420	GO:0009926|GO:0005215|GO:0007389|GO:0009672|GO:0048364|GO:0016021|GO:0012505	GO:0005215=transporter activity|GO:0009672=auxin:hydrogen symporter activity	GO:0016021=integral to membrane|GO:0012505=endomembrane system	GO:0009926=auxin polar transport|GO:0007389=pattern specification process|GO:0048364=root development
GT_A_84_P21294	0	-0.598242	0.150188	-0.149351	2.22978	2.36128	1.46003	2.01703	0.00393129	44.6	30.4	29.3	241	176	85.4	AT3G55090	AT3G55090	ABC-2 type transporter family protein	ATPase, coupled to transmembrane movement of substances	Arabidopsis thaliana ATPase, coupled to transmembrane movement of substances (AT3G55090) mRNA, complete cds [NM_115367]	GTTTCGGATTCCTATTTAGGATTTTGTTTTACTTGTGTTTGTTGCTTGGGAGCAAAAACA	NM_115367	824675	chr3:20416412-20416353	TC361860	At.35054	AT3G55090	GO:0016020|GO:0042626	GO:0042626=ATPase activity, coupled to transmembrane movement of substances	GO:0016020=membrane
GT_A_84_P12705	0	0.363041	-0.0471849	0.105285	0.953887	0.837428	0.923076	0.904797	0.00398434	96.3426	127.859	55.1996	214.991	132.212	127.146	CYP705A18	AT3G20090	cytochrome P450, family 705, subfamily A, polypeptide 18	CYP705A18; electron carrier/ heme binding / iron ion binding / monooxygenase/ oxygen binding	Arabidopsis thaliana CYP705A18; electron carrier/ heme binding / iron ion binding / monooxygenase/ oxygen binding (CYP705A18) mRNA, complete cds [NM_112900]	GCTTAAGTGCACTCCAGTTCCTCGAACCCAACCTTTTTCTTTTACTTCTAATCTCGAGAT	NM_112900	821552	chr3:7018215-7018274	NP227164	At.50206	AT3G20090	GO:0004497|GO:0005506|GO:0019825|GO:0009055|GO:0005575|GO:0020037|GO:0055114	GO:0004497=monooxygenase activity|GO:0005506=iron ion binding|GO:0019825=oxygen binding|GO:0009055=electron carrier activity|GO:0020037=heme binding	GO:0005575=cellular_component	GO:0055114=oxidation-reduction process
GT_A_84_P11048	-0.211423	0	0.982868	0.257148	4.2386	7.23758	5.97706	5.81774	0.00415412	19	22.7	25.7391	478.406	2549.69	964.453	AT4G34810	AT4G34810	SAUR-like auxin-responsive protein family	auxin-responsive family protein	Arabidopsis thaliana auxin-responsive family protein (AT4G34810) mRNA, complete cds [NM_119647]	AATCATCCAATGGGAGGCTTGACCATTCCTTGTAGAGAAGAAGTTTTTCTTGATCTCATC	NM_119647	829633	chr4:16599344-16599403	TC396385	At.54606	AT4G34810	GO:0003674|GO:0009733	GO:0003674=molecular_function		GO:0009733=response to auxin stimulus
GT_A_84_P853598	0	0.105386	-0.304134	-0.0662494	0.871877	0.66346	0.978352	0.837896	0.00417413	53.6	59.5	25.7	113	65.2	73.5	AT1G78730	AT1G78730	FBD, F-box, Skp2-like and Leucine Rich Repeat domains containing protein	AT1G78730.1	Arabidopsis thaliana F-box family protein (AT1G78730) mRNA, complete cds [NM_106520]	CTGGCTGCCCAGTTCTCGAAAGCTTAACTATAAAGAGGAGTGCTTGTGACAATGTAGATT	NM_106520	844209	chr1:29613817-29613758	TC308523	At.43865	AT1G78730	GO:0008150|GO:0003674|GO:0005575	GO:0003674=molecular_function	GO:0005575=cellular_component	GO:0008150=biological_process
GT_A_84_P853499	-0.101849	0	0.114696	0.00428232	0.620463	0.724518	1.01453	0.786505	0.00423078	50.3	55.7	34.6	95.6	68.5	75.9	AT1G08480			BX815424	Arabidopsis thaliana Full-length cDNA Complete sequence from clone GSLTLS5ZA11 of Adult vegetative tissue of strain col-0 of Arabidopsis thaliana (thale cress) [BX815424]	ATAAAGTTCCACTAGGCTAGGTTTTTCTGGCTTTAGCCCTTGGAAGCACAGATACAAGAG	BX815424	837369	chr1:2684690-2684749	TC308442	At.26502		GO:0005739|GO:0009536|GO:0008150|GO:0003674	GO:0003674=molecular_function	GO:0005739=mitochondrion|GO:0009536=plastid	GO:0008150=biological_process
GT_A_84_P17455	0	-0.321448	0.306091	-0.00511901	1.6732	2.52876	1.66465	1.95554	0.00444395	2639.83	2179.91	1932.15	9698.68	11699.6	5824.99	DRT100	AT3G12610	Leucine-rich repeat (LRR) family protein	DRT100 (DNA-DAMAGE REPAIR/TOLERATION 100); nucleotide binding / protein binding	Arabidopsis thaliana DRT100 (DNA-DAMAGE REPAIR/TOLERATION 100); nucleotide binding / protein binding (DRT100) mRNA, complete cds [NM_112096]	AAGCTTTGTGGGCGTATTCCAACGGGTTTTCCTTTTGATCACCTTGAAGCTACGTCGTTT	NM_112096	820441	chr3:4006768-4006709	TC390273	At.24073	AT3G12610	GO:0007165|GO:0009650|GO:0000166|GO:0042493|GO:0009411|GO:0042221|GO:0009507	GO:0000166=nucleotide binding	GO:0009507=chloroplast	GO:0007165=signal transduction|GO:0009650=UV protection|GO:0042493=response to drug|GO:0009411=response to UV|GO:0042221=response to chemical stimulus
GT_A_84_P266250	0.0931644	0	-0.121359	-0.00939814	0.46018	0.76135	0.73465	0.65206	0.00446557	2450	2370	1250	3640	2990	2660	AT5G01970	AT5G01970	unknown protein; BEST Arabidopsis thaliana protein match is: unknown protein (TAIR:AT1G30050.1); Has 240 Blast hits to 236 proteins in 72 species: Archae - 0; Bacteria - 15; Metazoa - 51; Fungi - 19; Plants - 119; Viruses - 0; Other Eukaryotes - 36 (sourc	hypothetical protein	Arabidopsis thaliana unknown protein (AT5G01970) mRNA, complete cds [NM_120275]	AGATGCTTGTGGTTGCTGAAGAGAGCTCTGTGTGTGCAAGTGTGGTTTCAGTTTCTTGAA	NM_120275	830706	chr5:373072-373013		At.48970	AT5G01970
GT_A_84_P835812	0	0.125842	-0.00578833	0.0400179	0.500403	0.8509	0.812347	0.721217	0.00460782	135	152	79.6	220	187	165	AT4G39450	AT4G39420	unknown protein; Has 46 Blast hits to 40 proteins in 10 species: Archae - 0; Bacteria - 0; Metazoa - 0; Fungi - 0; Plants - 44; Viruses - 0; Other Eukaryotes - 2 (source: NCBI BLink).	AT4G39450.1	Arabidopsis thaliana unknown protein (AT4G39450) mRNA, complete cds [NM_120105]	CAAGTGGCTCTGTTTATCTGAAACAAACGCAAGAAGAGCACTTGTAGATCAATCCCGTTT	NM_120105	830100	chr4:18354185-18354244	TC280250	At.42991	AT4G39420	GO:0008150|GO:0003674|GO:0005575	GO:0003674=molecular_function	GO:0005575=cellular_component	GO:0008150=biological_process
GT_A_84_P854517	-0.0550437	0.214825	0	0.0532605	0.882623	0.591068	0.704631	0.726107	0.00470806	213	265	131	470	256	251	AT3G59950	AT3G59950	Peptidase family C54 protein	AT3G59950.3	Arabidopsis thaliana autophagy 4b (APG4b) (AT3G59950) mRNA, complete cds [NM_001125387]	TTAAAAACAGCTTCTATGGCTAGCGGGGCAATTAGGAGATTTCAAGACCGTGTATTAGGG	NM_001125387	825165	chr3:22157621-22157562	TC309189	At.48785	AT3G59950	GO:0006914|GO:0008233|GO:0009507	GO:0008233=peptidase activity	GO:0009507=chloroplast	GO:0006914=autophagy
GT_A_84_P763367	0	0.322186	-0.200277	0.0406365	0.896863	0.87096	1.00512	0.924313	0.00497318	131	169	67.5	281	184	183	AT4G06598	AT4G06598	BEST Arabidopsis thaliana protein match is: Basic-leucine zipper (bZIP) transcription factor family protein (TAIR:AT1G58110.2); Has 392 Blast hits to 388 proteins in 30 species: Archae - 0; Bacteria - 0; Metazoa - 15; Fungi - 8; Plants - 363; Viruses - 0;	AT4G06598.1	Arabidopsis thaliana unknown protein (AT4G06598) mRNA, complete cds [NM_178988]	GTATTGGAGAAAGAGATTGTGAGGCTAAGGGCTTTATACCAGCTTCAACAGCAGCAAGAG	NM_178988	3770020	chr4:3665228-3665287	TC304102	At.44411	AT4G06598
GT_A_84_P848192	-0.232832	0	0.302998	0.0233887	1.18537	1.0662	0.863566	1.03838	0.00500186	12.7	15.4	10.9	39.1	24	18.9	AT4G03140	AT4G03140	NAD(P)-binding Rossmann-fold superfamily protein	AT4G03140.1	Arabidopsis thaliana binding / catalytic/ oxidoreductase (AT4G03140) mRNA, complete cds [NM_116548]	CTCATTCAACTTCAAGGAAGCTAGAAGGTAAAGTAGCACTCATCACTGGAGGAGCAAGTG	NM_116548	828065	chr4:1392499-1392818	TC300912	At.34223	AT4G03140	GO:0008152|GO:0016491|GO:0005575	GO:0016491=oxidoreductase activity	GO:0005575=cellular_component	GO:0008152=metabolic process
GT_A_84_P855337	-0.389825	0	0.142188	-0.0825458	0.895577	0.766678	1.01272	0.891659	0.00501445	125	169	107	351	214	230	AtTLP2	AT2G18280	tubby like protein 2	AT2G18280.1	Arabidopsis thaliana AtTLP2 (TUBBY LIKE PROTEIN 2); phosphoric diester hydrolase/ transcription factor (AtTLP2) mRNA, complete cds [NM_179644]	AATCTGTTTAGAGACAGCCTATGCTTGTCTCTGTTTCTGCGTTTTCTCTTTCCGATCTGG	NM_179644	816344	chr2:7953336-7953394	TC309790	At.21504	AT2G18280	GO:0008081|GO:0003700|GO:0005575|GO:0045449	GO:0008081=phosphoric diester hydrolase activity|GO:0003700=sequence-specific DNA binding transcription factor activity	GO:0005575=cellular_component	GO:0045449=regulation of transcription, DNA-dependent
GT_A_84_P10165	0.0277948	-0.190372	0	-0.0541925	0.477755	0.693313	0.871173	0.680747	0.00521155	513.996	455.945	298.479	808.842	626.126	641.876	AT5G08010	AT5G08010	unknown protein; BEST Arabidopsis thaliana protein match is: unknown protein (TAIR:AT5G61040.1); Has 5732 Blast hits to 4319 proteins in 440 species: Archae - 66; Bacteria - 397; Metazoa - 2437; Fungi - 292; Plants - 238; Viruses - 35; Other Eukaryotes -	hypothetical protein	Arabidopsis thaliana unknown protein (AT5G08010) mRNA, complete cds [NM_120883]	GATTACATAAAGGATTCTTCAAGAACTTCAGAGGATGTGAATTTGTCCATGCTGCAAGAT	NM_120883	830695	chr5:2571398-2571457	TC365303	At.32638	AT5G08010	GO:0003674|GO:0008150	GO:0003674=molecular_function		GO:0008150=biological_process
GT_A_84_P89159	0.208769	0	-0.235137	-0.00878938	1.04813	0.702801	0.981085	0.910672	0.00521513	19.6	17.5	8.53	40.4	21.2	23.3	AT4G05400	AT4G05400	copper ion binding	hypothetical protein	Arabidopsis thaliana unknown protein (AT4G05400) mRNA, complete cds [NM_116779]	AAAGCGATCATCGAATCACTGAGTTACCATCTTATCCAAAGATGCTCCGCAAGTGGAACT	NM_116779	825888	chr4:2741277-2741336	TC379846	At.27619	AT4G05400	GO:0008150|GO:0005507|GO:0005575	GO:0005507=copper ion binding	GO:0005575=cellular_component	GO:0008150=biological_process
GT_A_84_P582757	0	-0.132074	0.381675	0.0832003	1.13523	1.83993	1.75274	1.57597	0.00523141	41.1	38.7	31.7	104	113	96.4	AT1G70950	AT1G70950	TPX2 (targeting protein for Xklp2) protein family	hypothetical protein	Arabidopsis thaliana unknown protein (AT1G70950) mRNA, complete cds [NM_105763]	AGTAATAGAAAACAGAGTGCGGCTAAAGATTCAGATTTGCAAAAGGGTAATCTTATGGCG	NM_105763	843433	chr1:26755138-26755197	TC366010	At.50025	AT1G70950	GO:0003674|GO:0008150	GO:0003674=molecular_function		GO:0008150=biological_process
GT_A_84_P20587	-0.824445	0	0.262954	-0.187164	1.4878	1.96524	1.86316	1.77207	0.00543981	158.972	290.489	199.978	909.553	844.226	712.821	ATHB-3	AT5G15150	homeobox 3	ATHB-3 (ARABIDOPSIS THALIANA HOMEOBOX 3); DNA binding / sequence-specific DNA binding / transcription factor	Arabidopsis thaliana ATHB-3 (ARABIDOPSIS THALIANA HOMEOBOX 3); DNA binding / sequence-specific DNA binding / transcription factor (ATHB-3) mRNA, complete cds [NM_121519]	GCTAGTTATTGGGCATGGCCTGACCAGCAGCAACAACATCACAATCATCATCAGTTCAAT	NM_121519	831367	chr5:4914013-4913954	TC367871	At.49022	AT5G15150	GO:0043565|GO:0006355|GO:0003700|GO:0005634|GO:0003677|GO:0045449	GO:0043565=sequence-specific DNA binding|GO:0003700=sequence-specific DNA binding transcription factor activity|GO:0003677=DNA binding	GO:0005634=nucleus	GO:0006355=regulation of transcription, DNA-dependent|GO:0045449=regulation of transcription, DNA-dependent
GT_A_84_P11645	-0.0541925	0.319343	0	0.0883834	0.836633	0.712033	0.728518	0.759061	0.00548258	14698.6	19649.4	9034.68	31397.5	19199.7	17599.7	CAX1	AT2G38170	cation exchanger 1	CAX1 (cation exchanger 1); calcium ion transmembrane transporter/ calcium:cation antiporter/ calcium:hydrogen antiporter	Arabidopsis thaliana CAX1 (cation exchanger 1); calcium ion transmembrane transporter/ calcium:cation antiporter/ calcium:hydrogen antiporter (CAX1) mRNA, complete cds [NM_179961]	GGACATCAAGCGATGAACAATGTCGTCACTGCAACAGGAGGAGGAGTTTTCTCATCTTAA	NM_179961	818395	chr2:15989488-15989429	TC388761	At.12459	AT2G38170	GO:0005773|GO:0005774|GO:0009651|GO:0016020|GO:0009705|GO:0015085|GO:0006882|GO:0015368|GO:0006816|GO:0015369|GO:0030026|GO:0009631	GO:0015085=calcium ion transmembrane transporter activity|GO:0015368=calcium:cation antiporter activity|GO:0015369=calcium:hydrogen antiporter activity	GO:0005773=vacuole|GO:0005774=vacuolar membrane|GO:0016020=membrane|GO:0009705=plant-type vacuole membrane	GO:0009651=response to salt stress|GO:0006882=cellular zinc ion homeostasis|GO:0006816=calcium ion transport|GO:0030026=cellular manganese ion homeostasis|GO:0009631=cold acclimation
GT_A_84_P827171	-0.0328693	0	0.0736032	0.0135779	0.704852	1.00778	1.33133	1.01465	0.00549754	55.7	58.8	35.5	107	88	99.8	AT5G38590	AT5G38590	F-box/RNI-like/FBD-like domains-containing protein	AT5G38590.2	Arabidopsis thaliana F-box family protein (AT5G38590) mRNA, complete cds [NM_203132]	AGCCCAGATATTAAACCTGAAGATATCAGACGATGGATTGAAATTGCAGTTTCACGCCAT	NM_203132	833848	chr5:15470436-15470377	TC300684	At.28770	AT5G38590	GO:0008150|GO:0003674|GO:0005575	GO:0003674=molecular_function	GO:0005575=cellular_component	GO:0008150=biological_process
GT_A_84_P203668	-0.0241671	0	0.126432	0.0340884	0.424353	0.696435	0.725087	0.615292	0.00549836	1110	1164.73	729.424	1744.99	1404.78	1298.62	XYLT	AT5G55500	beta-1,2-xylosyltransferase	XYLT (ARABIDOPSIS THALIANA BETA-1,2-XYLOSYLTRANSFERASE); xylosyltransferase	Arabidopsis thaliana XYLT (ARABIDOPSIS THALIANA BETA-1,2-XYLOSYLTRANSFERASE); xylosyltransferase (XYLT) mRNA, complete cds [NM_124932]	AGAGACCTCATTTCGAGCTTATAGCTAAGTGGAAAGGATTGGAGTATCACGCGATGCATC	NM_124932	835643	chr5:22484284-22484343	TC362855	At.1454	AT5G55500	GO:0000139|GO:0005797|GO:0006487|GO:0031204|GO:0042285	GO:0042285=xylosyltransferase activity	GO:0000139=Golgi membrane|GO:0005797=Golgi medial cisterna	GO:0006487=protein N-linked glycosylation|GO:0031204=posttranslational protein targeting to membrane, translocation
GT_A_84_P13110	-0.202602	0	0.10116	-0.0338141	0.472787	0.627131	0.745024	0.61498	0.00551801	673.973	800.312	492.5	1239.96	919.98	904.723	AT5G51350	AT5G51350	Leucine-rich repeat transmembrane protein kinase family protein	leucine-rich repeat transmembrane protein kinase, putative	Arabidopsis thaliana leucine-rich repeat transmembrane protein kinase, putative (AT5G51350) mRNA, complete cds [NM_124514]	ATAAGAAGTGACCAGTCTGACCGTCCTTGCATGGAAGATGCACTCAGGTTATTGTCTGAA	NM_124514	835209	chr5:20867940-20867881	TC359944	At.55486	AT5G51350	GO:0005886|GO:0004674|GO:0016301|GO:0006468|GO:0005524|GO:0007169	GO:0004674=protein serine/threonine kinase activity|GO:0016301=kinase activity|GO:0005524=ATP binding	GO:0005886=plasma membrane	GO:0006468=protein phosphorylation|GO:0007169=transmembrane receptor protein tyrosine kinase signaling pathway
GT_A_84_P811885	0	-0.433466	0.130145	-0.101107	0.882923	1.44377	1.21858	1.18176	0.00553716	85.2	65.1	55.2	181	178	138	AT3G16850			AT3G16850.1	Arabidopsis thaliana glycoside hydrolase family 28 protein / polygalacturonase (pectinase) family protein (AT3G16850) mRNA, complete cds [NM_112559]	ACCGGAAGCTTAATCTCAAAAGCATCTCACTCTCTTCTTGGAGAAAGGAGCAACAATTCT	NM_112559	820938	chr3:5749579-5749640	TC313759	At.22797		GO:0005975|GO:0004650|GO:0012505	GO:0004650=polygalacturonase activity	GO:0012505=endomembrane system	GO:0005975=carbohydrate metabolic process
GT_A_84_P835866	0	-0.229694	0.03304	-0.0655514	0.655261	0.720773	1.11055	0.828861	0.00553912	350	308	212	635	443	526	AT5G44410			AT5G44410.1	Arabidopsis thaliana FAD-binding domain-containing protein (AT5G44410) mRNA, complete cds [NM_123808]	TGTATCTTGGTTTGAATATGAAGACAAAGTACGAGGAAGCCAAGGTTTGGGGAGTGAAGT	NM_123808	834467	chr5:17908645-17908586	TC299493	At.30077		GO:0009055|GO:0006118|GO:0012505	GO:0009055=electron carrier activity	GO:0012505=endomembrane system
GT_A_84_P10694	0	-0.348018	0.207014	-0.0470012	1.31959	1.3943	0.872336	1.19541	0.00566286	1584.93	1284.91	1083.05	4557.19	3199.61	2019.38	EXP3	AT2G37640	Barwin-like endoglucanases superfamily protein	EXP3	Arabidopsis thaliana EXP3 (EXP3) mRNA, complete cds [NM_129320]	AGATATTAACGGAGTTAGCGTAAAGGGATCAAAGACAGATTGGGTGAGGATGAGTCGGAA	NM_129320	818341	chr2:15788293-15788234	TC373348	At.12794	AT2G37640	GO:0010114|GO:0006949|GO:0009831|GO:0005576|GO:0009739|GO:0009828|GO:0009826|GO:0012505		GO:0005576=extracellular region|GO:0012505=endomembrane system	GO:0010114=response to red light|GO:0006949=syncytium formation|GO:0009831=plant-type cell wall modification involved in multidimensional cell growth|GO:0009739=response to gibberellin stimulus|GO:0009828=plant-type cell wall loosening|GO:0009826=unidimen
GT_A_84_P141449	-0.361421	0	0.0673485	-0.0980241	0.643409	0.659617	0.876012	0.726346	0.00570928	27.1074	35.9347	21.6014	62.6648	42.2485	44.4837	TC376275	AT5G35914	transposable element gene		Rep: DNAJ heat shock N-terminal domain-containing protein - Arabidopsis thaliana, partial (96%) [TC376275]	TTGAAAGGTACACCACATGTATGTGTCGAGGAGATGGTTGCTACCTTTTTGATGACAGTG	TC376275		chr5:9601916-9601975	TC376275		AT5G35914	GO:0003674|GO:0008150|GO:0005575	GO:0003674=molecular_function	GO:0005575=cellular_component	GO:0008150=biological_process
GT_A_84_P14739	-0.223099	0	0.897403	0.224768	2.32997	3.6672	3.56384	3.187	0.00572122	3.39822	4.09297	4.37399	22.975	38.6999	32.6469	AtHSD5	AT4G10020	hydroxysteroid dehydrogenase 5	AtHSD5 (hydroxysteroid dehydrogenase 5); binding / catalytic/ oxidoreductase	Arabidopsis thaliana AtHSD5 (hydroxysteroid dehydrogenase 5); binding / catalytic/ oxidoreductase (AtHSD5) mRNA, complete cds [NM_117070]	GTCGGGTCAGGTATGCCTGTGGATGAATCCTCTTCACAAATGAAACTTATGCTTGAAGGA	NM_117070	826593	chr4:6269973-6270032	TC372223	At.48839	AT4G10020	GO:0005488|GO:0008152|GO:0016491|GO:0003824|GO:0012505|GO:0055114	GO:0005488=binding|GO:0016491=oxidoreductase activity|GO:0003824=catalytic activity	GO:0012505=endomembrane system	GO:0008152=metabolic process|GO:0055114=oxidation-reduction process
GT_A_84_P756180	-0.112474	0.163505	0	0.0170101	0.901892	0.694375	0.549412	0.715226	0.00579251	42.5	53.1	27.2	98.9	57.1	46.8	AGP9	AT2G14890	arabinogalactan protein 9	AT2G14890.2	Arabidopsis thaliana AGP9 (ARABINOGALACTAN PROTEIN 9) (AGP9) mRNA, complete cds [NM_201734]	TGAAGTCCCTTGGCTATTGAAATGCTGATTGGAAACCTTTTGTTTTGCAGAATGGAGCTA	NM_201734	815978	chr2:6407722-6407781	TC310198	At.46848	AT2G14890	GO:0003674|GO:0031225	GO:0003674=molecular_function	GO:0031225=anchored to membrane
GT_A_84_P549074	0	0.0581598	-0.315619	-0.0858199	0.603214	0.511218	0.705704	0.606712	0.00581203	148	159	70.4	259	162	168	AT2G22530	AT2G22530	Alkaline-phosphatase-like family protein	catalytic/ transferase	Arabidopsis thaliana catalytic/ transferase (AT2G22530) mRNA, complete cds [NM_127819]	CTATGCATCTCCCATGCTGTTCCTTCTATCCCTCGTCATGTACATTGGTGCAAATCTTAG	NM_127819	816786	chr2:9573483-9573424	NP453865	At.39423	AT2G22530	GO:0008152|GO:0008654|GO:0003824|GO:0016740|GO:0012505	GO:0003824=catalytic activity|GO:0016740=transferase activity	GO:0012505=endomembrane system	GO:0008152=metabolic process|GO:0008654=phospholipid biosynthetic process
GT_A_84_P17053	0.0249805	-0.133824	0	-0.0362811	0.913288	0.488083	0.640044	0.680472	0.00586051	198.358	183.347	115.412	422.97	210	211.452	AT1G09820	AT1G09820	Pentatricopeptide repeat (PPR-like) superfamily protein	pentatricopeptide (PPR) repeat-containing protein	Arabidopsis thaliana pentatricopeptide (PPR) repeat-containing protein (AT1G09820) mRNA, complete cds [NM_100856]	AAGAAATGGTAGATCAAGGTTTCGTCCCAGACATTGAAGGGCATCTATTCAACGTCTCTA	NM_100856	837514	chr1:3190664-3190605	TC364163	At.66804	AT1G09820	GO:0003674|GO:0008150|GO:0005575	GO:0003674=molecular_function	GO:0005575=cellular_component	GO:0008150=biological_process
GT_At_Specific_00233093	0	0.0940499	-0.241165	-0.0490382	0.779276	0.490891	0.694721	0.654963	0.00587055	158.436	174.499	79.3557	313.251	170.997	178.482	AT4G32360.1	AT4G32360	TargetID: AT4G32360.1; Description: NADP adrenodoxin-like ferredoxin reductase ; Chromosomal Location: chr4:15621301-15624923; Gene Orientation: FORWARD; Next best Hit: AT2G06310.1(alignment length 20bp with 90.00%identity)	AT4G32360	TargetID: AT4G32360.1; Description: NADP adrenodoxin-like ferredoxin reductase ; Chromosomal Location: chr4:15621301-15624923; Gene Orientation: FORWARD; Next best Hit: AT2G06310.1(alignment length 20bp with 90.00%identity)	AAAGGTGTTGTCCCAAATGTAAAGGGTCGAGTGGTTAGTCACACGTCAGGAGACATATCA		829370						GO:0003824~catalytic activity,GO:0005488~binding,GO:0009055~electron carrier activity,	GO:0005623~cell,GO:0005886~plasma membrane,GO:0016020~membrane,GO:0044464~cell part,	GO:0008152~metabolic process,
GT_A_84_P10667	-0.0585141	0	0.00667	-0.0172814	0.987627	0.875245	1.5742	1.14569	0.00591535	106.981	114.961	66.2601	254.496	156.949	230.894	BLH8	AT2G27990	BEL1-like homeodomain 8	BLH8 (BEL1-LIKE HOMEODOMAIN 8); DNA binding / transcription factor	Arabidopsis thaliana BLH8 (BEL1-LIKE HOMEODOMAIN 8); DNA binding / transcription factor (BLH8) mRNA, complete cds [NM_128358]	TTAGAGCTTAGGCGTGGTGTGGACAATGTTATCCAAACGCAGACTCAGGATCATCAGTTT	NM_128358	817343	chr2:11921638-11921579	TC362860	At.38689	AT2G27990	GO:0048645|GO:0007389|GO:0010228|GO:0003700|GO:0010223|GO:0080006|GO:0010077|GO:0010076|GO:0003677|GO:0010229	GO:0003700=sequence-specific DNA binding transcription factor activity|GO:0003677=DNA binding		GO:0048645=organ formation|GO:0007389=pattern specification process|GO:0010228=vegetative to reproductive phase transition of meristem|GO:0010223=secondary shoot formation|GO:0080006=internode patterning|GO:0010077=maintenance of inflorescence meristem id
GT_A_84_P861913	0	0.348353	-0.179301	0.0563507	2.19781	3.29683	1.90388	2.46617	0.00592737	52.6	69.1	27.5	278	397	137	TC403018	AT1G64640	early nodulin-like protein 8	TC313662	Rep: F1N19.21 - Arabidopsis thaliana (Mouse-ear cress), complete [TC403018]	CCCAATTGATGCTAAAGTCTATTCCAAATGGCCCAAATCTCACTCTTTCAAGATCGAGGC	TC403018		chr1:24026686-24026302	TC313662		AT1G64640	GO:0005507|GO:0031225|GO:0006118	GO:0005507=copper ion binding	GO:0031225=anchored to membrane
GT_A_84_P858602	-0.336617	0.622775	0	0.0953862	2.03588	1.54863	2.27378	1.95276	0.00623978	92.7	186	69.3	553	263	394	AT3G12710	AT3G12710	DNA glycosylase superfamily protein	AT3G12710.1	Arabidopsis thaliana methyladenine glycosylase family protein (AT3G12710) mRNA, complete cds [NM_112107]	AATCAAAGAGTTTTAAGGAAGGAGATGGTTATTCTTCGTGGCTCATAACGGAGGCTCCTG	NM_112107	820453	chr3:4041684-4041625	TC311700	At.23022	AT3G12710	GO:0008725|GO:0006281	GO:0008725=DNA-3-methyladenine glycosylase activity		GO:0006281=DNA repair
GT_A_84_P13084	0.230795	-0.0269136	0	0.0679604	0.638817	0.774563	1.03573	0.816371	0.00626011	613.5	529.498	309.5	937.765	686.857	745.993	AT5G44410	AT5G44410	FAD-binding Berberine family protein	FAD-binding domain-containing protein	Arabidopsis thaliana FAD-binding domain-containing protein (AT5G44410) mRNA, complete cds [NM_123808]	TCGATAGATTGGTGAGAGTTAAAACAAATGTTGATCCAATGGATTTCTTCTGTGATGAAC	NM_123808	834467	chr5:17891343-17891284	TC366327	At.30077	AT5G44410	GO:0050660|GO:0016491|GO:0009055|GO:0003824|GO:0012505|GO:0055114	GO:0050660=flavin adenine dinucleotide binding|GO:0016491=oxidoreductase activity|GO:0009055=electron carrier activity|GO:0003824=catalytic activity	GO:0012505=endomembrane system	GO:0055114=oxidation-reduction process
GT_A_84_P21767	0.00920439	-0.216638	0	-0.0691444	0.838616	1.19495	0.622499	0.885357	0.00638108	170	150	100	348	297	181	AT1G60630	AT1G60630	Leucine-rich repeat protein kinase family protein	leucine-rich repeat family protein	Arabidopsis thaliana leucine-rich repeat family protein (AT1G60630) mRNA, complete cds [NM_104746]	ATGGTGAAAGATGCAAGGGCTGAAGCAGCTCTTTTCTCATTTAACAGCAGTGATCATTCG	NM_104746	842357	chr1:22334873-22334814	TC361808	At.36618	AT1G60630	GO:0004672|GO:0016301|GO:0006468|GO:0005524|GO:0007169|GO:0012505	GO:0004672=protein kinase activity|GO:0016301=kinase activity|GO:0005524=ATP binding	GO:0012505=endomembrane system	GO:0006468=protein phosphorylation|GO:0007169=transmembrane receptor protein tyrosine kinase signaling pathway
GT_A_84_P816205	0	0.0867767	-0.285761	-0.066328	0.525432	0.784289	0.616526	0.642082	0.00642437	3130	3430	1520	5190	4140	3340	ERS1	AT2G40940	ethylene response sensor 1	AT2G40940.1	Arabidopsis thaliana ERS1 (ETHYLENE RESPONSE SENSOR 1); ethylene binding / protein histidine kinase/ receptor (ERS1) mRNA, complete cds [NM_129658]	GAGGTGAGACTTTTTACTACACAGCAGCAAGAGAAAGAAGAAAATACATGACCGGACGCT	NM_129658	818693	chr2:17091477-17091434	TC292777	At.21783	AT2G40940	GO:0051740|GO:0016020|GO:0004673|GO:0004872|GO:0010105	GO:0051740=ethylene binding|GO:0004673=protein histidine kinase activity|GO:0004872=receptor activity	GO:0016020=membrane	GO:0010105=negative regulation of ethylene mediated signaling pathway
GT_A_84_P257840	-0.201742	0.0349007	0	-0.0556137	0.472965	0.893951	0.683669	0.683529	0.00651868	65.8	80	44.8	121	108	84.6	NP281379				GB	GGGTGGCTGAAGTTTTTTGTTGTCCGTTTTGCAATCCACTTCGATCTGATTACTTTCTCC	NP281379		chr3:22574595-22574328	NP281379
GT_A_84_P785399	0	-0.139052	0.0656939	-0.0244528	0.443343	0.736649	0.846785	0.675592	0.00652577	1430	1340	886	2240	1830	1790	AT3G61010			BX842416	Arabidopsis thaliana Full-length cDNA Complete sequence from clone GSLTLS39ZE08 of Adult vegetative tissue of strain col-0 of Arabidopsis thaliana (thale cress) [BX842416]	AGCCTGTGCTAAAGATGGTTCATGGGGCAAGCTGGATTTTTATTTATTTTACACCATCAT	BX842416	825272	chr3:22583437-22583378	TC294361	At.19990		GO:0006879|GO:0016798|GO:0006826	GO:0016798=hydrolase activity, acting on glycosyl bonds		GO:0006879=cellular iron ion homeostasis|GO:0006826=iron ion transport
GT_A_84_P12670	-0.0524702	0	0.214214	0.0539147	0.725256	0.642072	0.481168	0.616165	0.00661096	1789.55	1914.99	1274.52	3534.4	2224.25	1803	AFB2	AT3G26810	auxin signaling F-box 2	AFB2 (AUXIN SIGNALING F-BOX 2); auxin binding / ubiquitin-protein ligase	Arabidopsis thaliana AFB2 (AUXIN SIGNALING F-BOX 2); auxin binding / ubiquitin-protein ligase (AFB2) mRNA, complete cds [NM_113593]	AAGCGCCATGGCTCAATGTAGAGATCATAAACGAGAATGATAATAACCGGATGGAAGAAA	NM_113593	822296	chr3:9870307-9870366	TC360956	At.6031	AT3G26810	GO:0048443|GO:0004842|GO:0005886|GO:0010011|GO:0002237|GO:0010152	GO:0004842=ubiquitin-protein ligase activity|GO:0010011=auxin binding	GO:0005886=plasma membrane	GO:0048443=stamen development|GO:0002237=response to molecule of bacterial origin|GO:0010152=pollen maturation
GT_A_84_P828798	0.0282469	0	-0.422203	-0.131319	1.43593	0.957907	0.833963	1.07593	0.00673305	33.7	34.1	14.6	103	49.3	41	AT2G39510	AT2G39510	nodulin MtN21 /EamA-like transporter family protein	AT2G39510.1	Arabidopsis thaliana nodulin MtN21 family protein (AT2G39510) mRNA, complete cds [NM_129509]	CTGTTGTGAAAGGACCTTTAATTCCTTTGCCTTGGGCTAATCCTCACGACATTCATCAAG	NM_129509	818536	chr2:16499381-16499322	TC300931	At.37164	AT2G39510	GO:0008150|GO:0003674|GO:0016020	GO:0003674=molecular_function	GO:0016020=membrane	GO:0008150=biological_process
GT_A_84_P849345	-0.283929	0.152287	0	-0.0438806	0.730382	1.10033	1.30946	1.04673	0.0067862	83.8	117	60.4	195	168	176	AT3G24740			AT3G24740.1	Arabidopsis thaliana unknown protein (AT3G24740) mRNA, complete cds [NM_113386]	GCAGCTCTCATGACAAATGTTTCAGGTCTTACATCTGTGATACCAGTTACCGACATTCCA	NM_113386	822072	chr3:9032525-9032584	TC302905	At.27920		GO:0008150|GO:0003674|GO:0005575	GO:0003674=molecular_function	GO:0005575=cellular_component	GO:0008150=biological_process
GT_A_84_P14989	0.0722294	-0.150737	0	-0.0261691	0.542108	0.667547	0.98653	0.732062	0.00682072	6259.93	5534.49	3524.91	9987.79	7263.39	8211.28	PAT1	AT5G48150	GRAS family transcription factor	PAT1 (phytochrome a signal transduction 1); signal transducer/ transcription factor	Arabidopsis thaliana PAT1 (phytochrome a signal transduction 1); signal transducer/ transcription factor (PAT1) mRNA, complete cds [NM_203174]	AGGCTAGAAGAAAGAGATGGAGCTTTGTATCTTGGTTGGATGCATCGAGATTTGGTTGCC	NM_203174	834867	chr5:19522574-19522515	TC397897	At.7076	AT5G48150	GO:0005737|GO:0009640|GO:0003700|GO:0004871	GO:0003700=sequence-specific DNA binding transcription factor activity|GO:0004871=signal transducer activity	GO:0005737=cytoplasm	GO:0009640=photomorphogenesis
GT_A_84_P792401	0	0.155643	-0.280621	-0.0416594	0.844769	1.46926	1.57974	1.29792	0.006921	87	100	42.4	180	185	181	AT3G26445	AT3G26445	beta-1,4-N-acetylglucosaminyltransferase family protein	AT3G26445.1	Arabidopsis thaliana glycosyl transferase family 17 protein (AT3G26445) mRNA, complete cds [NM_148754]	AGAACAGTCTTTATTCGTTTGAGTTCCTTCTTGATAACAAGAGCTGGAGAGCTTCCGTGC	NM_148754	822249	chr3:9681469-9681410		At.65161	AT3G26445	GO:0016020|GO:0006487|GO:0003830|GO:0012505	GO:0003830=beta-1,4-mannosylglycoprotein 4-beta-N-acetylglucosaminyltransferase activity	GO:0016020=membrane|GO:0012505=endomembrane system	GO:0006487=protein N-linked glycosylation
GT_A_84_P17011	-0.0554075	0	0.243957	0.0628498	0.72413	0.510772	0.667145	0.634015	0.00696397	22.289	23.9	16.2379	44.0765	25.3448	25.5982	AT1G15850	AT1G15850	Transducin/WD40 repeat-like superfamily protein	transducin family protein / WD-40 repeat family protein	Arabidopsis thaliana transducin family protein / WD-40 repeat family protein (AT1G15850) mRNA, complete cds [NM_101453]	GATGCTCCTTTCAATCAGATAGCTTGGATCCCTGGAATGAATCTCCTTGTTACTGGAAGC	NM_101453	838155	chr1:5453325-5453266	TC392043	At.51625	AT1G15850	GO:0008150|GO:0000166|GO:0009507	GO:0000166=nucleotide binding	GO:0009507=chloroplast	GO:0008150=biological_process
GT_A_84_P20700	0.207559	-0.0370197	0	0.0568463	0.629884	1.05565	0.748568	0.811366	0.006981	868	756	445	1340	1200	879	ATL63	AT5G58580	TOXICOS EN LEVADURA 63	ATL63 (ARABIDOPSIS TO&#769;XICOS EN LEVADURA); protein binding / zinc ion binding	Arabidopsis thaliana ATL63 (ARABIDOPSIS TO&#769;XICOS EN LEVADURA); protein binding / zinc ion binding (ATL63) mRNA, complete cds [NM_125245]	TAGTAGTAGATCGGAGCGTAACAAAGTGTTCCCGACGGCGAGGCAAGATTCATCTAAATA	NM_125245	835972	chr5:23676966-23676907	TC375974	At.64310	AT5G58580	GO:0008270	GO:0008270=zinc ion binding
GT_A_84_P20356	-0.217201	0	0.19461	-0.00753053	0.615844	0.626212	0.568477	0.603511	0.00707565	339.623	407.389	267.477	696.982	468.006	407.492	AT3G56640	AT3G56640	exocyst complex component sec15A	exocyst complex subunit Sec15-like family protein	Arabidopsis thaliana exocyst complex subunit Sec15-like family protein (AT3G56640) mRNA, complete cds [NM_115523]	GCTGACAGCCAAGAAGAAATCGATGGACATGCTCAAGAAGAGACTCAAGGAATTTAACTG	NM_115523	824831	chr3:20984276-20984335	TC360959	At.53955	AT3G56640	GO:0000145|GO:0009846|GO:0009860|GO:0005829		GO:0000145=exocyst|GO:0005829=cytosol	GO:0009846=pollen germination|GO:0009860=pollen tube growth
GT_A_84_P842329	-0.281603	0.492196	0	0.0701976	1.13574	1.36195	1.31622	1.27131	0.00707946	40.3	71.1	29	124	96.7	84.9	NP236707			NP236707	GB	ACCCAGGTTAGTATCGACTTGTCCTTGGCTGTTTCATATCTTATCGTGAACAATCTCAGA	NP236707		chr5:23667386-23667327	NP236707
GT_A_84_P21493	0.19826	0	-0.598147	-0.133296	1.59772	1.32902	1.04125	1.32267	0.0072296	487	438	166	1480	819	608	AT5G02540	AT5G02540	NAD(P)-binding Rossmann-fold superfamily protein	short-chain dehydrogenase/reductase (SDR) family protein	Arabidopsis thaliana short-chain dehydrogenase/reductase (SDR) family protein (AT5G02540) mRNA, complete cds [NM_120332]	GTTAAGCTCATTAACTCGGTTTCTAAAAAGAACTACCTCGGTTTCGATGACACCACTTGA	NM_120332	831913	chr5:570661-570720	NP207290	At.4944	AT5G02540	GO:0005488|GO:0008152|GO:0016491|GO:0003824|GO:0055114	GO:0005488=binding|GO:0016491=oxidoreductase activity|GO:0003824=catalytic activity		GO:0008152=metabolic process|GO:0055114=oxidation-reduction process
GT_A_84_P818633	0	0.55025	-0.361925	0.062775	1.38636	1.94597	1.57779	1.63671	0.00725092	953	1440	439	2870	2820	1980	UGT75B1	AT1G05560	UDP-glucosyltransferase 75B1	AT1G05560.1	Arabidopsis thaliana UGT75B1 (UDP-GLUCOSYLTRANSFERASE 75B1); UDP-glucose:4-aminobenzoate acylglucosyltransferase/ UDP-glucosyltransferase/ UDP-glyc_ (UGT75B1) mRNA, complete cds [NM_100435]	TGGATCCAACCGGCTTTGGTTTTCAACATCTATTACACTCATTTCATGGGAAACAAGTCC	NM_100435	837058	chr1:1646683-1646624	TC284373	At.20182	AT1G05560	GO:0035251|GO:0009524|GO:0009920|GO:0016757|GO:0009751|GO:0008194|GO:0010294|GO:0046482	GO:0035251=UDP-glucosyltransferase activity|GO:0016757=transferase activity, transferring glycosyl groups|GO:0008194=UDP-glycosyltransferase activity|GO:0010294=abscisic acid glucosyltransferase activity	GO:0009524=phragmoplast	GO:0009920=cell plate formation involved in plant-type cell wall biogenesis|GO:0009751=response to salicylic acid stimulus|GO:0046482=para-aminobenzoic acid metabolic process
GT_A_84_P12692	-0.405872	0.513519	0	0.0358823	1.52484	1.918	2.48099	1.97461	0.00726283	283.364	553.014	222.252	1244.51	1089.59	1458.77	AT3G12710	AT3G12710	DNA glycosylase superfamily protein	methyladenine glycosylase family protein	Arabidopsis thaliana methyladenine glycosylase family protein (AT3G12710) mRNA, complete cds [NM_112107]	CGTAGAGATCAAGAAAGCGTTTGTGTCATTAGAGAAATACCTTTGGGGATTTGTGAACCA	NM_112107	820453	chr3:4040845-4040786	TC369814	At.23022	AT3G12710	GO:0008725|GO:0006281|GO:0006284|GO:0003824	GO:0008725=DNA-3-methyladenine glycosylase activity|GO:0003824=catalytic activity		GO:0006281=DNA repair|GO:0006284=base-excision repair
GT_A_84_P92539	0	-0.0578909	0.134456	0.0255216	0.747297	1.22434	1.48722	1.15295	0.00730874	574	569	373	1110	1030	1120	AT2G21830	AT2G21830	Cysteine/Histidine-rich C1 domain family protein	DC1 domain-containing protein	Arabidopsis thaliana DC1 domain-containing protein (AT2G21830) mRNA, complete cds [NM_127752]	GGTTGTTCCTCCTCTGAAACTAAGTTCTGCAACTTCTTGTTATGTTATATACCTCTAAAA	NM_127752	816719	chr2:9305704-9305763	TC363370	At.26605	AT2G21830	GO:0008270	GO:0008270=zinc ion binding
GT_A_84_P21449	-1.20582	0	0.756713	-0.149701	3.43292	6.37856	5.51547	5.10898	0.00730907	19.2	45.7	44.3	551	2830	1410	AT4G34770	AT4G34770	SAUR-like auxin-responsive protein family	auxin-responsive family protein	Arabidopsis thaliana auxin-responsive family protein (AT4G34770) mRNA, complete cds [NM_119643]	GTCTCACCATCCCTTGCACTGAAGATTACTTCACCGCTCTAGCTTCTATTCTAAGTGGTT	NM_119643	829629	chr4:16591602-16591661	TC382422	At.31473	AT4G34770	GO:0009733			GO:0009733=response to auxin stimulus
GT_A_84_P11454	-0.25935	0	0.421254	0.0539681	0.98191	1.12967	1.12551	1.07903	0.00738335	59.1439	73.0482	56.1195	161.071	118.962	107.499	ATCAX5	AT1G55730	cation exchanger 5	ATCAX5; calcium:cation antiporter/ cation:cation antiporter	Arabidopsis thaliana ATCAX5; calcium:cation antiporter/ cation:cation antiporter (ATCAX5) mRNA, complete cds [NM_104449]	TTGTATTTTCCCAGAAAGAGCAAGTCTTTGACAAAGGTAATGCTGTTGTGAATTCGGGAT	NM_104449	842022	chr1:20833031-20832870	TC363413	At.23075	AT1G55730	GO:0015491|GO:0015368|GO:0016021|GO:0055085|GO:0006812	GO:0015491=cation:cation antiporter activity|GO:0015368=calcium:cation antiporter activity	GO:0016021=integral to membrane	GO:0055085=transmembrane transport|GO:0006812=cation transport
GT_A_84_P17860	-0.139129	0	0.16927	0.010047	0.511302	0.84562	0.87113	0.742684	0.00744075	4254.76	4834.87	3119.13	7693.55	6466.59	5964.89	AT5G57850	AT5G57850	D-aminoacid aminotransferase-like PLP-dependent enzymes superfamily protein	aminotransferase class IV family protein	Arabidopsis thaliana aminotransferase class IV family protein (AT5G57850) mRNA, complete cds [NM_125170]	GCGCTTCTTGATCTGTTACTTGAAGATATGAGATCTGGTCCACCTTCCGTTCGTGTTCTT	NM_125170	835895	chr5:23435619-23435560	TC368700	At.7653	AT5G57850	GO:0046654|GO:0003824|GO:0008696|GO:0009507	GO:0003824=catalytic activity|GO:0008696=4-amino-4-deoxychorismate lyase activity	GO:0009507=chloroplast	GO:0046654=tetrahydrofolate biosynthetic process
GT_A_84_P17609	-0.621605	0	0.109376	-0.170743	1.15152	1.0032	0.911015	1.02191	0.00745013	3999.55	6349.8	3929.89	15748	9473	8053.5	AT4G21870	AT4G21870	HSP20-like chaperones superfamily protein	26.5 kDa class P-related heat shock protein (HSP26.5-P)	Arabidopsis thaliana 26.5 kDa class P-related heat shock protein (HSP26.5-P) (AT4G21870) mRNA, complete cds [NM_118308]	ATGACAAGGAGGCTCATTGATCCTTCTGATGTTCCTGAAAGTCTTCAACTTCTTGCTAGA	NM_118308	828276	chr4:11603824-11603765	TC391427	At.32592	AT4G21870	GO:0009408|GO:0005575		GO:0005575=cellular_component	GO:0009408=response to heat
GT_A_84_P20336	0	-0.157308	0.379486	0.0740595	1.72448	1.26997	1.04852	1.34766	0.00750844	340.147	314.731	261.954	1294.91	629.98	489.678	AtbZIP52	AT1G06850	basic leucine-zipper 52	AtbZIP52 (Arabidopsis thaliana basic leucine zipper 52); DNA binding / transcription factor	Arabidopsis thaliana AtbZIP52 (Arabidopsis thaliana basic leucine zipper 52); DNA binding / transcription factor (AtbZIP52) mRNA, complete cds [NM_001035905]	TCAAGCTTAGTCAAATCTGAAGGACCTTCTCTCTCTGCTAGTGAGAGTAGCTCTGCCTAT	NM_001035905	837197	chr1:2106456-2106515	TC376382	At.27060	AT1G06850	GO:0006355|GO:0003700|GO:0003677	GO:0003700=sequence-specific DNA binding transcription factor activity|GO:0003677=DNA binding		GO:0006355=regulation of transcription, DNA-dependent
GT_A_84_P550988	-0.0405378	0	0.134844	0.0314353	0.664087	1.32005	1.13145	1.03853	0.00757439	359	381	240	674	708	563	AT3G19400	AT3G19400	Cysteine proteinases superfamily protein	cysteine proteinase, putative	Arabidopsis thaliana cysteine proteinase, putative (AT3G19400) mRNA, complete cds [NM_202612]	AACGATCTTGGCTTGTGCAATGCAGATAAGAATAACAATACTCGTGTTGTTACAATTGAT	NM_202612	821474	chr3:6726262-6726410	TC376568	At.38409	AT3G19400	GO:0004197|GO:0006508|GO:0008234|GO:0012505	GO:0004197=cysteine-type endopeptidase activity|GO:0008234=cysteine-type peptidase activity	GO:0012505=endomembrane system	GO:0006508=proteolysis
GT_A_84_P827800	0.0966692	0	-0.373004	-0.0921116	0.881668	0.575101	0.864397	0.773722	0.00766996	40	38.6	17.1	79.4	42.8	47.4	AT3G28700	AT3G28700	Protein of unknown function (DUF185)	AT3G28700.1	Arabidopsis thaliana unknown protein (AT3G28700) mRNA, complete cds [NM_113790]	GTTTTTGGAGCTCAAGGTGATTTCATTACTTCTCCAGAAGTTAGCCAAATGTTCGGCGAG	NM_113790	822500	chr3:10761305-10761364	TC303799	At.42749	AT3G28700	GO:0008150|GO:0003674	GO:0003674=molecular_function		GO:0008150=biological_process
GT_A_84_P558998	-0.293532	0	0.584789	0.0970855	2.36518	4.08552	2.64169	3.0308	0.00775612	10.2	12.9	11.1	74.2	163	54.3	AT3G42800	AT3G42800	unknown protein; BEST Arabidopsis thaliana protein match is: unknown protein (TAIR:AT1G54200.1); Has 853 Blast hits to 340 proteins in 98 species: Archae - 0; Bacteria - 94; Metazoa - 145; Fungi - 62; Plants - 95; Viruses - 0; Other Eukaryotes - 457 (sour	hypothetical protein	Arabidopsis thaliana unknown protein (AT3G42800) mRNA, complete cds [NM_114148]	GAACTTCCAGTCTATGAAACTACTGATTTCAAGACTAATCAAGCCATTGCTAGAAGCTTG	NM_114148	823322	chr3:14906794-14906853	TC372729	At.50241	AT3G42800	GO:0003674|GO:0008150	GO:0003674=molecular_function		GO:0008150=biological_process
GT_A_84_P862999	-0.262465	0	1.04135	0.25963	2.16143	2.53591	2.20117	2.2995	0.00798785	1430	1770	2090	8840	7640	5490	AT5G25460	AT5G25460	Protein of unknown function, DUF642	AT5G25460.1	Arabidopsis thaliana unknown protein (AT5G25460) mRNA, complete cds [NM_122456]	TTATAGTAGTAGTGGTTGGGATTTATATGCTTGGGCGTTTCAAGCTGAGAGTGATGTGGC	NM_122456	832620	chr5:8864611-8864670	TC314139	At.19291	AT5G25460	GO:0008150|GO:0003674|GO:0009505	GO:0003674=molecular_function	GO:0009505=plant-type cell wall	GO:0008150=biological_process
GT_A_84_P523896	-0.481276	0	0.519362	0.0126956	1.55162	2.69952	2.47262	2.24125	0.00803154	1680	2420	1990	7920	11700	9060	AT5G50335	AT5G50335	unknown protein; Has 30201 Blast hits to 17322 proteins in 780 species: Archae - 12; Bacteria - 1396; Metazoa - 17338; Fungi - 3422; Plants - 5037; Viruses - 0; Other Eukaryotes - 2996 (source: NCBI BLink).	hypothetical protein	Arabidopsis thaliana unknown protein (AT5G50335) mRNA, complete cds [NM_124414]	GTTGTAACAGTATGTCAGCATCCTCTGTTAATTACTCTTCAAACTACGTTTAAGTTAGTC	NM_124414	835100	chr5:20489370-20489311	TC383518	At.29737	AT5G50335	GO:0003674|GO:0008150|GO:0005575	GO:0003674=molecular_function	GO:0005575=cellular_component	GO:0008150=biological_process
GT_A_84_P13335	0	-0.19468	0.583878	0.129732	1.22124	1.65154	1.40701	1.4266	0.00808402	294.466	265.496	261.289	790.893	710.491	543.494	AT1G08280	AT1G08280	Glycosyltransferase family 29 (sialyltransferase) family protein	glycosyl transferase family 29 protein / sialyltransferase family protein	Arabidopsis thaliana glycosyl transferase family 29 protein / sialyltransferase family protein (AT1G08280) mRNA, complete cds [NM_100701]	CCTGGAAAACAGTCCCAGGGCCATTCCATTCTTACCAAAAGAATTCAAGATCCCTTTGGT	NM_100701	837348	chr1:2609529-2609588	TC371820	At.16606	AT1G08280	GO:0008373|GO:0030173|GO:0016020|GO:0006486|GO:0012505	GO:0008373=sialyltransferase activity	GO:0030173=integral to Golgi membrane|GO:0016020=membrane|GO:0012505=endomembrane system	GO:0006486=protein glycosylation
GT_A_84_P15051	0.207775	-0.069026	0	0.0462497	0.782758	1.52535	1.38586	1.23132	0.00812918	2019.11	1719.74	1034.99	3464.97	3865	3179.86	NPH3	AT5G64330	Phototropic-responsive NPH3 family protein	NPH3 (NON-PHOTOTROPIC HYPOCOTYL 3); protein binding / signal transducer	Arabidopsis thaliana NPH3 (NON-PHOTOTROPIC HYPOCOTYL 3); protein binding / signal transducer (NPH3) mRNA, complete cds [NM_125829]	AGCGGTTGGAAGAAGCTAAGTAAACTGACTAAGATGAGTGGACAGGAGAGCCATGACATA	NM_125829	836554	chr5:25730088-25730147	TC360440	At.71062	AT5G64330	GO:0005515|GO:0005886|GO:0009638|GO:0009785|GO:0009416|GO:0004871	GO:0005515=protein binding|GO:0004871=signal transducer activity	GO:0005886=plasma membrane	GO:0009638=phototropism|GO:0009785=blue light signaling pathway|GO:0009416=response to light stimulus
GT_A_84_P532740	-0.131542	0.209371	0	0.0259428	0.891802	1.77346	1.55963	1.4083	0.00818104	2020	2640	1310	4730	5810	4540	AT5G42680	AT5G42680	Protein of unknown function, DUF617	hypothetical protein	Arabidopsis thaliana unknown protein (AT5G42680) mRNA, complete cds [NM_123632]	TCAGGGCACAGAGCTTAGTATTTACTTTCTCAGGTCTCATTAACTGTTGTTACACTTTTA	NM_123632	834277	chr5:17115314-17115373	TC378829	At.30159	AT5G42680	GO:0003674|GO:0008150	GO:0003674=molecular_function		GO:0008150=biological_process
GT_A_84_P15787	0	0.171748	-0.30629	-0.0448473	0.752889	0.582218	0.704995	0.680034	0.00820282	354	411.464	169.482	687.223	407.033	401.64	AT4G38650	AT4G38650	Glycosyl hydrolase family 10 protein	glycosyl hydrolase family 10 protein	Arabidopsis thaliana glycosyl hydrolase family 10 protein (AT4G38650) mRNA, complete cds [NM_120026]	GAGTTGGCATCATGTACCAAGGTAAGACGGTTAATTCGTCTTTCTCGTTATCTCAAGGCC	NM_120026	830021	chr4:18065678-18065737	TC370256	At.31160	AT4G38650	GO:0005975|GO:0043169|GO:0003824|GO:0004553|GO:0012505	GO:0043169=cation binding|GO:0003824=catalytic activity|GO:0004553=hydrolase activity, hydrolyzing O-glycosyl compounds	GO:0012505=endomembrane system	GO:0005975=carbohydrate metabolic process
GT_A_84_P837815	0	-0.164569	0.278896	0.0381091	0.932323	0.761093	1.26324	0.985551	0.00845913	252	232	181	554	328	421	AT5G44410	AT5G44410	FAD-binding Berberine family protein	AT5G44410.1	Arabidopsis thaliana FAD-binding domain-containing protein (AT5G44410) mRNA, complete cds [NM_123808]	TGCGAAACGGAAACGAACGTCAAGATCTTTCAAGGGAAAAGATGATTTCATCGAAGAACC	NM_123808	834467	chr5:17909019-17908960	TC299493	At.30077	AT5G44410	GO:0009055|GO:0006118|GO:0012505	GO:0009055=electron carrier activity	GO:0012505=endomembrane system
GT_A_84_P529817	0	-0.13117	0.34407	0.0709667	0.705527	0.828835	0.800739	0.778367	0.00847648	692	652	520	1300	944	839	AT3G61010	AT3G61010	Ferritin/ribonucleotide reductase-like family protein	glycosyl hydrolase family protein 85	Arabidopsis thaliana glycosyl hydrolase family protein 85 (AT3G61010) mRNA, complete cds [NM_115965]	TCGGAATCGCAATTGTCATTTCTTGCTTTCAATGATTTTGCTTGTGGGAATCGACGTGGA	NM_115965	825272	chr3:22572293-22572159	NP281378	At.19990	AT3G61010	GO:0006879|GO:0005488|GO:0016798|GO:0016491|GO:0046914|GO:0006826|GO:0008199|GO:0055114	GO:0005488=binding|GO:0016798=hydrolase activity, acting on glycosyl bonds|GO:0016491=oxidoreductase activity|GO:0046914=transition metal ion binding|GO:0008199=ferric iron binding		GO:0006879=cellular iron ion homeostasis|GO:0006826=iron ion transport|GO:0055114=oxidation-reduction process
GT_A_84_P172771	0	-0.0498815	1.32561	0.425244	2.4876	2.76147	2.62188	2.62365	0.00860192	61.6318	61.4351	91.4483	398.199	320.961	264.045	AT5G06930	AT5G06930	LOCATED IN: chloroplast; EXPRESSED IN: 15 plant structures; EXPRESSED DURING: 7 growth stages; BEST Arabidopsis thaliana protein match is: nucleolar protein gar2-related (TAIR:AT2G42320.2); Has 3369 Blast hits to 1526 proteins in 313 species: Archae - 2;	hypothetical protein	Arabidopsis thaliana unknown protein (AT5G06930) mRNA, complete cds [NM_120775]	CCATACTACAACGTCATCAAAGGGGCTGTAGCGAAGGATAACCTCAATCTTTCTGAGACT	NM_120775	830584	chr5:2147757-2147816	NP231159	At.32791	AT5G06930	GO:0009507		GO:0009507=chloroplast
GT_A_84_P855785	-0.353279	0	0.988013	0.211578	2.1614	2.41151	2.04105	2.20465	0.00870158	1320	1740	1980	8690	6890	4830	AT5G25460	AT5G25460	Protein of unknown function, DUF642	AT5G25460.1	Arabidopsis thaliana unknown protein (AT5G25460) mRNA, complete cds [NM_122456]	CCGATTCAGACGGTTTATAGTAGTAGTGGTTGGGATTTATATGCTTGGGCGTTTCAAGCT	NM_122456	832620	chr5:8864597-8864656	TC310018	At.19291	AT5G25460	GO:0008150|GO:0003674|GO:0009505	GO:0003674=molecular_function	GO:0009505=plant-type cell wall	GO:0008150=biological_process
GT_A_84_P586083	-0.351994	0.163302	0	-0.0628974	0.646208	0.666397	0.692147	0.668251	0.00870776	106.217	156.653	80.2555	244.418	165.242	152.447	GT_A_84_P586083_r3	GT_A_84_P586083_r3	Unknown	hypothetical protein	Arabidopsis thaliana unknown protein (AT5G57880) mRNA, complete cds [NM_125173]	TATCTCCTTTACATGGACCGAGTCACTGGGGAATTAGCTAAACGAGTTGGTCAGATCACA	NM_125173	835898	chr5:23446317-23446376	TC380060	At.70286	AT5G57880	GO:0009553|GO:0003674|GO:0009555|GO:0007059|GO:0048236|GO:0051026|GO:0042138|GO:0000212|GO:0007140	GO:0003674=molecular_function		GO:0009553=embryo sac development|GO:0009555=pollen development|GO:0007059=chromosome segregation|GO:0048236=plant-type spore development|GO:0051026=chiasma assembly|GO:0042138=meiotic DNA double-strand break formation|GO:0000212=meiotic spindle organizat
GT_A_84_P207048	0	-0.206262	0.125854	-0.0268024	0.5577	1.06671	0.813976	0.812797	0.00883063	1610	1440	1040	2730	2590	1970	AT3G19400	AT3G19400	Cysteine proteinases superfamily protein	cysteine proteinase, putative	Arabidopsis thaliana cysteine proteinase, putative (AT3G19400) mRNA, complete cds [NM_112827]	ATAGCAATGATGCCTTCTTACCCGACCAAATCATCATTCCCATCGTCATTTGATTTGTTG	NM_112827	821474	chr3:6726807-6726866	TC372197	At.38409	AT3G19400	GO:0004197|GO:0006508|GO:0008234|GO:0012505	GO:0004197=cysteine-type endopeptidase activity|GO:0008234=cysteine-type peptidase activity	GO:0012505=endomembrane system	GO:0006508=proteolysis
GT_A_84_P20511	0	-0.0501494	0.38556	0.111803	1.27141	2.47816	1.94181	1.89713	0.00891858	176.499	175.903	136.499	490.828	755.273	471.948	AGP18	AT4G37450	arabinogalactan protein 18	AGP18 (ARABINOGALACTAN PROTEIN 18)	Arabidopsis thaliana AGP18 (ARABINOGALACTAN PROTEIN 18) (AGP18) mRNA, complete cds [NM_119909]	TGCTCCAAGCAAGCATAAGAAGACTACAAAGAAATCGAAAAAGCATCAAGCTGCACCTGC	NM_119909	829900	chr4:17606348-17606289	TC379691	At.2789	AT4G37450	GO:0005886|GO:0031225		GO:0005886=plasma membrane|GO:0031225=anchored to membrane
GT_A_84_P549599	0.205702	-0.331421	0	-0.0419065	0.709381	1.03718	0.775848	0.840804	0.00895095	180	128	92.4	294	246	186	AT5G49960	AT5G49960	unknown protein; CONTAINS InterPro DOMAIN/s: Protein of unknown function DUF1012 (InterPro:IPR010420); BEST Arabidopsis thaliana protein match is: Protein of unknown function (DUF1012) (TAIR:AT5G02940.1); Has 1807 Blast hits to 1807 proteins in 277 specie	binding / catalytic	Arabidopsis thaliana binding / catalytic (AT5G49960) mRNA, complete cds [NM_124375]	GAGCAAGCTGTGATTAACCCTACTGATAAATCCAAGCTTACTAAATGGTCCCTTGATGAT	NM_124375	835060	chr5:20324262-20324203	TC360572	At.55463	AT5G49960
GT_A_84_P13210	0	0.220095	-0.104708	0.0384623	0.490252	0.60515	0.746974	0.614126	0.00895592	10399.5	12499.6	5725.52	16828.5	12149.1	12147.4	SP1L3	AT3G02180	SPIRAL1-like3	SP1L3 (SPIRAL 1-LIKE3)	Arabidopsis thaliana SP1L3 (SPIRAL 1-LIKE3) (SP1L3) mRNA, complete cds [NM_202480]	TGGAGGATCTTCTCTTGATTATCTGTTTGGAGGACCAAGTCCTGCTGGATCTGGAAACAA	NM_202480	821277	chr3:405394-405453	TC383943	At.19767	AT3G02180	GO:0003674|GO:0008150|GO:0005575	GO:0003674=molecular_function	GO:0005575=cellular_component	GO:0008150=biological_process
GT_A_84_P18230	-0.0413656	0	0.823928	0.260854	1.56339	1.5752	1.8392	1.65926	0.0091232	300.834	319.453	324.435	1054.04	708.47	770.977	SCPL51	AT2G27920	serine carboxypeptidase-like 51	SCPL51 (SERINE CARBOXYPEPTIDASE-LIKE 51); serine-type carboxypeptidase	Arabidopsis thaliana SCPL51 (SERINE CARBOXYPEPTIDASE-LIKE 51); serine-type carboxypeptidase (SCPL51) mRNA, complete cds [NM_128351]	TAATGGACAACTTGATGTTATCTGTTCAACAAGTGGAACTGAAGCATGGGTTCACAAACT	NM_128351	817336	chr2:11886885-11886690	TC369252	At.21190	AT2G27920	GO:0005739|GO:0004185|GO:0006508|GO:0012505	GO:0004185=serine-type carboxypeptidase activity	GO:0005739=mitochondrion|GO:0012505=endomembrane system	GO:0006508=proteolysis
GT_A_84_P823234	-0.0922337	0	0.301527	0.0697643	0.583912	0.781628	0.715735	0.693758	0.00920671	270	297	210	497	380	329	TA38586_3702			TA38586_3702	Rep: MRNA, complete cds, clone: RAFL22-41-F10 - Arabidopsis thaliana (Mouse-ear cress), partial (26%) [TC389833]	GGAGATATTTCCGATGGAGAAAACGAAGGTGCATTTCGTCGAAAACATGAGGAAGATTGG	TA38586_3702		chr2:18343893-18343682	TC301445
GT_A_84_P16193	0	-0.0149245	0.237834	0.0743031	0.492052	0.821528	0.788935	0.700838	0.00923577	222.027	226.747	154.997	359.733	301.35	266.998	ATRECQ4B	AT1G60930	RECQ helicase L4B	ATRECQ4B (ARABIDOPSIS RECQ HELICASE L4B); ATP binding / ATP-dependent helicase/ DNA helicase/ catalytic/ helicase/ nucleic acid binding / nucleotide binding	Arabidopsis thaliana ATRECQ4B (ARABIDOPSIS RECQ HELICASE L4B); ATP binding / ATP-dependent helicase/ DNA helicase/ catalytic/ helicase/ nucleic aci_ (ATRECQ4B) mRNA, complete cds [NM_104773]	GTTAATCCGAATGTAGCAGAAGATGATGATCCCGATTGGAGTGCGAGTCAGTCTCACAAA	NM_104773	842384	chr1:22431176-22431117	NP305729	At.36565	AT1G60930	GO:0005622|GO:0008026|GO:0043140|GO:0000166|GO:0004386|GO:0006310|GO:0003676|GO:0003824|GO:0005524|GO:0003678	GO:0008026=ATP-dependent helicase activity|GO:0043140=ATP-dependent 3'-5' DNA helicase activity|GO:0000166=nucleotide binding|GO:0004386=helicase activity|GO:0003676=nucleic acid binding|GO:0003824=catalytic activity|GO:0005524=ATP binding|GO:0003678=DNA	GO:0005622=intracellular	GO:0006310=DNA recombination
GT_A_84_P794487	-0.228905	0	0.82226	0.197785	2.1421	1.57427	1.95778	1.89139	0.00930643	3.44	4.16	4.22	20.5	9.22	10.9	SGR5			BX834114	BX834114 Arabidopsis thaliana Adult vegetative tissue Col-0 Arabidopsis thaliana cDNA clone GSLTLS10ZB02 3PRIM, mRNA sequence [BX834114]	GATGAGCTTGGTAATCAGATTGAACAGCTAACCTTTAGAGCTCTCTCACAACCCATTGCT	BX834114	814725	chr2:433471-433409		At.67617
GT_A_84_P866944	0	0.209697	-0.057744	0.0506509	0.495886	0.547763	0.777807	0.607152	0.00940951	2690	3210	1530	4370	3020	3210	AT3G12950	AT3G12950	Trypsin family protein	AT3G12950.1	Arabidopsis thaliana catalytic (AT3G12950) mRNA, complete cds [NM_112131]	TAGCCTCAGTTGGATGCGGTTACCATTCTCGTTTATTCTGTTTGTCCAATCCCATATCTC	NM_112131	820480	chr3:4132694-4132635	TC283637	At.43756	AT3G12950	GO:0008150|GO:0005575|GO:0003824	GO:0003824=catalytic activity	GO:0005575=cellular_component	GO:0008150=biological_process
GT_A_84_P13132	0	0.254992	-0.17134	0.0278843	0.625035	0.895922	1.06942	0.863458	0.00954267	442.236	544.556	232.487	785.708	631.997	645.938	XBAT32	AT5G57740	XB3 ortholog 2 in Arabidopsis thaliana	XBAT32; protein binding / zinc ion binding	Arabidopsis thaliana XBAT32; protein binding / zinc ion binding (XBAT32) mRNA, complete cds [NM_125157]	CGATCAACGTCGCAGGTTGAAGGGAAACGTTCTTGGTTTTCTGCACTTAACCATTGTGTT	NM_125157	835882	chr5:23394872-23394813	NP230310	At.29316	AT5G57740	GO:0008270	GO:0008270=zinc ion binding
GT_A_84_P596836	1.37295	-0.0334167	0	0.446512	3.00771	5.32724	4.93393	4.42296	0.00959278	16.8	6.54	3.84	60.1	200	138	WNK3	AT3G48260	with no lysine (K) kinase 3	WNK3; kinase/ protein kinase	Arabidopsis thaliana WNK3; kinase/ protein kinase (WNK3) mRNA, complete cds [NM_148852]	GACCGATCAATCAAGAAGTTGGGGTTATAGTAGAGAAACTTGAGTCTTTGTTGAGGAAAC	NM_148852	823984	chr3:17873208-17873149	TC366976	At.44826	AT3G48260	GO:0004672|GO:0016301|GO:0006468|GO:0005575	GO:0004672=protein kinase activity|GO:0016301=kinase activity	GO:0005575=cellular_component	GO:0006468=protein phosphorylation
GT_A_84_P53520	0	0.32525	-0.184329	0.0469735	0.767689	0.701155	0.89336	0.787401	0.00966927	1810	2340	943	3550	2260	2340	AT3G12950	AT3G12950	Trypsin family protein	catalytic	Arabidopsis thaliana catalytic (AT3G12950) mRNA, complete cds [NM_112131]	AATGGTAGCTGCGATGGGGATTTATGTGTTGGACTACGTTTAGGAGACGATGGAGCTAAA	NM_112131	820480	chr3:4132905-4132846	TC362967	At.43756	AT3G12950	GO:0008150|GO:0005575|GO:0003824	GO:0003824=catalytic activity	GO:0005575=cellular_component	GO:0008150=biological_process
GT_A_84_P292434	0.0574961	0	-0.402492	-0.114999	0.973041	1.52112	0.800118	1.09809	0.00968857	2370	2350	1020	5150	5020	2760	AGP26	AT2G47930	arabinogalactan protein 26	AGP26 (ARABINOGALACTAN PROTEIN 26)	Arabidopsis thaliana AGP26 (ARABINOGALACTAN PROTEIN 26) (AGP26) mRNA, complete cds [NM_130360]	GGCTAGTGCGCAGTTGTTGTACTTGGTAGCAGTGATAGTGTGTGTTTTTTGTGCCTCAAA	NM_130360	819405	chr2:19617037-19616978	TC381137	At.12951	AT2G47930	GO:0003674|GO:0080167|GO:0031225	GO:0003674=molecular_function	GO:0031225=anchored to membrane	GO:0080167=response to karrikin
GT_A_84_P19878	-0.147735	0.385115	0	0.0791268	1.99113	3.21167	1.74133	2.31471	0.00969199	63.5584	94.8865	41.6838	322.469	500.975	163.851	AT1G64640	AT1G64640	early nodulin-like protein 8	plastocyanin-like domain-containing protein	Arabidopsis thaliana plastocyanin-like domain-containing protein (AT1G64640) mRNA, complete cds [NM_105139]	TCCAATTTCAAGAGCTGCAACACCAAAGACCCAATCTTGTACATGAACGACGGCAACTCT	NM_105139	842772	chr1:24022814-24022755	TC378672	At.43626	AT1G64640	GO:0005507|GO:0009055|GO:0031225	GO:0005507=copper ion binding|GO:0009055=electron carrier activity	GO:0031225=anchored to membrane
GT_A_84_P842957	-0.156363	0	0.365501	0.0697126	0.754973	1.09893	1.18751	1.0138	0.00969854	1200	1380	1020	2600	2200	2120	AT1G22790	AT1G22790	unknown protein; FUNCTIONS IN: molecular_function unknown; INVOLVED IN: biological_process unknown; LOCATED IN: plasma membrane; EXPRESSED IN: 22 plant structures; EXPRESSED DURING: 13 growth stages; BEST Arabidopsis thaliana protein match is: unknown pro	AT1G22790.1	Arabidopsis thaliana unknown protein (AT1G22790) mRNA, complete cds [NM_102126]	TAGCTTGAAGAGGCCCTCTGTTGCGGAATCACGCTCTCTAGAAGATATAAAAGAATACGA	NM_102126	838885	chr1:8070670-8070729	NP302864	At.41584	AT1G22790	GO:0008150|GO:0003674|GO:0005575	GO:0003674=molecular_function	GO:0005575=cellular_component	GO:0008150=biological_process
GT_A_84_P761712	-0.185926	0.172088	0	-0.00461292	0.928932	0.513894	0.90914	0.783988	0.00977588	49.3	65.2	33.2	123	61.5	73.3	AT3G51075	AT3G51075	other RNA	AT3G51075.1	Arabidopsis thaliana (AT3G51075) otherRNA [NR_022827]	TGGGACATTGTGGTACCATATCTACTAGATCACATACTTTACGGCATCGTCTGGAAGCTT	NR_022827	5008078	chr3:18981462-18980324		At.49673	AT3G51075
GT_A_84_P23812	0	-1.24167	0.757873	-0.161265	2.38596	3.93721	3.6252	3.31612	0.00980758	9.35	4.08	9.36	56.3	110	80.3	ST4C	AT1G13430	sulfotransferase 4C	ST4C (SULFOTRANSFERASE 4C); brassinosteroid sulfotransferase/ sulfotransferase	Arabidopsis thaliana ST4C (SULFOTRANSFERASE 4C); brassinosteroid sulfotransferase/ sulfotransferase (ST4C) mRNA, complete cds [NM_101213]	TTATATGACCTCTGAAATGGTAAATAAAATCGATATGATCGTCGAGGAGAAACTCAAAGG	NM_101213	837903	chr1:4607507-4607566	TC371014	At.42030	AT1G13430	GO:0080118|GO:0009735|GO:0008146|GO:0005575	GO:0080118=brassinosteroid sulfotransferase activity|GO:0008146=sulfotransferase activity	GO:0005575=cellular_component	GO:0009735=response to cytokinin stimulus
GT_A_84_P811125	-0.43203	0	0.638541	0.0688372	1.44795	2.06155	1.67935	1.72962	0.0098121	9410	13100	11700	39900	40700	28300	AT5G25460	AT5G25460	Protein of unknown function, DUF642	AT5G25460.1	Arabidopsis thaliana unknown protein (AT5G25460) mRNA, complete cds [NM_122456]	AGTTGTGTGGGCCTGTGATCGATGATTTCAAGCTTATAAGCGTTCGTAAACCATAGATGA	NM_122456	832620	chr5:8865344-8865401	TC305521	At.19291	AT5G25460	GO:0008150|GO:0003674|GO:0009505	GO:0003674=molecular_function	GO:0009505=plant-type cell wall	GO:0008150=biological_process
GT_A_84_P857383	0	0.377422	-0.0131559	0.121422	0.717005	0.722781	0.915785	0.78519	0.00990029	329	441	193	623	417	432	BX839653			BX839653	Unknown	CGCTCGATGTTGCATCACTTGAAGGAAATAGAGCTTTAAGTAGGTAGCGACGTACAGTTC	BX839653			TC311002	At.26449
GT_A_84_P197484	0	0.0700541	-0.777617	-0.235854	1.3962	1.21403	0.915044	1.17509	0.00991577	1739.88	1884.68	600.837	5275.6	3099.86	2283.42	AT2G38310	AT2G38310	PYR1-like 4	hypothetical protein	Arabidopsis thaliana unknown protein (AT2G38310) mRNA, complete cds [NM_129387]	AATTTTTGTATTTTACATATCCCATAAAGAACCGATTTGGATAGCCCTATTCCGGCTTTC	NM_129387	818411	chr2:16051026-16051085	TC374014	At.12775	AT2G38310	GO:0003674|GO:0009738	GO:0003674=molecular_function		GO:0009738=abscisic acid mediated signaling pathway
GT_A_84_P761741	-0.0188603	0	0.155783	0.0456409	0.487493	0.833266	0.983148	0.767969	0.00999111	132	138	88.2	216	183	184	AT3G46658	AT3G46658	other RNA	AT3G46658.1	Arabidopsis thaliana (AT3G46658) otherRNA [NR_022807]	AGAGTGGTAACCAAAGAAAAGCAAAAATGCTATTGTCTTCTTGGTTCTCTTGCCGCATTT	NR_022807	5008071	chr3:17202011-17202070		At.600	AT3G46658
GT_A_84_P784694	-0.117716	0	0.281512	0.0545988	0.586631	0.740292	0.906215	0.744379	0.0100749	602	674	470	1130	838	852	AT3G28430	AT3G28430	unknown protein; FUNCTIONS IN: molecular_function unknown; INVOLVED IN: biological_process unknown; LOCATED IN: mitochondrion; EXPRESSED IN: 17 plant structures; EXPRESSED DURING: 6 growth stages; CONTAINS InterPro DOMAIN/s: Protein of unknown function FP	AT3G28430.1	Arabidopsis thaliana unknown protein (AT3G28430) mRNA, complete cds [NM_113763]	GATGGATATTAGCATTCAGGGACGATGAATCTTGCCACTCTGCTTACTCAATGGTTGCAG	NM_113763	822473	chr3:10658823-10658764	NP227348	At.8200	AT3G28430	GO:0005739		GO:0005739=mitochondrion
GT_A_84_P843942	-0.106095	0	0.437387	0.110431	0.970248	1.0206	0.801138	0.930662	0.0101809	22.6	25.1	19.5	54.9	37.9	29.5	BT012005	AT3G02980	MEIOTIC CONTROL OF CROSSOVERS1	NP965390	Arabidopsis thaliana GCN5-like N-acetyltransferase (MCC1) mRNA, complete cds, alternatively spliced [EU598462]	CTGATGAACTTATTGGTTTTGTTACTGCCAAATTTGTGCTTGCCAAAGATAGCGAGCTGG	EU598462		chr3:671907-671567	NP965390	At.50149	AT3G02980
GT_A_84_P267530	0.119043	-0.0157251	0	0.0344394	0.414208	0.784431	0.848697	0.682446	0.0102926	2660	2500	1450	3760	3240	3070	AT5G01800	AT5G01800	saposin B domain-containing protein	saposin B domain-containing protein	Arabidopsis thaliana saposin B domain-containing protein (AT5G01800) mRNA, complete cds [NM_120258]	TGATTCTTGTGTGATTTGAAAAGAACGCTGTCTAAAGGCCCATTGTCCATCGATGGGCCT	NM_120258	831924	chr5:308776-308835	TC397813	At.4733	AT5G01800	GO:0006629|GO:0003674|GO:0012505	GO:0003674=molecular_function	GO:0012505=endomembrane system	GO:0006629=lipid metabolic process
GT_A_84_P554097	-0.318209	0.252632	0	-0.021859	0.825113	1.59214	1.42886	1.28204	0.0103231	67.2	103	49.6	171	194	157	AT1G76870	AT1G76870	BEST Arabidopsis thaliana protein match is: sequence-specific DNA binding transcription factors (TAIR:AT1G21200.1); Has 406 Blast hits to 351 proteins in 76 species: Archae - 0; Bacteria - 2; Metazoa - 137; Fungi - 14; Plants - 127; Viruses - 0; Other Euk	hypothetical protein	Arabidopsis thaliana unknown protein (AT1G76870) mRNA, complete cds [NM_106338]	GCAGCAGATTGAGTCTAAGTCTTTAGAGTTAGAAGGACGAAAGCTTCAGATTCAAGCGGA	NM_106338	844022	chr1:28858188-28858247	TC372418	At.52539	AT1G76870	GO:0003674|GO:0008150|GO:0005575	GO:0003674=molecular_function	GO:0005575=cellular_component	GO:0008150=biological_process
GT_A_84_P23213	-0.0561323	0	1.20845	0.384107	2.18251	2.3053	2.70502	2.39761	0.0103442	20.6	22.1	29.3	112	81.3	97.2	AT3G61810	AT3G61810	Glycosyl hydrolase family 17 protein	glycosyl hydrolase family 17 protein	Arabidopsis thaliana glycosyl hydrolase family 17 protein (AT3G61810) mRNA, complete cds [NM_116046]	TGGAGAAGCACTGGGGATTGCTTTACGGTAACGGATCGAGGAAGTATGATCTGAATTTCT	NM_116046	825354	chr3:22878396-22878455	TC372860	At.34228	AT3G61810	GO:0005975|GO:0043169|GO:0003824|GO:0004553|GO:0012505	GO:0043169=cation binding|GO:0003824=catalytic activity|GO:0004553=hydrolase activity, hydrolyzing O-glycosyl compounds	GO:0012505=endomembrane system	GO:0005975=carbohydrate metabolic process
GT_A_84_P12904	0	-0.142356	0.273512	0.0437187	0.552925	0.769706	0.825368	0.716	0.010389	1304.53	1219.63	933.493	2204.72	1708.13	1608.88	AT4G26940	AT4G26940	Galactosyltransferase family protein	galactosyltransferase family protein	Arabidopsis thaliana galactosyltransferase family protein (AT4G26940) mRNA, complete cds [NM_118828]	ATGTCTCTTTAGGATCATGGTTTCTTGGATTAGATGTGGAGCATGTAGATGACCGTAGGC	NM_118828	828801	chr4:13530220-13530161	TC363898	At.22123	AT4G26940	GO:0016020|GO:0016758|GO:0016757|GO:0006486	GO:0016758=transferase activity, transferring hexosyl groups|GO:0016757=transferase activity, transferring glycosyl groups	GO:0016020=membrane	GO:0006486=protein glycosylation
GT_A_84_P847105	0	-0.162188	0.114093	-0.0160314	0.743072	1.38943	1.64693	1.25981	0.0104356	83.5	77	53.5	161	168	182	AT5G53020	AT5G53020	Ribonuclease P protein subunit P38-related	AT5G53020.1	Arabidopsis thaliana unknown protein (AT5G53020) mRNA, complete cds [NM_124681]	ATCCACCTTGGAGAATGGATCTTCATGCTCTTGGAGTTTCATACAAGATCAAAAGGCTGA	NM_124681	835381	chr5:21518758-21518817	TC298765	At.29579	AT5G53020	GO:0008150			GO:0008150=biological_process
GT_A_84_P821521	0	0.217764	-0.307446	-0.0298937	0.656795	0.843793	1.08422	0.861601	0.0104759	185	222	88.5	336	255	273	TA36791_3702			TA36791_3702	Unknown	GCTCGGTGGATATGCATTTCGGACTAGCTGCAGATCCGTAATTAAGATTTTTGAGAAGTA	TA36791_3702		chr2:14746854-14746913
GT_A_84_P16241	0	-0.219481	0.869281	0.2166	1.71151	2.7384	2.27151	2.24048	0.0104881	1234.91	1094.44	1335.48	4659.13	6329.04	4149.89	AT1G52190	AT1G52190	Major facilitator superfamily protein	proton-dependent oligopeptide transport (POT) family protein	Arabidopsis thaliana proton-dependent oligopeptide transport (POT) family protein (AT1G52190) mRNA, complete cds [NM_104099]	TGAGAGAGGAAGAGGAGTTGATTGACATTGTTGGCAAAGGATTCGAGAAGGAAGATCTAA	NM_104099	841649	chr1:19438591-19438650	TC364124	At.25542	AT1G52190	GO:0005215|GO:0006857|GO:0016020	GO:0005215=transporter activity	GO:0016020=membrane	GO:0006857=oligopeptide transport
GT_A_84_P846758	-0.190217	0	0.157202	-0.0110051	0.542906	0.634511	0.947959	0.708459	0.0105076	705	830	531	1350	959	1080	AT1G44750	AT1G44750	purine permease 11	TC297831	Unknown	TTATACTCTGTTGGACTTTTGTACCTCTCTGCATCGACGTATTCGCTCATTTGGCGCTAC	GT_A_84_P846758		chr1:16896859-16896917	TC297831		AT1G44750
GT_A_84_P850353	-0.320097	0	0.187616	-0.0441604	0.816467	0.576871	0.923871	0.772403	0.0105749	91.6	118	77.1	232	131	151	AT2G45500	AT2G45500	AAA-type ATPase family protein	AT2G45500.2	Arabidopsis thaliana ATP binding / nucleoside-triphosphatase/ nucleotide binding (AT2G45500) mRNA, complete cds [NM_001084594]	AGCTTTGTTGGAGATGGTAATTTTACCGGCAAAACGAAAGAGATTTGTTCACTGGTCTCC	NM_001084594	819158	chr2:18756907-18756887	TC304897	At.36623	AT2G45500	GO:0005524	GO:0005524=ATP binding
GT_A_84_P21591	-0.0299625	0	0.684693	0.218244	1.32656	1.7589	1.31285	1.4661	0.0105858	878	925	853	2590	2330	1550	AZF3	AT5G43170	zinc-finger protein 3	AZF3 (ARABIDOPSIS ZINC-FINGER PROTEIN 3); DNA binding / nucleic acid binding / transcription factor/ transcription repressor/ zinc ion binding	Arabidopsis thaliana AZF3 (ARABIDOPSIS ZINC-FINGER PROTEIN 3); DNA binding / nucleic acid binding / transcription factor/ transcription repressor/ _ (AZF3) mRNA, complete cds [NM_123683]	ACGTCAGCAGTAGTAGCCACCGTGGATTTGACCTTAATATTATACCGGTGCAGGGATTTT	NM_123683	834334	chr5:17331165-17331106	TC385299	At.43325	AT5G43170	GO:0016564|GO:0003700|GO:0010200|GO:0009409|GO:0005634|GO:0008270|GO:0042538|GO:0003676|GO:0003677	GO:0003700=sequence-specific DNA binding transcription factor activity|GO:0008270=zinc ion binding|GO:0003676=nucleic acid binding|GO:0003677=DNA binding	GO:0005634=nucleus	GO:0010200=response to chitin|GO:0009409=response to cold|GO:0042538=hyperosmotic salinity response
GT_A_84_P861922	-0.0392637	0.491495	0	0.150744	0.944222	1.56395	1.53604	1.34807	0.0106125	108	161	65.7	246	252	224	SPL2	AT5G43270	squamosa promoter binding protein-like 2	AT5G43270.2	Arabidopsis thaliana SPL2 (SQUAMOSA PROMOTER BINDING PROTEIN-LIKE 2); DNA binding / transcription factor (SPL2) mRNA, complete cds [NM_123693]	CATAGGATTTGTGAAAACCATTCAAAGTTTCCTAAAGTCGTTGTGAGTGGCGTAGAGCCG	NM_123693	834345	chr5:17378810-17378753	TC313665	At.47249	AT5G43270	GO:0003700|GO:0005634|GO:0003677|GO:0045449	GO:0003700=sequence-specific DNA binding transcription factor activity|GO:0003677=DNA binding	GO:0005634=nucleus	GO:0045449=regulation of transcription, DNA-dependent
GT_A_84_P148358	-0.0723095	0	0.202355	0.0433486	0.503923	0.967272	0.878797	0.783331	0.0107435	3110.08	3374.17	2227.29	5341.8	4909.96	4184.97	AT3G62630	AT3G62630	Protein of unknown function (DUF1645)	hypothetical protein	Arabidopsis thaliana unknown protein (AT3G62630) mRNA, complete cds [NM_116128]	GGTTTAGTTCCAAAGGTTACAGTGCCTTGAACGGTTTAGCCCGTAGCTTAAACCCAGTTT	NM_116128	825437	chr3:23164007-23163948	TC369006	At.20882	AT3G62630	GO:0003674|GO:0008150|GO:0005575	GO:0003674=molecular_function	GO:0005575=cellular_component	GO:0008150=biological_process
GT_A_84_P77019	0	0.0922337	-0.565598	-0.157788	0.791042	1.14636	1.49369	1.1437	0.0107743	150	165	60	299	255	294	AT3G26445	AT3G26445	beta-1,4-N-acetylglucosaminyltransferase family protein	glycosyl transferase family 17 protein	Arabidopsis thaliana glycosyl transferase family 17 protein (AT3G26445) mRNA, complete cds [NM_148754]	AGAGCTTCCGTGCACAGGTTTCAGATGGGTAAAACACGTTATGCTCATTACCCACTATCT	NM_148754	822249	chr3:9680185-9680126	NP2703769	At.65161	AT3G26445	GO:0016020|GO:0003830|GO:0006487|GO:0012505	GO:0003830=beta-1,4-mannosylglycoprotein 4-beta-N-acetylglucosaminyltransferase activity	GO:0016020=membrane|GO:0012505=endomembrane system	GO:0006487=protein N-linked glycosylation
GT_A_84_P12778	-0.367381	0	0.123223	-0.0813861	0.811578	0.533035	0.899047	0.747887	0.0107849	72.8549	96.9794	60.5993	190.026	104.441	121.984	AT3G53840	AT3G53840	Protein kinase superfamily protein	protein kinase family protein	Arabidopsis thaliana protein kinase family protein (AT3G53840) mRNA, complete cds [NM_115244]	AGTTGTGTGTGAAAGAGACGAGACAATGTCGACCAACTATGCAAGTTGCTGCAAAGGAGA	NM_115244	824551	chr3:19947634-19947693	NP209177	At.50275	AT3G53840	GO:0004672|GO:0004674|GO:0016301|GO:0006468|GO:0005524|GO:0012505	GO:0004672=protein kinase activity|GO:0004674=protein serine/threonine kinase activity|GO:0016301=kinase activity|GO:0005524=ATP binding	GO:0012505=endomembrane system	GO:0006468=protein phosphorylation
GT_A_84_P851740	-0.421298	0	0.108262	-0.104345	0.706944	1.35807	1.43912	1.16805	0.010786	110	152	94	277	290	278	SPL2	AT5G43270	squamosa promoter binding protein-like 2	AT5G43270.2	Arabidopsis thaliana SPL2 (SQUAMOSA PROMOTER BINDING PROTEIN-LIKE 2); DNA binding / transcription factor (SPL2) mRNA, complete cds [NM_123693]	ATTTGATTGCACCTCTCTGTATCTTCAAGCTTTGCCTATGCTGGTAGTTCAGGTTCTGAT	NM_123693	834345	chr5:17377570-17377533	TC306705	At.47249	AT5G43270	GO:0003700|GO:0005634|GO:0003677|GO:0045449	GO:0003700=sequence-specific DNA binding transcription factor activity|GO:0003677=DNA binding	GO:0005634=nucleus	GO:0045449=regulation of transcription, DNA-dependent
GT_A_84_P17238	-0.248365	0	0.176305	-0.0240202	0.81979	0.518641	0.631487	0.656639	0.0108305	55.1289	67.5729	43.8066	133.162	72.0498	70.6075	AT2G46290	AT2G46290	Transducin/WD40 repeat-like superfamily protein	eukaryotic translation initiation factor 3 subunit 2, putative / eIF-3 beta, putative / eIF3i, putative	Arabidopsis thaliana eukaryotic translation initiation factor 3 subunit 2, putative / eIF-3 beta, putative / eIF3i, putative (AT2G46290) mRNA, complete cds [NM_130192]	TATTCATGTCAAACGCATTGCAGAAGATCCCGAAGACCAGGTTGGTGATTCTGTGCTTGT	NM_130192	819237	chr2:19007116-19006961	TC370573	At.36529	AT2G46290	GO:0000166|GO:0080008	GO:0000166=nucleotide binding	GO:0080008=Cul4-RING ubiquitin ligase complex
GT_A_84_P501273	-0.306469	0.082376	0	-0.0746978	0.522612	0.515556	0.814873	0.61768	0.0108595	60.1	81.2	44	123	81.6	91	AT3G04160	AT3G04160	unknown protein; Has 1711 Blast hits to 1353 proteins in 195 species: Archae - 0; Bacteria - 64; Metazoa - 693; Fungi - 201; Plants - 207; Viruses - 0; Other Eukaryotes - 546 (source: NCBI BLink).	hypothetical protein	Arabidopsis thaliana unknown protein (AT3G04160) mRNA, complete cds [NM_111287]	AGCATTGAAGGGGAATCTTATCAAAACTACAGATCATCTCGTGAGAAGAGTTCTTCAGAT	NM_111287	819571	chr3:1091805-1091746	TC361973	At.53176	AT3G04160	GO:0003674|GO:0008150	GO:0003674=molecular_function		GO:0008150=biological_process
GT_A_84_P21770	-1.09844	0.405995	0	-0.230814	1.6603	2.22086	2.6901	2.19042	0.0108892	99.4	291	126	775	762	956	AT1G23060	AT1G23060	BEST Arabidopsis thaliana protein match is: TPX2 (targeting protein for Xklp2) protein family (TAIR:AT1G70950.1); Has 449 Blast hits to 419 proteins in 98 species: Archae - 0; Bacteria - 40; Metazoa - 139; Fungi - 21; Plants - 158; Viruses - 3; Other Euka	hypothetical protein	Arabidopsis thaliana unknown protein (AT1G23060) mRNA, complete cds [NM_202162]	GTCATTATTAACAAACAGAAGGCGGATATGCAGAGAAGTCTAAATGGAATTCGGCCAAAG	NM_202162	838914	chr1:8171086-8171027	TC376101	At.26313	AT1G23060	GO:0003674|GO:0008150	GO:0003674=molecular_function		GO:0008150=biological_process
GT_A_84_P23844	0.60352	-0.836963	0	-0.0778141	2.38914	2.27879	1.60789	2.09194	0.0109458	10.6	4.03	4.13	42.1	26	14.8	AT2G43870	AT2G43870	Pectin lyase-like superfamily protein	polygalacturonase, putative / pectinase, putative	Arabidopsis thaliana polygalacturonase, putative / pectinase, putative (AT2G43870) mRNA, complete cds [NM_129949]	ATGTACCGGAATTAGACTTGAGGATGTGAAATTAACGTACCAGAATAAACCGGCTGCATC	NM_129949	818991	chr2:18166732-18166673	TC372469	At.53114	AT2G43870	GO:0005975|GO:0004650|GO:0012505	GO:0004650=polygalacturonase activity	GO:0012505=endomembrane system	GO:0005975=carbohydrate metabolic process
GT_A_84_P787811	0	0.278385	-0.0499449	0.0761468	0.989584	0.566973	0.818616	0.791724	0.0109783	167	209	95.5	382	190	205	SOL1	AT1G71696	carboxypeptidase D, putative	AT1G71696.1	Arabidopsis thaliana SOL1 (SUPPRESSOR OF LLP1 1); carboxypeptidase/ metallocarboxypeptidase/ zinc ion binding (SOL1) mRNA, complete cds [NM_105827]	ACCCAATTTATGGTGGCATGCAAGACTGGAATTACATATATGGGGGATGCTTTGAATTGA	NM_105827	843499	chr1:26972762-26972821	NP305563	At.35173	AT1G71696	GO:0008150|GO:0006508|GO:0005575|GO:0004182|GO:0012505		GO:0005575=cellular_component|GO:0012505=endomembrane system	GO:0008150=biological_process|GO:0006508=proteolysis
GT_At_Specific_00001265	-1.12047	0	0.150855	-0.323204	1.46169	2.15183	2.74918	2.1209	0.0110882	3.45	7.74	4.93	23.8	25.6	35.1	AT1G02074.1	AT1G02074	TargetID: AT1G02074.1; Description: unknown protein ; Chromosomal Location: chr1:372064-372210; Gene Orientation: FORWARD; Next best Hit: AT1G30100.1(alignment length 16bp with 100.00%identity)	AT1G02074	TargetID: AT1G02074.1; Description: unknown protein ; Chromosomal Location: chr1:372064-372210; Gene Orientation: FORWARD; Next best Hit: AT1G30100.1(alignment length 16bp with 100.00%identity)	AACGGTCGGAGAGGGATCCACGTGGCAGAATTCAGGAGATATTTTTGGAGTTTGGTTGGC		6240588
GT_A_84_P827371	0	-0.407841	0.133893	-0.0913159	0.589052	0.65766	0.702324	0.649679	0.0111761	468	364	304	811	567	530	AT3G27470	AT3G27470	Protein of unknown function (DUF707)	AT3G27470.2	Arabidopsis thaliana unknown protein (AT3G27470) mRNA, complete cds [NM_001084748]	AGAGAACGATGCAGGAGAGAGTGGACAATGTTTCAAGACAGATTGGATGATGCTGAAAAA	NM_001084748	822368	chr3:10167674-10167733	NP214395	At.37052	AT3G27470	GO:0008150|GO:0003674|GO:0012505	GO:0003674=molecular_function	GO:0012505=endomembrane system	GO:0008150=biological_process
GT_A_84_P17755	0.210145	0	-0.476402	-0.0887523	0.901609	1.79498	1.4401	1.37889	0.0112325	92.147	82.1956	33.8947	171.429	212.287	150.433	anac088	AT5G18300	NAC domain containing protein 88	anac088 (Arabidopsis NAC domain containing protein 88); transcription factor	Arabidopsis thaliana anac088 (Arabidopsis NAC domain containing protein 88); transcription factor (anac088) mRNA, complete cds [NM_121835]	TGAGGGAGTATTCTTCCATTGGCAATCAAAACCAACGTCTCTGCCACCTTAAAGGACCAT	NM_121835	831948	chr5:6058155-6058214	TC391016	At.54896	AT5G18300	GO:0003700|GO:0007275|GO:0005575|GO:0045449	GO:0003700=sequence-specific DNA binding transcription factor activity	GO:0005575=cellular_component	GO:0007275=multicellular organismal development|GO:0045449=regulation of transcription, DNA-dependent
GT_A_84_P19504	0	-0.325142	0.168674	-0.0521561	0.685255	1.39863	1.17045	1.08478	0.0112376	525.498	432.834	349.678	973.433	1064.05	823.231	AT4G22730	AT4G22730	Leucine-rich repeat protein kinase family protein	leucine-rich repeat transmembrane protein kinase, putative	Arabidopsis thaliana leucine-rich repeat transmembrane protein kinase, putative (AT4G22730) mRNA, complete cds [NM_118399]	ACTGCAATGGCGAGGATTGGGATAAGCTGTACACAGGAGATACCAAACAATAGGCCTAAT	NM_118399	828369	chr4:11943592-11943651	TC361030	At.32505	AT4G22730	GO:0004672|GO:0005886|GO:0004674|GO:0006468|GO:0005524|GO:0007169	GO:0004672=protein kinase activity|GO:0004674=protein serine/threonine kinase activity|GO:0005524=ATP binding	GO:0005886=plasma membrane	GO:0006468=protein phosphorylation|GO:0007169=transmembrane receptor protein tyrosine kinase signaling pathway
GT_A_84_P753604	-0.556253	0.329385	0	-0.0756224	0.986914	1.35548	1.59024	1.31088	0.0113554	83.4	159	72.6	280	241	257	AT1G74088	AT1G74088	FUNCTIONS IN: molecular_function unknown; INVOLVED IN: biological_process unknown; LOCATED IN: endomembrane system; BEST Arabidopsis thaliana protein match is: galacturonosyltransferase 11 (TAIR:AT1G18580.1).	AT1G74088.1	Arabidopsis thaliana (AT1G74088) otherRNA [NR_022405]	AAACCTTACTGGGACAGGTACACTCGAGCCATTCTTATTTGCAAGATTGTATCACAGCTT	NR_022405	5007847	chr1:27866177-27866236	TC294087	At.47663	AT1G74088
GT_A_84_P161233	-0.0220046	0.24126	0	0.073085	0.488105	0.880116	0.814773	0.727665	0.0114048	108.995	134.985	65.517	178.821	156.435	135.492	AT3G03370			hypothetical protein	Arabidopsis thaliana unknown protein (AT3G03370) mRNA, complete cds [NM_111208]	TAGCCCGAAAAGAACTCTCTGTTGCTGAATCAAAAGTACTGGAAAGAAATAATATCAAAC	NM_111208	821271	chr3:797189-797130	TC391320	At.48616		GO:0003674|GO:0008150|GO:0005575	GO:0003674=molecular_function	GO:0005575=cellular_component	GO:0008150=biological_process
GT_A_84_P827583	0	-0.0772424	0.478198	0.133652	0.900655	1.02642	1.3285	1.08519	0.0114885	36.5	35.7	30.1	78.5	57.1	63.8	TA43778_3702			TA43778_3702	Rep: Chromosome chr4 scaffold_32, whole genome shotgun sequence - Vitis vinifera (Grape), partial (43%) [TC391112]	CGACTTGACGTCTTCTTCTCCACTAGACATTGGCTCGTTAGTGCTTTCTCTACTCTCATT	TA43778_3702		chr5:5397044-5396985	TC302758
GT_A_84_P817119	0	0.16173	-0.112926	0.0162679	0.46359	0.671077	0.90452	0.679729	0.0115473	87.5	101	47.9	139	107	114	AT4G00355	AT4G00355	unknown protein; BEST Arabidopsis thaliana protein match is: unknown protein (TAIR:AT2G45980.1); Has 100 Blast hits to 97 proteins in 16 species: Archae - 0; Bacteria - 0; Metazoa - 0; Fungi - 0; Plants - 100; Viruses - 0; Other Eukaryotes - 0 (source: NC	AT4G00355.2	Arabidopsis thaliana unknown protein (AT4G00355) mRNA, complete cds [NM_178941]	TCATCTCCTTCACTTGTTGACTGTTTATACCACAGGACAATGGCTGACAAAGATGAAGCA	NM_178941	827659	chr4:154872-155227	TC291438	At.21509	AT4G00355	GO:0008150|GO:0003674|GO:0005575	GO:0003674=molecular_function	GO:0005575=cellular_component	GO:0008150=biological_process
GT_A_84_P833545	-0.14092	0	0.562943	0.140675	1.24724	1.81995	1.21015	1.42578	0.011664	19.6	22.3	18.9	59.1	58.6	34.8	TA50784_3702	AT4G32570	TIFY domain protein 8	TA50784_3702	Rep: Protein TIFY 8 - Arabidopsis thaliana (Mouse-ear cress), partial (26%) [TC391054]	TCATAACCTAGTTGCTTAGAAACGGACCTGGAAGCTTCTCCATGAATGTGAATCCTTTGG	TA50784_3702		chr4:15717517-15717458	TC302704		AT4G32570
GT_A_84_P821393	0	0.159088	-0.0529861	0.0353673	0.462122	0.638618	0.906169	0.66897	0.0116779	920	1060	525	1460	1100	1200	AT1G17160	AT1G17160	pfkB-like carbohydrate kinase family protein	AT1G17160.2	Arabidopsis thaliana pfkB-type carbohydrate kinase family protein (AT1G17160) mRNA, complete cds [NM_001084082]	TTCTGCAAAGGGAGATCCCAGATTCCATCAATATTCAAGTTGCTAAGGCTGTGAAGAGAG	NM_001084082	838287	chr1:5868287-5868539	TC296882	At.18939	AT1G17160	GO:0019303|GO:0016301|GO:0006014|GO:0009507	GO:0016301=kinase activity	GO:0009507=chloroplast	GO:0019303=D-ribose catabolic process|GO:0006014=D-ribose metabolic process
GT_At_Specific_00179597	0	0.041163	-0.171053	-0.0432967	0.86575	0.491776	0.449281	0.602269	0.0118786	154.46	163.997	81.2169	324.254	166.808	146.782	U1-70K	AT3G50670	TargetID: AT3G50670.2; Symbol: U1-70K, U1SNRNP ; Description: U1-70K (U1 SMALL NUCLEAR RIBONUCLEOPROTEIN-70K); RNA binding / nucleotide binding ; Chromosomal Location: chr3:18826329-18829576; Gene Orientation: REVERSE; Next best Hit: AT1G56675.1(alignment		TargetID: AT3G50670.2; Symbol: U1-70K, U1SNRNP ; Description: U1-70K (U1 SMALL NUCLEAR RIBONUCLEOPROTEIN-70K); RNA binding / nucleotide binding ; Chromosomal Location: chr3:18826329-18829576; Gene Orientation: REVERSE; Next best Hit: AT1G56675.1(alignment	AATGGTAATTTTGCTGCAATACATCCATTTTTCTGCCAATTCTTGATGTGGGTGGTGACA
GT_A_84_P11065	0	0.493802	-0.216267	0.0925118	0.938326	1.32049	1.13467	1.13116	0.0119099	25.3898	36.8923	12.9383	56.05	48.6999	38.8006	CYP96A9	AT4G39480	cytochrome P450, family 96, subfamily A, polypeptide 9	CYP96A9 (CYTOCHROME P450 96 A9); electron carrier/ heme binding / iron ion binding / monooxygenase/ oxygen binding	Arabidopsis thaliana CYP96A9 (CYTOCHROME P450 96 A9); electron carrier/ heme binding / iron ion binding / monooxygenase/ oxygen binding (CYP96A9) mRNA, complete cds [NM_120108]	CCGACGACGGTTCTGTTTCTTATGATTCTGATTCATTCAATCCCCAAGAGGTAAAGAAGT	NM_120108	830103	chr4:18363600-18363659	TC366972	At.63757	AT4G39480	GO:0004497|GO:0005506|GO:0019825|GO:0009055|GO:0012505|GO:0020037|GO:0055114	GO:0004497=monooxygenase activity|GO:0005506=iron ion binding|GO:0019825=oxygen binding|GO:0009055=electron carrier activity|GO:0020037=heme binding	GO:0012505=endomembrane system	GO:0055114=oxidation-reduction process
GT_A_84_P552282	-0.0503559	0	0.383131	0.110925	0.662611	0.766406	0.745251	0.724756	0.0119762	394	421	315	744	533	476	AT5G61190	AT5G61190	putative endonuclease or glycosyl hydrolase with C2H2-type zinc finger domain	zinc finger protein-related	Arabidopsis thaliana zinc finger protein-related (AT5G61190) mRNA, complete cds [NM_125512]	ACCGTGTCTTCACTGAACAGAATCGAGAGTCTAGAATACCCAATGAACCGAGAGGATGTT	NM_125512	836240	chr5:24619499-24619671	TC388020	At.23972	AT5G61190	GO:0008270|GO:0003676|GO:0009507	GO:0008270=zinc ion binding|GO:0003676=nucleic acid binding	GO:0009507=chloroplast
GT_A_84_P14396	0	-0.03127	0.578569	0.182433	1.02249	1.43753	1.67406	1.37803	0.0121666	923	932	816	2160	1920	2050	CPuORF34	AT1G29952;AT1G29950;AT1G29951	[AT1G29952, conserved peptide upstream open reading frame 34];[AT1G29950, basic helix-loop-helix (bHLH) DNA-binding superfamily protein];[AT1G29951, conserved peptide upstream open reading frame 35]	CPuORF34 (Conserved peptide upstream open reading frame 34)	Arabidopsis thaliana CPuORF34 (Conserved peptide upstream open reading frame 34) (CPuORF34) mRNA, complete cds [NM_001123915]	CTGTTCAGTATCTCAAGTCACTTAAAATCGAAGCTCAGAAACTTGGCGTTGGACATTTCT	NM_001123915	6240759	chr1:10494143-10494202	TC377423	At.43371	AT1G29952;AT1G29950;AT1G29951
GT_A_84_P808260	0.0630975	-0.0366201	0	0.00882578	0.443919	1.01995	0.761787	0.741885	0.0123028	108	104	61.2	162	161	122	ATHB30	AT5G15210	homeobox protein 30	AT5G15210.1	Arabidopsis thaliana ATHB30 (ARABIDOPSIS THALIANA HOMEOBOX PROTEIN 30); DNA binding / transcription factor (ATHB30) mRNA, complete cds [NM_121525]	ATCATCTTGCATCTGAAGCGGTTGCGGTTGCGACTTATAAAGAATGTCTAAAGAATCACG	NM_121525	831373	chr5:4938562-4938503	TC298829	At.27604	AT5G15210	GO:0003700|GO:0003677|GO:0045449	GO:0003700=sequence-specific DNA binding transcription factor activity|GO:0003677=DNA binding		GO:0045449=regulation of transcription, DNA-dependent
GT_At_Specific_00129617	-0.109468	0	0.114445	0.00165892	1.43529	1.46667	0.654996	1.18565	0.0123189	54.6474	60.8345	37.7829	183.671	125.14	64.6108	AGP16	AT2G46330	TargetID: AT2G46330.2; Symbol: AGP16, ATAGP16 ; Description: AGP16 (ARABINOGALACTAN PROTEIN 16) ; Chromosomal Location: chr2:19018508-19019255; Gene Orientation: REVERSE; Next best Hit: AT5G28263.1(alignment length 31bp with 83.87%identity)		TargetID: AT2G46330.2; Symbol: AGP16, ATAGP16 ; Description: AGP16 (ARABINOGALACTAN PROTEIN 16) ; Chromosomal Location: chr2:19018508-19019255; Gene Orientation: REVERSE; Next best Hit: AT5G28263.1(alignment length 31bp with 83.87%identity)	AACAGTCGAATTGGATTACGAATTCGTTTCTCTCTGACATTTGAAAATGGTGTGTTTTGG
GT_A_84_P852838	0	-0.095469	0.240689	0.0484068	1.12227	0.569724	0.919069	0.870353	0.012352	96.5	93.2	67.5	242	110	127	ATSK41	AT1G09840	shaggy-like protein kinase 41	AT1G09840.5	Arabidopsis thaliana ATSK41 (SHAGGY-LIKE PROTEIN KINASE 41); ATP binding / protein kinase/ protein serine/threonine kinase (ATSK41) mRNA, complete cds [NM_001084029]	CACTTCGAGATCTGCCAAAGGTTTAAAGAGCTCTTCTAGTTCTGTCGATTGGTTGACCAG	NM_001084029	837516	chr1:3199494-3199435	TC307896	At.24571	AT1G09840	GO:0004672|GO:0006468	GO:0004672=protein kinase activity		GO:0006468=protein phosphorylation
GT_A_84_P22004	0	0.271542	-0.349603	-0.0260202	0.827429	1.47951	1.03358	1.1135	0.0123781	45.2	56.3	21	92.4	96.8	64.4	UGT73C6	AT2G36790	UDP-glucosyl transferase 73C6	UGT73C6 (UDP-glucosyl transferase 73C6); UDP-glucosyltransferase/ UDP-glycosyltransferase/ quercetin 3-O-glucosyltransferase/ quercetin 4'-O-glucosyltransferase/ quercetin 7-O-glucosyltransferase/ transferase, transferring glycosyl groups	Arabidopsis thaliana UGT73C6 (UDP-glucosyl transferase 73C6); UDP-glucosyltransferase/ UDP-glycosyltransferase/ quercetin 3-O-glucosyltransferase/ _ (UGT73C6) mRNA, complete cds [NM_129234]	TGGAAACATATGTTCCTGCAGGCTGGAAAGAGATCTTGGAGGATATGGTAGAAGCGGATA	NM_129234	818251	chr2:15421234-15421175	TC383466	At.72874	AT2G36790	GO:0035251|GO:0080046|GO:0016757|GO:0008194|GO:0005575|GO:0080044|GO:0051555|GO:0080043	GO:0035251=UDP-glucosyltransferase activity|GO:0080046=quercetin 4'-O-glucosyltransferase activity|GO:0016757=transferase activity, transferring glycosyl groups|GO:0008194=UDP-glycosyltransferase activity|GO:0080044=quercetin 7-O-glucosyltransferase activ	GO:0005575=cellular_component	GO:0051555=flavonol biosynthetic process
GT_A_84_P17940	-0.040525	0.797747	0	0.252407	1.89838	1.30938	1.85708	1.68828	0.0124559	38.5933	71.2007	23.4981	170.464	75.5499	100.082	ULT2	AT2G20825	Developmental regulator, ULTRAPETALA	ULT2 (ULTRAPETALA 2); DNA binding	Arabidopsis thaliana ULT2 (ULTRAPETALA 2); DNA binding (ULT2) mRNA, complete cds [NM_127650]	GATGCACCATGATGCAATTGCTGAGCCTAATTGGAAGTGTTGCGATTACCCATACGACAA	NM_127650	816614	chr2:8966082-8966023	TC377643	At.39641	AT2G20825	GO:0008150|GO:0005634|GO:0003677|GO:0005829	GO:0003677=DNA binding	GO:0005634=nucleus|GO:0005829=cytosol	GO:0008150=biological_process
GT_A_84_P544654	-0.444314	0	0.0225091	-0.140602	0.736209	0.647	0.449169	0.610793	0.0124778	198	278	162	517	324	256	AT2G23093	AT2G23093	Major facilitator superfamily protein	hypothetical protein	Arabidopsis thaliana unknown protein (AT2G23093) mRNA, complete cds [NM_179706]	AGACGATGGGGAAAGTCACCACACCATGATTGGCACAAATTATGATCCTGAGTAACTCGT	NM_179706	816840	chr2:9834372-9834431	TC364900	At.48508	AT2G23093	GO:0003674|GO:0008150|GO:0012505	GO:0003674=molecular_function	GO:0012505=endomembrane system	GO:0008150=biological_process
GT_A_84_P19738	0.116353	0	-0.0336809	0.0275574	0.439664	0.959374	0.912904	0.770647	0.0124798	1244.75	1184.91	664.108	1794.16	1714.82	1504.79	AT5G53890	AT5G53890	phytosylfokine-alpha receptor 2	leucine-rich repeat transmembrane protein kinase, putative	Arabidopsis thaliana leucine-rich repeat transmembrane protein kinase, putative (AT5G53890) mRNA, complete cds [NM_124768]	AATGCATTGATCATGAGCCTAGAAGGAGACCACTGATCGAAGAAGTCGTTACTTGGCTTG	NM_124768	835470	chr5:21880251-21880310	TC358848	At.27101	AT5G53890	GO:0005886|GO:0001653|GO:0004674|GO:0009611|GO:0006468|GO:0005524|GO:0007169|GO:0009507	GO:0001653=peptide receptor activity|GO:0004674=protein serine/threonine kinase activity|GO:0005524=ATP binding	GO:0005886=plasma membrane|GO:0009507=chloroplast	GO:0009611=response to wounding|GO:0006468=protein phosphorylation|GO:0007169=transmembrane receptor protein tyrosine kinase signaling pathway
GT_A_84_P13706	-0.16906	0	0.648814	0.159918	1.46053	2.83598	2.28143	2.19265	0.0124813	21.166	24.5561	22.0885	75.448	130.499	80.5231	AT3G50140	AT3G50140	Plant protein of unknown function (DUF247)	hypothetical protein	Arabidopsis thaliana unknown protein (AT3G50140) mRNA, complete cds [NM_114874]	AAGTACTTTAGTAATCCTTGGGCATATTTCTCTTTCTTTGCGGCAGTTATTCTGCTACTT	NM_114874	824176	chr3:18592588-18592529	TC367274	At.35529	AT3G50140	GO:0008150|GO:0009507		GO:0009507=chloroplast	GO:0008150=biological_process
GT_A_84_P304340	-0.056725	0.287776	0	0.0770168	0.557894	0.540752	0.739133	0.612593	0.0124895	216	283	133	381	251	261	AT1G17450	AT1G17450	B-block binding subunit of TFIIIC	hypothetical protein	Arabidopsis thaliana unknown protein (AT1G17450) mRNA, complete cds [NM_101606]	AGGACGAGATAATAAACCTAATGGACATACTAAATCCTCAGAAAGCTTCTGGAGTTGATG	NM_101606	838317	chr1:5989044-5988738	NP2701287	At.41835	AT1G17450	GO:0003674	GO:0003674=molecular_function
GT_A_84_P829880	0	0.24402	-0.134046	0.0366583	0.480146	0.612674	0.736393	0.609738	0.0125961	608	743	328	977	714	705	AT4G19900	AT4G19900	alpha 1,4-glycosyltransferase family protein	AT4G19900.1	Arabidopsis thaliana glycosyl transferase-related (AT4G19900) mRNA, complete cds [NM_118109]	AGATACTCAATGAGTCCTTAACGTTCCATTTCTGGAACAGCGTAACTTCCTCACTGATCC	NM_118109	827735	chr4:10789281-10789222	TC299908	At.43825	AT4G19900	GO:0005739|GO:0008150|GO:0003674|GO:0005795|GO:0016757	GO:0003674=molecular_function|GO:0016757=transferase activity, transferring glycosyl groups	GO:0005739=mitochondrion|GO:0005795=Golgi stack	GO:0008150=biological_process
GT_A_84_P196484	0	-0.0146198	0.408005	0.131128	0.871013	0.667393	0.803671	0.780692	0.012599	607.441	620.484	477.142	1279.84	740.918	737.976	AT5G64020	AT5G64020	TRICHOME BIREFRINGENCE-LIKE 14	hypothetical protein	Arabidopsis thaliana unknown protein (AT5G64020) mRNA, complete cds [NM_125798]	TAAAAACGGAGATTGGAATACAGGTGGAAACTGTAACAACACGGTTCCTTTGTCTAGAGG	NM_125798	836523	chr5:25620852-25620793	NP225996	At.28968	AT5G64020	GO:0008150|GO:0012505		GO:0012505=endomembrane system	GO:0008150=biological_process
GT_At_Specific_00185243	0	-0.0482721	0.388308	0.113345	0.665019	0.756891	0.739176	0.720362	0.0126015	758.195	756.619	587.483	1384.92	983.987	880.855	AT3G55420.1	AT3G55420	TargetID: AT3G55420.1; Description: unknown protein ; Chromosomal Location: chr3:20547717-20548767; Gene Orientation: FORWARD; Next best Hit: AT4G06546.1(alignment length 20bp with 90.00%identity)	AT3G55420	TargetID: AT3G55420.1; Description: unknown protein ; Chromosomal Location: chr3:20547717-20548767; Gene Orientation: FORWARD; Next best Hit: AT4G06546.1(alignment length 20bp with 90.00%identity)	AATGCTTGTAATGCCCCACCAGAAAAGTATTAATTACAGCTCTTGTCCTCCTTTTGCCAT		824708
GT_A_84_P270770	-0.388384	0	0.0295305	-0.119618	0.524393	0.70293	1.04758	0.758301	0.012658	770	1040	609	1670	1260	1450	AT2G36500	AT2G36500	CBS / octicosapeptide/Phox/Bemp1 (PB1) domains-containing protein	CBS domain-containing protein / octicosapeptide/Phox/Bemp1 (PB1) domain-containing protein	Arabidopsis thaliana CBS domain-containing protein / octicosapeptide/Phox/Bemp1 (PB1) domain-containing protein (AT2G36500) mRNA, complete cds [NM_129208]	GCAGACTGGCGTCTTGGCTGGTGCTATTGTCCTAACGAGCATAGGTTTATTTGTTTACTT	NM_129208	818225	chr2:15320005-15320064	TC363973	At.37545	AT2G36500
GT_A_84_P555983	0	-0.653845	0.793324	0.0464932	2.01289	2.07114	3.0921	2.39204	0.0126691	15.4	10.1	15.8	71.6	49.7	91.4	AT1G30190	AT1G30190	unknown protein; BEST Arabidopsis thaliana protein match is: unknown protein (TAIR:AT2G34610.1); Has 56 Blast hits to 56 proteins in 13 species: Archae - 0; Bacteria - 0; Metazoa - 0; Fungi - 0; Plants - 44; Viruses - 0; Other Eukaryotes - 12 (source: NCB	hypothetical protein	Arabidopsis thaliana unknown protein (AT1G30190) mRNA, complete cds [NM_102758]	GTTATTCCGGAGAAGTGGGAATATGTTAAAGAAGAATCTGAAGAGTTTTCAAAGTTGTCC	NM_102758	839899	chr1:10619653-10619712	TC377905	At.51836	AT1G30190	GO:0003674|GO:0008150|GO:0005575	GO:0003674=molecular_function	GO:0005575=cellular_component	GO:0008150=biological_process
GT_A_84_P852532	-0.242892	0	0.343249	0.0334525	0.885418	0.758361	0.731486	0.791755	0.01269	68.3	83.4	60.7	172	105	93.4	AT3G59950	AT3G59950	Peptidase family C54 protein	AT3G59950.1	Arabidopsis thaliana autophagy 4b (APG4b) (AT3G59950) mRNA, complete cds [NM_115858]	ACAAGTGAAAAGCGTGATATATCATCCCCGACATCTCTAGTTTCAGATTCCGGGTCTAGT	NM_115858	825165	chr3:22157813-22157754	TC307619	At.48785	AT3G59950	GO:0006914|GO:0008233|GO:0009507	GO:0008233=peptidase activity	GO:0009507=chloroplast	GO:0006914=autophagy
GT_A_84_P844440	0.162633	-0.291277	0	-0.0428813	1.34928	1.4879	0.679047	1.17208	0.0126904	45	33.9	23.8	118	86.6	44.8				TC282029	Unknown	TCGTCGCGCTTTTAATTTCACCCAAACGTCTTCTTTGTTCCTCAAGGGGTTTTAATTTCT	GT_A_84_P844440		chr1:1437353-1437412	TC282029			GO:0005488	GO:0005488=binding
GT_A_84_P17980	0.283489	0	-0.205506	0.0259943	0.598343	0.882161	0.710045	0.730183	0.0127183	14.7946	12.5427	6.24055	21.2	17.2061	13.8394	AT1G64540	AT1G64540	F-box/FBD-like domains containing protein	F-box family protein	Arabidopsis thaliana F-box family protein (AT1G64540) mRNA, complete cds [NM_105129]	CTGCGAGCCAATCTAAGCTCTCTTCATAGAGCTTCATCAGAGTGCAACATCCAGTTCATT	NM_105129	842762	chr1:23968363-23968422		At.52364	AT1G64540	GO:0003674|GO:0008150|GO:0005575	GO:0003674=molecular_function	GO:0005575=cellular_component	GO:0008150=biological_process
GT_A_84_P790792	0	-0.211731	0.114784	-0.0323156	0.748861	1.61112	1.74523	1.3684	0.0127452	156	139	100	302	366	364	AT4G37682			AK226716	Arabidopsis thaliana mRNA for hypothetical protein, complete cds, clone: RAFL07-65-G20 [AK226716]	AAGTGCATCTGGGTTCAATGGTTGATGTGTAAGTTGTTGTTAGGACGTGTCTCAAGGATA	AK226716	829923	chr4:17706059-17706118	TC309127	At.50406		GO:0008150|GO:0003674|GO:0005575	GO:0003674=molecular_function	GO:0005575=cellular_component	GO:0008150=biological_process
GT_A_84_P834115	-0.0387292	0	0.2377	0.0663234	1.11662	0.580703	0.788636	0.828653	0.0129007	83.4	88.4	59.8	214	98.4	103	AT5G54890	AT5G54890	RNA-binding CRS1 / YhbY (CRM) domain-containing protein	AT5G54890.1	Arabidopsis thaliana RNA binding (AT5G54890) mRNA, complete cds [NM_124871]	TTGACAGAGGATGAAGTTACAGAGCTTATTGAACGGTATCGGCATAGTGACTGTACACGA	NM_124871	835580	chr5:22310998-22311057	TC299354	At.43134	AT5G54890	GO:0008150			GO:0008150=biological_process
GT_A_84_P15056	0	-0.349956	0.0708962	-0.0930198	0.475988	0.680756	0.927906	0.694883	0.012914	527.966	427.451	328.299	845.95	649.972	699.105	HSL2	AT5G65710	HAESA-like 2	HSL2 (HAESA-Like 2); ATP binding / kinase/ protein serine/threonine kinase	Arabidopsis thaliana HSL2 (HAESA-Like 2); ATP binding / kinase/ protein serine/threonine kinase (HSL2) mRNA, complete cds [NM_125968]	ATTGCTCTGTACGTCGTCTTTTCCTATCAACAGGCCGACCATGAGGAAAGTAGTAGAGTT	NM_125968	836700	chr5:26295353-26295412	TC398051	At.28895	AT5G65710	GO:0004674|GO:0016301|GO:0006468|GO:0005524|GO:0007169|GO:0012505	GO:0004674=protein serine/threonine kinase activity|GO:0016301=kinase activity|GO:0005524=ATP binding	GO:0012505=endomembrane system	GO:0006468=protein phosphorylation|GO:0007169=transmembrane receptor protein tyrosine kinase signaling pathway
GT_A_84_P210398	0	0.147375	-0.0723982	0.0249923	0.460737	0.906666	1.00596	0.79112	0.0130178	357	408	201	566	514	499	AT2G31290	AT2G31290	Ubiquitin carboxyl-terminal hydrolase family protein	ubiquitin thiolesterase	Arabidopsis thaliana ubiquitin thiolesterase (AT2G31290) mRNA, complete cds [NM_128685]	TATTAAGCGGAGCTTTTGATTCCCCGATGATTATGTCAGATGATACTAGTGTCAGCTTCA	NM_128685	817686	chr2:13345882-13345941	TC361687	At.66418	AT2G31290	GO:0005739		GO:0005739=mitochondrion
GT_A_84_P845695	0	0.59239	-0.473596	0.039598	1.48036	2.11456	1.40548	1.6668	0.0130191	44.8	69.7	19.1	144	149	82.6	AT1G48430			AT1G48430.1	Arabidopsis thaliana dihydroxyacetone kinase family protein (AT1G48430) mRNA, complete cds [NM_103739]	CTGAGTCCAGAGACAAATCATGTCCCAATTACACGTGGTAACAGTGTGGTTCTCATGATT	NM_103739	841264	chr1:17908742-17908533	TC292670	At.28765		GO:0004371|GO:0005575|GO:0006071	GO:0004371=glycerone kinase activity	GO:0005575=cellular_component	GO:0006071=glycerol metabolic process
GT_A_84_P10102	0	-0.58103	1.44377	0.287579	3.11166	3.60012	2.62492	3.11223	0.0131505	32.2493	22.2454	51.935	321.126	300.35	138.456	AT4G34800	AT4G34800	SAUR-like auxin-responsive protein family	auxin-responsive family protein	Arabidopsis thaliana auxin-responsive family protein (AT4G34800) mRNA, complete cds [NM_119646]	TCAATCATCCAATCGGTGGATTAACGATTCCATGCAGAGAAGAAACATTTGTTGGTCTTT	NM_119646	829632	chr4:16597053-16597112	TC397352	At.54605	AT4G34800	GO:0003674|GO:0009733|GO:0005575	GO:0003674=molecular_function	GO:0005575=cellular_component	GO:0009733=response to auxin stimulus
GT_A_84_P567920	-0.541592	0	0.7276	0.0620025	1.68066	1.59433	1.59631	1.62377	0.0133188	25.3	38	36.1	136	85.4	77.5	AT3G57950	AT3G57950	unknown protein; FUNCTIONS IN: molecular_function unknown; INVOLVED IN: biological_process unknown; LOCATED IN: chloroplast; EXPRESSED IN: 9 plant structures; EXPRESSED DURING: 4 anthesis, C globular stage, petal differentiation and expansion stage; BEST	hypothetical protein	Arabidopsis thaliana unknown protein (AT3G57950) mRNA, complete cds [NM_115657]	TGATGACGATATTGATCATTTGGCGGATATGTTCATCGCTAATTGCCACGAGAAGTTCTT	NM_115657	824964	chr3:21460851-21460910	TC385811	At.51229	AT3G57950	GO:0003674|GO:0008150|GO:0009507	GO:0003674=molecular_function	GO:0009507=chloroplast	GO:0008150=biological_process
GT_A_84_P869391	-0.138176	0	0.300296	0.05404	0.626789	0.758034	1.04376	0.809529	0.0133733	354	402	284	693	506	559	AT3G17940			AT3G17940.1	Arabidopsis thaliana aldose 1-epimerase family protein (AT3G17940) mRNA, complete cds [NM_112675]	TTCATTACTTTCAAATATCACAGTGCTGATGGAGAAGAAGGTTACCCTGGTGCGGTTTCT	NM_112675	820642	chr3:6144456-6144316	TC299901	At.24258		GO:0004034|GO:0005575|GO:0006012	GO:0004034=aldose 1-epimerase activity	GO:0005575=cellular_component	GO:0006012=galactose metabolic process
GT_A_84_P13699	-0.0806198	0	0.454309	0.124563	1.1712	2.49053	2.14959	1.93711	0.013426	161.951	176.717	138.91	444.295	739.158	528.874	AT3G48550	AT3G48550	BEST Arabidopsis thaliana protein match is: C2H2-like zinc finger protein (TAIR:AT2G01940.3); Has 78 Blast hits to 78 proteins in 11 species: Archae - 0; Bacteria - 0; Metazoa - 0; Fungi - 0; Plants - 78; Viruses - 0; Other Eukaryotes - 0 (source: NCBI BL	hypothetical protein	Arabidopsis thaliana unknown protein (AT3G48550) mRNA, complete cds [NM_114713]	CTGAGAGATTGAAGGAGAGATCAATGACGAAGATCGATACGGCTTGCTTGGAGATCACTT	NM_114713	824014	chr3:17994504-17994563	TC384500	At.35711	AT3G48550	GO:0003674|GO:0008150|GO:0005575	GO:0003674=molecular_function	GO:0005575=cellular_component	GO:0008150=biological_process
GT_A_84_P13937	-0.331252	0	0.344884	0.00454394	0.794198	0.852581	1.08994	0.912239	0.0134849	272.5	353.761	257.765	684.877	475.441	507.92	AT1G68710	AT1G68710	ATPase E1-E2 type family protein / haloacid dehalogenase-like hydrolase family protein	haloacid dehalogenase-like hydrolase family protein	Arabidopsis thaliana haloacid dehalogenase-like hydrolase family protein (AT1G68710) mRNA, complete cds [NM_105543]	GTTGGGTTCACTGCCAGATTAGAAGCTAAAAAGAGATCAGTGAGGATATCTGAGCCTGCA	NM_105543	843201	chr1:25793563-25793504	TC358663	At.50013	AT1G68710	GO:0005739|GO:0006754|GO:0015914|GO:0016020|GO:0008152|GO:0016021|GO:0015662	GO:0015662=ATPase activity, coupled to transmembrane movement of ions, phosphorylative mechanism	GO:0005739=mitochondrion|GO:0016020=membrane|GO:0016021=integral to membrane	GO:0006754=ATP biosynthetic process|GO:0015914=phospholipid transport|GO:0008152=metabolic process
GT_A_84_P507050	0.973121	0	-0.434936	0.179395	1.97543	2.14536	2.97874	2.36651	0.013543	7.8	4.1	1.74	18	13.5	21.8	AT5G55430	AT5G55430	unknown protein; Has 1807 Blast hits to 1807 proteins in 277 species: Archae - 0; Bacteria - 0; Metazoa - 736; Fungi - 347; Plants - 385; Viruses - 0; Other Eukaryotes - 339 (source: NCBI BLink).	hypothetical protein	Arabidopsis thaliana unknown protein (AT5G55430) mRNA, complete cds [NM_124925]	TATGGTGGTTGCAACGGTTGCCCAGGATGCATTCGATGCGGATGTCGAGGATGTAGCGGT	NM_124925	835636	chr5:22465098-22465157		At.55563	AT5G55430	GO:0003674|GO:0008150|GO:0005575	GO:0003674=molecular_function	GO:0005575=cellular_component	GO:0008150=biological_process
GT_A_84_P835152	0.945143	0	-0.176456	0.256229	1.96804	1.5781	1.86213	1.80276	0.0135615	9.74	5.22	2.65	22.8	11.6	12.8	AT1G20550	AT1G20550	O-fucosyltransferase family protein	AT1G20550.1	Arabidopsis thaliana unknown protein (AT1G20550) mRNA, complete cds [NM_101905]	GCTAAAGCAATTACTAGAAATGATCGATACTTGGCGATTGCCACTAGTGGCGGGTTAAAC	NM_101905	838643	chr1:7117330-7117271	TC305137	At.70424	AT1G20550	GO:0005739|GO:0008150|GO:0003674	GO:0003674=molecular_function	GO:0005739=mitochondrion	GO:0008150=biological_process
GT_A_84_P592228	-0.161198	0.309298	0	0.0493666	0.610616	0.885723	0.681184	0.725841	0.0136245	121	173	80.1	238	192	151	AT5G24280	AT5G24280	gamma-irradiation and mitomycin c induced 1	hypothetical protein	Arabidopsis thaliana unknown protein (AT5G24280) mRNA, complete cds [NM_122334]	ATCGCCAGAGAAAACGGTTTCATATACTCTGGTTGCTGTACACCGGAAGTTCATTTTCCA	NM_122334	832495	chr5:8251757-8251555	TC388788	At.70766	AT5G24280
GT_A_84_P796920	0	0.373471	-0.285053	0.0294727	0.875227	0.813369	0.81706	0.835219	0.0136657	38.9	52	18.9	82.2	52.5	47.7	AT1G64065			EG428206	AYALQ08TFB pooled cDNA populations Arabidopsis thaliana cDNA, mRNA sequence [EG428206]	GAGGACACGTGGCACGATCGTGTTAAGTTAGAGTCTTACGCGGTGTTTTTTATCCTTAAT	EG428206	2745848	chr1:23782180-23782121		At.68825		GO:0016020		GO:0016020=membrane
GT_A_84_P822423	-0.0548534	0.327298	0	0.0908149	0.745146	1.05295	0.639753	0.812616	0.0137448	174	234	107	349	288	196	AT1G27210	AT1G27210	ARM repeat superfamily protein	AT1G27210.1	Arabidopsis thaliana binding (AT1G27210) mRNA, complete cds [NM_102483]	TGATGTTGAAGAGAGCAAGAAAGATAGTGAGGAACTGTCTTTGATACGGGAACAGCTTGC	NM_102483	839610	chr1:9456351-9456292	NP232425	At.26316	AT1G27210	GO:0005488|GO:0009507	GO:0005488=binding	GO:0009507=chloroplast
GT_A_84_P815084	-0.202255	0.0907421	0	-0.037171	0.580399	1.07997	1.39582	1.01873	0.0139314	878	1110	598	1740	1640	1850	AT3G01690	AT3G01690	alpha/beta-Hydrolases superfamily protein	AT3G01690.1	Arabidopsis thaliana unknown protein (AT3G01690) mRNA, complete cds [NM_111035]	TCGAAGCTGTTTATAAGTGTCTTGAAGAAACCTTTGGCTCTAAGCAGGAAGGTGTCATCC	NM_111035	821094	chr3:257492-257551	TC289258	At.24532	AT3G01690
GT_A_84_P825020	-0.290167	0	0.290697	0.000176748	0.739421	1.29907	1.50356	1.18068	0.0140715	489	617	433	1150	1130	1180	AT1G22790	AT1G22790	unknown protein; FUNCTIONS IN: molecular_function unknown; INVOLVED IN: biological_process unknown; LOCATED IN: plasma membrane; EXPRESSED IN: 22 plant structures; EXPRESSED DURING: 13 growth stages; BEST Arabidopsis thaliana protein match is: unknown pro	AT1G22790.1	Arabidopsis thaliana unknown protein (AT1G22790) mRNA, complete cds [NM_102126]	TAAGGGATTGACCCTTCTTTTCTCTGGTGATAAAGACGTAGATAGGCCCATGAGAGTTGT	NM_102126	838885	chr1:8070316-8070375	NP302864	At.41584	AT1G22790	GO:0008150|GO:0003674|GO:0005575	GO:0003674=molecular_function	GO:0005575=cellular_component	GO:0008150=biological_process
GT_A_84_P11447	-0.318529	0.299003	0	-0.00650883	0.713609	1.36308	1.22164	1.09944	0.0141436	789.462	1249.84	582.827	1859.89	1944.94	1598	GAI	AT1G14920	GRAS family transcription factor family protein	GAI (GIBBERELLIC ACID INSENSITIVE); transcription factor	Arabidopsis thaliana GAI (GIBBERELLIC ACID INSENSITIVE); transcription factor (GAI) mRNA, complete cds [NM_101361]	GTTGCATTATTACTCGACGTTGTTTGACTCGTTGGAAGGTGTACCGAGTGGTCAAGACAA	NM_101361	838057	chr1:5150664-5150723	TC402842	At.74885	AT1G14920	GO:0010187|GO:0003700|GO:0009651|GO:0080010|GO:0009737|GO:0042538|GO:0010233|GO:0005634|GO:0009739|GO:2000033|GO:0006808|GO:0009740|GO:0009938|GO:0009723|GO:0010029|GO:0009863|GO:0010218|GO:0009867	GO:0003700=sequence-specific DNA binding transcription factor activity	GO:0005634=nucleus	GO:0010187=negative regulation of seed germination|GO:0009651=response to salt stress|GO:0009737=response to abscisic acid stimulus|GO:0042538=hyperosmotic salinity response|GO:0010233=phloem transport|GO:0009739=response to gibberellin stimulus|GO:200003
GT_A_84_P216098	0	0.472017	-0.0201139	0.150634	0.793139	1.19708	1.35291	1.11438	0.0141484	531	760	310	1060	935	944	CID8	AT1G53650	CTC-interacting domain 8	CID8 (CTC-INTERACTING DOMAIN 8); RNA binding / protein binding	Arabidopsis thaliana CID8 (CTC-INTERACTING DOMAIN 8); RNA binding / protein binding (CID8) mRNA, complete cds [NM_001036105]	AAGAATGCCACTGAAGATGATGTCAATACCTTCTTTCAGTCTGCCTGCGGTGAGGTTACT	NM_001036105	841802	chr1:20029901-20029654	TC373585	At.37370	AT1G53650	GO:0005515|GO:0008150|GO:0003723|GO:0005575	GO:0005515=protein binding|GO:0003723=RNA binding	GO:0005575=cellular_component	GO:0008150=biological_process
GT_A_84_P179124	0	-0.108996	0.0347052	-0.0247637	0.40999	1.00692	0.961538	0.792817	0.0141818	770.922	737.61	467.498	1180	1189.83	1044.89	AT5G05830	AT5G05830	RING/FYVE/PHD zinc finger superfamily protein	zinc finger (C3HC4-type RING finger) family protein	Arabidopsis thaliana zinc finger (C3HC4-type RING finger) family protein (AT5G05830) mRNA, complete cds [NM_120665]	AGCTTGTATGGTCTTTGCATTTGTTATCTCATGGCTCTTCCACTTCAATGTTCCTTCTAC	NM_120665	830468	chr5:1756762-1756821	TC374517	At.66662	AT5G05830	GO:0008270	GO:0008270=zinc ion binding
GT_A_84_P24141	-0.545838	0.0425692	0	-0.167756	0.54191	1.00004	1.04531	0.86242	0.0143067	8.25	12.8	7.13	20.2	18.5	17.3	SDP1-LIKE	AT3G57140	sugar-dependent 1-like	patatin-related	Arabidopsis thaliana patatin-related (SDP1-LIKE) mRNA, complete cds [NM_202720]	GGATTTGTGTTGAATCTCGTTAGAGGAGAGAATTTGAGGATGAATTCAGAGCCGGAAGAT	NM_202720	824881	chr3:21150939-21150880	TC376477	At.34865	AT3G57140	GO:0006629|GO:0008152|GO:0005575|GO:0005525	GO:0005525=GTP binding	GO:0005575=cellular_component	GO:0006629=lipid metabolic process|GO:0008152=metabolic process
GT_A_84_P262420	0.43362	-0.207439	0	0.0753937	0.979866	1.96779	1.94291	1.63019	0.0144465	107	70.8	46.9	180	238	212	AtRLP26	AT2G33050	receptor like protein 26	AtRLP26 (Receptor Like Protein 26); kinase/ protein binding	Arabidopsis thaliana AtRLP26 (Receptor Like Protein 26); kinase/ protein binding (AtRLP26) mRNA, complete cds [NM_128865]	TTTCTGGCTGAAGGCGCTACCCAATTTGCATGTCTTGACTCTCCGTTCAAACAGATTCTT	NM_128865	817867	chr2:14023336-14023395	TC360724	At.37987	AT2G33050	GO:0007165|GO:0016301|GO:0006952|GO:0012505	GO:0016301=kinase activity	GO:0012505=endomembrane system	GO:0007165=signal transduction|GO:0006952=defense response
GT_A_84_P21338	0	-0.17706	0.316658	0.0465326	1.37317	1.0474	0.705432	1.042	0.0144607	126	115	92.9	376	200	143	AT4G01740	AT4G01740	Cysteine/Histidine-rich C1 domain family protein	DC1 domain-containing protein	Arabidopsis thaliana DC1 domain-containing protein (AT4G01740) mRNA, complete cds [NM_116404]	TAGAGAGTGCGGGCAAATCAGTTGAGGTGGGGCTCAATAAAAGTACATCTCGTCCATTTT	NM_116404	828012	chr4:755305-755364	TC363085	At.54088	AT4G01740	GO:0003674|GO:0008150|GO:0005575	GO:0003674=molecular_function	GO:0005575=cellular_component	GO:0008150=biological_process
GT_A_84_P806966	-1.2824	0.0508432	0	-0.410519	1.96632	1.87453	1.16644	1.6691	0.0145493	400	1040	576	4380	2740	1520	ATEXPA8	AT2G40610	expansin A8	AT2G40610.1	Arabidopsis thaliana ATEXPA8 (ARABIDOPSIS THALIANA EXPANSIN A8) (ATEXPA8) mRNA, complete cds [NM_129623]	GACAAACCTACCAAGGTGGTCAGTTCTGATCCAAACCATCATCCACATCTCTCTGTTTTG	NM_129623	818656	chr2:16956227-16956168	TC306683	At.70279	AT2G40610	GO:0003674|GO:0006949|GO:0009831|GO:0005576|GO:0009828|GO:0009826|GO:0012505	GO:0003674=molecular_function	GO:0005576=extracellular region|GO:0012505=endomembrane system	GO:0006949=syncytium formation|GO:0009831=plant-type cell wall modification involved in multidimensional cell growth|GO:0009828=plant-type cell wall loosening|GO:0009826=unidimensional cell growth
GT_A_84_P18771	0.188703	-0.212007	0	-0.007768	0.429496	0.778496	0.714073	0.640688	0.0147313	2558.75	2000	1329.06	3483.1	2957.57	2563.24	FRA1	AT5G47820	P-loop containing nucleoside triphosphate hydrolases superfamily protein	FRA1 (FRAGILE FIBER 1); microtubule motor	Arabidopsis thaliana FRA1 (FRAGILE FIBER 1); microtubule motor (FRA1) mRNA, complete cds [NM_180820]	GATTAGGACAAGTGACGAAACACTCCTCAAGTCAAAACCCCGACTTAAGGCTCTACCTAA	NM_180820	834833	chr5:19372157-19372216	NP237032	At.43765	AT5G47820	GO:0010215|GO:0005737|GO:0003777	GO:0003777=microtubule motor activity	GO:0005737=cytoplasm	GO:0010215=cellulose microfibril organization
GT_A_84_P858214	-0.155609	0	0.383534	0.0759751	0.669501	0.832025	0.96718	0.822902	0.0147651	415	477	357	847	632	629	BP835218			BP835218	Unknown	TTTGGAAAATAAGGGTGGCTTTCCTTCTCGGACTAAATACTCCCTGGCCTAATAACGATG	BP835218			TC311484
GT_A_84_P23025	0	-0.304303	0.312056	0.00258446	0.932755	1.11779	0.66882	0.906454	0.0148682	86.4	72.2	63.5	190	144	95.6	AT2G46780	AT2G46780	RNA-binding (RRM/RBD/RNP motifs) family protein	RNA binding / nucleic acid binding / nucleotide binding	Arabidopsis thaliana RNA binding / nucleic acid binding / nucleotide binding (AT2G46780) mRNA, complete cds [NM_130244]	ATGCAGCACAAAGTAGCAATCAAGCTCAAGCTCAAGTTCAAGCTCAACATCACCAAGGTT	NM_130244	819291	chr2:19230583-19230642	TC374601	At.22279	AT2G46780	GO:0008150|GO:0000166|GO:0003723|GO:0005575|GO:0003676	GO:0000166=nucleotide binding|GO:0003723=RNA binding|GO:0003676=nucleic acid binding	GO:0005575=cellular_component	GO:0008150=biological_process
GT_A_84_P223699	0.476163	-0.509945	0	-0.0112607	1.15864	1.68811	2.2021	1.68295	0.015007	8.6	4.48	3.66	15.9	15.3	19.8	AT3G16580	AT3G16580	F-box and associated interaction domains-containing protein	F-box family protein	Arabidopsis thaliana F-box family protein (AT3G16580) mRNA, complete cds [NM_112531]	ACCGGTTCCTCGAGCTCAAAGAGAAGAACCAGCAGAATTACAAGTTTGATTTTAGTTACA	NM_112531	820908	chr3:5647625-5647566	TC369379	At.38877	AT3G16580	GO:0005773|GO:0003674|GO:0008150	GO:0003674=molecular_function	GO:0005773=vacuole	GO:0008150=biological_process
GT_A_84_P12342	-0.389651	0	0.136286	-0.0844552	0.820827	1.64064	2.01277	1.49141	0.0150328	9429.8	12747.6	8037.98	25138.8	29583.1	34698.7	ELP	AT1G12090	extensin-like protein	ELP (EXTENSIN-LIKE PROTEIN); lipid binding	Arabidopsis thaliana ELP (EXTENSIN-LIKE PROTEIN); lipid binding (ELP) mRNA, complete cds [NM_101081]	ATCTTTAAGTCTACTCCTTAATGTTTGCAGCAAACAACTTCCTCCTGGCTTCCAATGCTA	NM_101081	837761	chr1:4090236-4090177	TC403677	At.24377	AT1G12090	GO:0006869|GO:0008289|GO:0012505	GO:0008289=lipid binding	GO:0012505=endomembrane system	GO:0006869=lipid transport
GT_A_84_P786936	0.358861	0	-0.0251803	0.111227	0.623676	1.01303	0.757041	0.797916	0.0151944	302	243	137	418	365	277	AT2G42300	AT2G42300	basic helix-loop-helix (bHLH) DNA-binding superfamily protein	AT2G42300.1	Arabidopsis thaliana basic helix-loop-helix (bHLH) family protein (AT2G42300) mRNA, complete cds [NM_180037]	TGATTGCTACAGAGCAAAACGGTAATTTTTCCGGCGAGACTGCTAACTCTTTACCTTCTA	NM_180037	818831	chr2:17628936-17628995	TC310773	At.28495	AT2G42300	GO:0003700|GO:0005634|GO:0003677|GO:0045449	GO:0003700=sequence-specific DNA binding transcription factor activity|GO:0003677=DNA binding	GO:0005634=nucleus	GO:0045449=regulation of transcription, DNA-dependent
GT_A_84_P23047	0.193484	0	-0.147285	0.0153999	0.421353	0.80642	0.632857	0.62021	0.0152807	3380	3050	1580	4560	3970	3190	scpl25	AT3G02110	serine carboxypeptidase-like 25	scpl25 (serine carboxypeptidase-like 25); serine-type carboxypeptidase	Arabidopsis thaliana scpl25 (serine carboxypeptidase-like 25); serine-type carboxypeptidase (scpl25) mRNA, complete cds [NM_111077]	TGTTCAAGCCACGTGCTGCTTTTGAGCTTTTTAAGTATTTCTTGAGAGGCAAGCCACTTC	NM_111077	821207	chr3:370972-370913	TC368617	At.21481	AT3G02110	GO:0004185|GO:0006508|GO:0012505	GO:0004185=serine-type carboxypeptidase activity	GO:0012505=endomembrane system	GO:0006508=proteolysis
GT_A_84_P594936	-0.471354	0.742246	0	0.0902975	1.77649	3.56956	3.77134	3.03913	0.0153097	31.8	76.1	26.1	174	402	419	CYP707A3	AT5G45340	cytochrome P450, family 707, subfamily A, polypeptide 3	CYP707A3; (+)-abscisic acid 8'-hydroxylase/ oxygen binding	Arabidopsis thaliana CYP707A3; (+)-abscisic acid 8'-hydroxylase/ oxygen binding (CYP707A3) mRNA, complete cds [NM_123902]	ATAGTCCTTTTGGGAATTGACATTATTTTGAGAAGTGTTTTCTGATAAGGGGTGTTTTGG	NM_123902	834570	chr5:18369140-18369081	TC390463	At.9625	AT5G45340	GO:0019825|GO:0009639|GO:0009414|GO:0046345|GO:0010295|GO:0012505	GO:0019825=oxygen binding|GO:0010295=(+)-abscisic acid 8'-hydroxylase activity	GO:0012505=endomembrane system	GO:0009639=response to red or far red light|GO:0009414=response to water deprivation|GO:0046345=abscisic acid catabolic process
GT_A_84_P819987	0	0.598166	-0.0843134	0.171284	0.978598	1.16237	1.06505	1.06867	0.0154075	2740	4280	1530	6220	4710	3990	AT3G57800	AT3G57800	basic helix-loop-helix (bHLH) DNA-binding superfamily protein	AT3G57800.2	Arabidopsis thaliana basic helix-loop-helix (bHLH) family protein (AT3G57800) mRNA, complete cds [NM_180414]	AGCAATTTGATGGCAGTTTCTGAAAATGTAATGGTGGCTTCTGCTAATTTGCACCCAAAT	NM_180414	825530	chr3:21419091-21419032	TC297484	At.34797	AT3G57800	GO:0003700|GO:0005634|GO:0003677|GO:0045449	GO:0003700=sequence-specific DNA binding transcription factor activity|GO:0003677=DNA binding	GO:0005634=nucleus	GO:0045449=regulation of transcription, DNA-dependent
GT_A_84_P287250	-0.0642652	0	0.440002	0.125246	0.873097	0.689693	0.895472	0.81942	0.0154605	39.3	42.4	33	86.7	50.9	53.2	AT4G22760			pentatricopeptide (PPR) repeat-containing protein	Arabidopsis thaliana pentatricopeptide (PPR) repeat-containing protein (AT4G22760) mRNA, complete cds [NM_118405]	TGCAGCATGTAAACTGGAAAACAGTACCTTATGTTGAAAAAGAAAGACAAAATGGTGGTT	NM_118405	828375	chr4:11962788-11962847	TC359992	At.32500		GO:0008150|GO:0012505		GO:0012505=endomembrane system	GO:0008150=biological_process
GT_A_84_P861620	-0.145422	0.340031	0	0.0648696	0.586799	0.722371	0.835126	0.714765	0.0155702	53.3	77	34.9	102	74.7	73.2	AI992798			AI992798	Unknown	ATCACAAGTTTTAGAGGAATTAAGCAATGATGGAACCCAAACACCCAGAATCACTGTGGC	AI992798			TC313484	At.25375
GT_A_84_P787719	0	0.161888	-0.658707	-0.165606	0.815177	0.814304	0.995073	0.874852	0.0157054	4080	4710	1530	8270	5510	5660	AT4G01960	AT4G01960	unknown protein; BEST Arabidopsis thaliana protein match is: unknown protein (TAIR:AT1G02380.1); Has 67 Blast hits to 67 proteins in 11 species: Archae - 0; Bacteria - 0; Metazoa - 0; Fungi - 0; Plants - 67; Viruses - 0; Other Eukaryotes - 0 (source: NCBI	AT4G01960.1	Arabidopsis thaliana unknown protein (AT4G01960) mRNA, complete cds [NM_116427]	AATGAGTTTGCTCCTCGTGAGAGAATCGATCCCAGCCCTACTACTTCTTTCAGGTATAAG	NM_116427	828190	chr4:851615-851438	TC289239	At.73028	AT4G01960	GO:0008150|GO:0003674|GO:0005575	GO:0003674=molecular_function	GO:0005575=cellular_component	GO:0008150=biological_process
GT_A_84_P811245	0	-0.221261	0.530536	0.103091	1.39939	0.936603	1.12302	1.153	0.0157168	56.6	50.1	48.4	172	83.2	85.8	AT4G40030	AT4G40030	Histone superfamily protein	AT4G40030.3	Arabidopsis thaliana histone H3.2 (AT4G40030) mRNA, complete cds [NM_001085048]	TAGCCGTGTATCGAGAACTAGGGTTTTCGAGTCAATTTTGCCCCTTTTGGTTATATCTGG	NM_001085048	830164	chr4:18556596-18556537	TC309340	At.24091	AT4G40030	GO:0006334|GO:0005634|GO:0000786|GO:0003677	GO:0003677=DNA binding	GO:0005634=nucleus|GO:0000786=nucleosome	GO:0006334=nucleosome assembly
GT_A_84_P822989	-0.394551	0	0.0872726	-0.102426	0.720377	0.676787	0.418446	0.605203	0.0157462	202	274	167	504	326	247	TA38272_3702			TA38272_3702	Unknown	CCACCTTCGGGTAAAGTACCATCTCTAGCATCTTGAGTCTTGATCAACTTCTGTTTTGCT	TA38272_3702		chr5:3932077-3932136	TC302823
GT_A_84_P737478	-0.093936	0	0.223427	0.0431636	0.483896	0.817111	1.01262	0.771208	0.0157695	38.5	42.4	28.4	66.2	55.6	57.7	DR379000				976044 CERES-149 Arabidopsis thaliana cDNA clone 104321 3', mRNA sequence [DR379000]	TCTATGGCCTTGTCCACCTTCTCGTTTCAAAGCCTTAACAGCAACAGGCTGATCTTTCAA	DR379000		chr1:27316280-27316339		At.68131
GT_A_84_P817475	-0.130801	0.242242	0	0.0371469	0.849483	0.46866	0.665962	0.661368	0.0157778	1100	1470	713	2500	1280	1330	TA33153_3702	AT1G16560	Per1-like family protein	TA33153_3702	Unknown	TGCTTTCTCTGTACTCAACCTAGCAATGCATTTCCATGGTTGGCTTTCCTTTTTTCATCA	TA33153_3702		chr1:5669500-5669558	TC301506		AT1G16560
GT_A_84_P264730	-0.195616	0.349887	0	0.0514237	0.627923	0.796704	0.941008	0.788545	0.0158816	4130	6220	2800	8420	6310	6320	CPuORF40	AT5G64340;AT5G64342;AT5G64343;AT5G64341	[AT5G64340, sequence-specific DNA binding transcription factors;transcription regulators];[AT5G64342, conserved peptide upstream open reading frame 39];[AT5G64343, conserved peptide upstream open reading frame 38];[AT5G64341, conserved peptide upstream op	CPuORF40 (Conserved peptide upstream open reading frame 40)	Arabidopsis thaliana CPuORF40 (Conserved peptide upstream open reading frame 40) (CPuORF40) mRNA, complete cds [NM_001126018]	ATGCAAACTATTCCTTTGTCTTTTGCTTCAACCCACATGCTACTGGTATTGTTGTGTCTC	NM_001126018	6240962	chr5:25730471-25730412	TC360596	At.49218	AT5G64340;AT5G64342;AT5G64343;AT5G64341
GT_A_84_P71834	0	-0.177518	0.330724	0.0510686	0.604718	0.774643	0.663213	0.680858	0.0159919	1370	1250	1020	2400	1800	1510	AT5G58930	AT5G58930	Protein of unknown function (DUF740)	hypothetical protein	Arabidopsis thaliana unknown protein (AT5G58930) mRNA, complete cds [NM_125283]	GGACTATATTCAAACTGTGTTGTAATTAGCAATTACCCTTGTGTGTTACTTATTTCTCCC	NM_125283	836010	chr5:23794500-23794441	TC362497	At.7758	AT5G58930	GO:0003674|GO:0008150|GO:0009507	GO:0003674=molecular_function	GO:0009507=chloroplast	GO:0008150=biological_process
GT_A_84_P825125	0	-0.214508	0.416394	0.0672955	1.89172	1.22084	1.00117	1.37124	0.0160744	262	233	207	1120	469	365	AtbZIP52	AT1G06850	basic leucine-zipper 52	AT1G06850.2	Arabidopsis thaliana AtbZIP52 (Arabidopsis thaliana basic leucine zipper 52); DNA binding / transcription factor (AtbZIP52) mRNA, complete cds [NM_001035905]	GGGCTGGAGATTAGTAGCAATAGCTCAAGCTTAGTCAAATCTGAAGGACCTTCTCTCTCT	NM_001035905	837197	chr1:2106431-2106490	TC295101	At.27060	AT1G06850	GO:0006355|GO:0003700|GO:0005634|GO:0003677	GO:0003700=sequence-specific DNA binding transcription factor activity|GO:0003677=DNA binding	GO:0005634=nucleus	GO:0006355=regulation of transcription, DNA-dependent
GT_At_Specific_00223833	0	0.298021	-0.16626	0.0439205	0.552606	0.586847	0.685371	0.608275	0.0162962	1174.48	1490	619.609	1984.49	1354.77	1314.53	AT4G24530.1	AT4G24530	TargetID: AT4G24530.1; Description: unknown protein ; Chromosomal Location: chr4:12667358-12670013; Gene Orientation: REVERSE; Next best Hit: AT1G45020.1(alignment length 16bp with 100.00%identity)	AT4G24530	TargetID: AT4G24530.1; Description: unknown protein ; Chromosomal Location: chr4:12667358-12670013; Gene Orientation: REVERSE; Next best Hit: AT1G45020.1(alignment length 16bp with 100.00%identity)	AAACAGGCAAGGCCAGCTTCGTCTACGCAAACAGAAACAGTCTATTTACACTTATCCAGC		828555
GT_A_84_P801329	0.0982804	-0.856883	0	-0.252867	1.24869	1.21126	0.796036	1.08533	0.0164016	48.1	25.6	26.6	123	79.9	54.3	FLA2	AT4G12730	FASCICLIN-like arabinogalactan 2	AT4G12730.1	Arabidopsis thaliana FLA2 (FASCICLIN-LIKE ARABINOGALACTAN 2) (FLA2) mRNA, complete cds [NM_117342]	TAACATAACCCGAATCTTGGCCAAAGACCCTGATTTCTCCACTTTCAACCACTATCTCTC	NM_117342	826885	chr4:7492726-7492667	TC285628	At.3092	AT4G12730	GO:0003674|GO:0005886|GO:0031225	GO:0003674=molecular_function	GO:0005886=plasma membrane|GO:0031225=anchored to membrane
GT_A_84_P10765	-0.233144	0.732726	0	0.166527	1.3891	2.4743	1.77391	1.8791	0.0164638	104.191	209.998	72.4997	369.512	522.655	291.489	CCR1	AT3G09780	CRINKLY4 related 1	CCR1 (ARABIDOPSIS THALIANA CRINKLY4 RELATED 1); ATP binding / kinase/ protein kinase/ protein serine/threonine kinase/ receptor	Arabidopsis thaliana CCR1 (ARABIDOPSIS THALIANA CRINKLY4 RELATED 1); ATP binding / kinase/ protein kinase/ protein serine/threonine kinase/ receptor (CCR1) mRNA, complete cds [NM_111813]	AGGATCCGAATCAACAACCAACTATGTCGGAACTTGCGAATTGGTTGGAACATGTCGCAA	NM_111813	820136	chr3:3000917-3000858	TC361117	At.40041	AT3G09780	GO:0004672|GO:0004674|GO:0016301|GO:0004872|GO:0006468|GO:0005524	GO:0004672=protein kinase activity|GO:0004674=protein serine/threonine kinase activity|GO:0016301=kinase activity|GO:0004872=receptor activity|GO:0005524=ATP binding		GO:0006468=protein phosphorylation
GT_A_84_P819643	-0.275193	0	0.216638	-0.0195185	0.593843	0.748019	1.12145	0.821105	0.0165086	394	492	328	829	615	722	AT3G17940	AT3G17940	Galactose mutarotase-like superfamily protein	AT3G17940.1	Arabidopsis thaliana aldose 1-epimerase family protein (AT3G17940) mRNA, complete cds [NM_112675]	GCGAAAAACCTTTCATCACTTTCAAATATCACAGTGCCGATGGAGAAGAAGGTTACCCTG	NM_112675	820642	chr3:6144467-6144327	TC299901	At.24258	AT3G17940	GO:0004034|GO:0005575|GO:0006012	GO:0004034=aldose 1-epimerase activity	GO:0005575=cellular_component	GO:0006012=galactose metabolic process
GT_A_84_P11379	-0.0415888	0	0.308827	0.0890795	0.473953	0.635055	0.701158	0.603388	0.0165158	794.638	843.949	599.759	1308.62	975.485	925.481	AT1G80790	AT1G80790	XH/XS domain-containing protein	XH/XS domain-containing protein / XS zinc finger domain-containing protein	Arabidopsis thaliana XH/XS domain-containing protein / XS zinc finger domain-containing protein (AT1G80790) mRNA, complete cds [NM_106727]	AAAGCCACACTGAAAGAAGTGATTGATTACATTACGCAGCAGGTCAAAACTCTCAAACGC	NM_106727	844418	chr1:30362785-30362844	TC363492	At.33876	AT1G80790	GO:0005575		GO:0005575=cellular_component
GT_A_84_P15943	-0.256132	0	0.372859	0.0389088	0.883811	1.34064	1.84251	1.35566	0.0165358	8.70546	10.7281	7.97	22.1004	20.2223	25.9511	NP230857				GB	TACTTGCATCTGGAAGAGTGACAAGAGGTAAGTGGTTATATCGTATAGTACTCACTACAC	NP230857		chr5:20485582-20485523	NP230857
GT_A_84_P825877	-0.101894	0.894393	0	0.264166	1.56058	1.5042	1.49769	1.52082	0.0166385	7.87	16.2	5	28.7	18.4	16.6	AT4G28650	AT4G28650	Leucine-rich repeat transmembrane protein kinase family protein	AT4G28650.1	Arabidopsis thaliana leucine-rich repeat transmembrane protein kinase, putative (AT4G28650) mRNA, complete cds [NM_119007]	ATGATTGTCATCCTCCGGTGATTCACAGAGACATCAAATCCAACAATATCTTGCTCGACG	NM_119007	828983	chr4:14144821-14144762	TC281054	At.4527	AT4G28650	GO:0004674|GO:0006468|GO:0007169|GO:0005524|GO:0012505	GO:0004674=protein serine/threonine kinase activity|GO:0005524=ATP binding	GO:0012505=endomembrane system	GO:0006468=protein phosphorylation|GO:0007169=transmembrane receptor protein tyrosine kinase signaling pathway
GT_A_84_P853770	-0.196804	0	1.35094	0.384712	2.23624	2.64848	2.26222	2.38231	0.01667	1040	1230	1800	6470	5740	3980	BP813084	AT5G25460	Protein of unknown function, DUF642	BP813084	Rep: AT5g25460/F18G18_200 - Arabidopsis thaliana (Mouse-ear cress), partial (33%) [TC395524]	CCGATTCAGACGGTTTATAGTAGTAGTGGTTGGGATTTATATGCTGGGGCGTAAAAGCTG	BP813084		chr5:008864597-008864657	TC308657	At.19291	AT5G25460
GT_A_84_P818943	-0.0430508	0	0.341311	0.0994202	1.07474	0.688554	0.667417	0.810236	0.0167548	396	421	306	990	505	451	AFB2	AT3G26810	auxin signaling F-box 2	AT3G26810.1	Arabidopsis thaliana AFB2 (AUXIN SIGNALING F-BOX 2); auxin binding / ubiquitin-protein ligase (AFB2) mRNA, complete cds [NM_113593]	TTCCGAGTCTTACTTGAAACTCATGGCTGTCATAAAGAAATGCACCTCGTTGAGGAGTTT	NM_113593	822296	chr3:9870629-9870688	TC306417	At.6031	AT3G26810	GO:0004842|GO:0010011|GO:0002237|GO:0005575	GO:0004842=ubiquitin-protein ligase activity|GO:0010011=auxin binding	GO:0005575=cellular_component	GO:0002237=response to molecule of bacterial origin
GT_A_84_P863388	-0.333988	0.489237	0	0.0517497	0.876909	1.3085	1.19158	1.12566	0.0167564	26.4	48.2	19.7	70.4	63.3	52.9	BP867701			BP867701	Unknown	ATAGGGATAAACATGTCAACTGGTATCTCAGCGACGGAGAAATCGTCAAGATGTGTACGA	BP867701		chr5:005862008-005861948	TC314278	At.23914
GT_A_84_P14782	-0.148556	0.20081	0	0.0174182	0.407067	0.794121	0.796801	0.665996	0.0168679	717.565	943.319	470.872	1214.99	1059.24	961.725	AT4G24530	AT4G24530	O-fucosyltransferase family protein	hypothetical protein	Arabidopsis thaliana unknown protein (AT4G24530) mRNA, complete cds [NM_118586]	CAAACAGAAACAGTCTATTTACACTTATCCAGCTCCTGATTGCATGTGTAAAGTAGCTTA	NM_118586	828555	chr4:12667484-12667425	TC363375	At.32337	AT4G24530	GO:0003674|GO:0008150|GO:0005575	GO:0003674=molecular_function	GO:0005575=cellular_component	GO:0008150=biological_process
GT_A_84_P67534	-0.686494	0	0.180456	-0.168679	0.967219	2.32552	2.1767	1.82315	0.0168692	389	646	420	1410	2410	1970	PIN7	AT1G23080	Auxin efflux carrier family protein	PIN7 (PIN-FORMED 7); auxin efflux transmembrane transporter/ auxin:hydrogen symporter/ transporter	Arabidopsis thaliana PIN7 (PIN-FORMED 7); auxin efflux transmembrane transporter/ auxin:hydrogen symporter/ transporter (PIN7) mRNA, complete cds [NM_102156]	GTAACACGAAATGTAGTAAATTTAAAGGGACCAAGATTTGATTTGAGGATCCAAAAACCC	NM_102156	838916	chr1:8180676-8180617	TC359714	At.10543	AT1G23080	GO:0009926|GO:0005215|GO:0007389|GO:0010329|GO:0005886|GO:0016020|GO:0009672|GO:0048364|GO:0009942	GO:0005215=transporter activity|GO:0010329=auxin efflux transmembrane transporter activity|GO:0009672=auxin:hydrogen symporter activity	GO:0005886=plasma membrane|GO:0016020=membrane	GO:0009926=auxin polar transport|GO:0007389=pattern specification process|GO:0048364=root development|GO:0009942=longitudinal axis specification
GT_A_84_P819086	0	0.0983014	-0.0863256	0.00399192	1.28538	0.897305	0.519014	0.900565	0.016964	75.5	83.4	42.1	212	108	75.3	AT4G38520	AT4G38520	Protein phosphatase 2C family protein	AT4G38520.2	Arabidopsis thaliana protein phosphatase 2C family protein / PP2C family protein (AT4G38520) mRNA, complete cds [NM_202979]	CTTTGAGTTCATTCAGGTCTTGAAGAAGAGCACTCTTTTAAGCTGTGTGAAACTTGCGCG	NM_202979	830009	chr4:18017671-18017613	TC287630	At.47543	AT4G38520	GO:0004722	GO:0004722=protein serine/threonine phosphatase activity
GT_A_84_P20726	0	-0.0561991	0.291445	0.0784152	0.487478	0.889393	0.73978	0.70555	0.01699	2650	2630	1920	4280	3770	3080	AT1G52420	AT1G52420	UDP-Glycosyltransferase superfamily protein	glycosyl transferase family 1 protein	Arabidopsis thaliana glycosyl transferase family 1 protein (AT1G52420) mRNA, complete cds [NM_104120]	AAATGTACATGAAGCAACATATGTACAAGCGATTCGTCGATGTTCTGGTCAAATGCATGA	NM_104120	841673	chr1:19530968-19531027	TC403489	At.43422	AT1G52420	GO:0009058|GO:0016757	GO:0016757=transferase activity, transferring glycosyl groups		GO:0009058=biosynthetic process
GT_At_Specific_00280620	0.053628	0	-0.610723	-0.185698	0.646387	0.818311	0.607264	0.690654	0.0170337	293.142	291.448	109.499	509.293	382.5	299.466	AT5G40240.1	AT5G40240	TargetID: AT5G40240.1; Description: nodulin MtN21 family protein ; Chromosomal Location: chr5:16082125-16084581; Gene Orientation: REVERSE; Next best Hit: AT5G40212.1(alignment length 53bp with 83.02%identity)	AT5G40240	TargetID: AT5G40240.1; Description: nodulin MtN21 family protein ; Chromosomal Location: chr5:16082125-16084581; Gene Orientation: REVERSE; Next best Hit: AT5G40212.1(alignment length 53bp with 83.02%identity)	CTGGTAGTTGTGCTGTATAAAGGCCCACAAGTTCTCGCCTCTGCATCTTTTACAACTGTA		834022							GO:0005623~cell,GO:0016020~membrane,GO:0044464~cell part,
GT_A_84_P824287	-0.0631685	0.00382757	0	-0.0197803	0.526881	1.16843	1.43443	1.04325	0.0170497	173	187	107	300	312	340	AT1G70230	AT1G70230	TRICHOME BIREFRINGENCE-LIKE 27	AT1G70230.1	Arabidopsis thaliana unknown protein (AT1G70230) mRNA, complete cds [NM_105691]	GAAACCAAACCGAATGCGATATACCGAGATTCGACTCGAACCGGTTTCTTGATCTTATGA	NM_105691	843359	chr1:26454508-26454566	TC287098	At.21753	AT1G70230	GO:0008150|GO:0012505		GO:0012505=endomembrane system	GO:0008150=biological_process
GT_A_84_P18657	0	-0.180377	1.46871	0.429443	2.2533	2.79426	2.70893	2.5855	0.0170979	27.674	25.2	45.3438	151.997	147.431	125.936	JKD	AT5G03150	C2H2-like zinc finger protein	JKD (JACKDAW); nucleic acid binding / protein binding / protein homodimerization/ transcription factor/ zinc ion binding	Arabidopsis thaliana JKD (JACKDAW); nucleic acid binding / protein binding / protein homodimerization/ transcription factor/ zinc ion binding (JKD) mRNA, complete cds [NM_120393]	ATAATAATCCCTTTCAATCGAACCGATCGGGTCTAAACCCGGCTCAACAGATGGGTCTAA	NM_120393	831919	chr5:748518-748577	NP207323	At.1592	AT5G03150	GO:0005515|GO:0005622|GO:0003700|GO:0048364|GO:0010075|GO:0008270|GO:0003676|GO:0045604|GO:0042803|GO:0045449|GO:0051302	GO:0005515=protein binding|GO:0003700=sequence-specific DNA binding transcription factor activity|GO:0008270=zinc ion binding|GO:0003676=nucleic acid binding|GO:0042803=protein homodimerization activity	GO:0005622=intracellular	GO:0048364=root development|GO:0010075=regulation of meristem growth|GO:0045604=regulation of epidermal cell differentiation|GO:0045449=regulation of transcription, DNA-dependent|GO:0051302=regulation of cell division
GT_A_84_P826755	-0.743328	0	0.241223	-0.167368	1.12653	0.860719	1.2616	1.08295	0.0172235	7.41	12.8	8.68	31.2	17.3	20.7	TA42759_3702	AT3G22220	hAT transposon superfamily	TA42759_3702	Unknown	GGTAAGAAGGGACAAGGCACTATCTGTGATCAAGTTCCTGATGAGGTTCGTCTTTTCTTG	TA42759_3702		chr3:7842200-7842141			AT3G22220
GT_A_84_P278840	0	0.295354	-0.167319	0.0426782	0.721445	0.671041	1.16167	0.851385	0.0172572	368	466	194	699	450	573	AT5G08270	AT5G08270	unknown protein; BEST Arabidopsis thaliana protein match is: unknown protein (TAIR:AT5G23200.1); Has 89 Blast hits to 86 proteins in 45 species: Archae - 0; Bacteria - 0; Metazoa - 27; Fungi - 0; Plants - 48; Viruses - 0; Other Eukaryotes - 14 (source: NC	hypothetical protein	Arabidopsis thaliana unknown protein (AT5G08270) mRNA, complete cds [NM_120910]	ATGATTTGCCCTTACGACTTCCTGTTGTCAGAGACAGAGATGCGAGCTTACATTCCGAAT	NM_120910	830723	chr5:2663213-2663272	TC369083	At.48996	AT5G08270	GO:0003674|GO:0008150|GO:0005575	GO:0003674=molecular_function	GO:0005575=cellular_component	GO:0008150=biological_process
GT_A_84_P848224	0.536784	0	-0.608363	-0.0238597	1.70781	1.09114	1.67677	1.49191	0.0172741	13.3	9.46	3.56	34.5	15	20.4	BX839205			BX839205	Unknown	CGATGGCGCCCTCCTTAGATCCGGTCTTGAATCTTCAAGGCTATATTTTTACCAGATATA	BX839205		chr3:4131761-4131700	TC300991	At.39522
GT_At_Specific_00243913	0	0.0578823	-0.412241	-0.11812	0.775951	1.82574	2.10376	1.56848	0.0172868	5764.95	6192.24	2564.61	11371.9	15694.9	17246.5	AT5G02480.1	AT5G02480	TargetID: AT5G02480.1; Description: LOCATED IN: cellular_component unknown; EXPRESSED IN: 22 plant structures; EXPRESSED DURING: 13 growth stages; CONTAINS InterPro DOMAIN/s: Heat shock protein Hsp20 (InterPro:IPR002068), HSP20-like chaperone (InterPro:IP	AT5G02480	TargetID: AT5G02480.1; Description: LOCATED IN: cellular_component unknown; EXPRESSED IN: 22 plant structures; EXPRESSED DURING: 13 growth stages; CONTAINS InterPro DOMAIN/s: Heat shock protein Hsp20 (InterPro:IPR002068), HSP20-like chaperone (InterPro:IP	AACAATATCACAAATGGAATCGTGAAGGTCACGGGACTAAGCACTTCGAGGGCTTCGTTT		831883
GT_At_Specific_00129217	-0.177202	0	0.158975	-0.00607586	0.500625	1.1161	1.20369	0.94014	0.0172941	998.434	1164.9	746.174	1840	1879.33	1809.75	AT2G46000.1	AT2G46000	TargetID: AT2G46000.1; Description: unknown protein ; Chromosomal Location: chr2:18921024-18922179; Gene Orientation: REVERSE; Next best Hit: AT1G40101.1(alignment length 17bp with 100.00%identity)	AT2G46000	TargetID: AT2G46000.1; Description: unknown protein ; Chromosomal Location: chr2:18921024-18922179; Gene Orientation: REVERSE; Next best Hit: AT1G40101.1(alignment length 17bp with 100.00%identity)	AGCAAGAGTTTAGAAGACCTGGAGATCCTCCATTTGAAGATGTCTTTGACAAATTTCAAG		819208							GO:0005623~cell,GO:0012505~endomembrane system,GO:0044464~cell part,
GT_A_84_P20800	-0.679096	0	0.34375	-0.111782	0.936017	1.66466	1.81204	1.47091	0.0173585	138	228	166	487	538	540	PRA1.F1	AT1G17700	prenylated RAB acceptor 1.F1	PRA1.F1 (PRENYLATED RAB ACCEPTOR 1.F1)	Arabidopsis thaliana PRA1.F1 (PRENYLATED RAB ACCEPTOR 1.F1) (PRA1.F1) mRNA, complete cds [NM_101632]	CTTGGCTGTGTTGTCTCATGCAGCTGTTAGGAAAACTGAAGATCTTTTCCAAACCGACGA	NM_101632	838346	chr1:6090046-6090105	TC378573	At.41819	AT1G17700	GO:0003674|GO:0005783|GO:0016192	GO:0003674=molecular_function	GO:0005783=endoplasmic reticulum	GO:0016192=vesicle-mediated transport
GT_A_84_P15764	-0.32238	0.0642424	0	-0.0860459	0.737565	1.98569	1.50244	1.40856	0.0174352	859.767	1159.83	636.428	2064.95	3269.94	2119.9	AT4G32460	AT4G32460	Protein of unknown function, DUF642	hypothetical protein	Arabidopsis thaliana unknown protein (AT4G32460) mRNA, complete cds [NM_202932]	TTATGTTCTACAGTACGTTTTACGCGATGAGAAACGACGATTTCTCGAGCTTATGTGGAC	NM_202932	829381	chr4:15663139-15663080	TC404469	At.24424	AT4G32460	GO:0003674|GO:0008150|GO:0009505	GO:0003674=molecular_function	GO:0009505=plant-type cell wall	GO:0008150=biological_process
GT_A_84_P606561	0	-0.0879145	0.112037	0.00804075	1.66011	0.636835	1.28755	1.19483	0.0175891	103	100	65.9	375	123	175	AT5G59845	AT5G59845	Gibberellin-regulated family protein	gibberellin-regulated family protein	Arabidopsis thaliana gibberellin-regulated family protein (AT5G59845) mRNA, complete cds [NM_125377]	GAACTCCAAAGGCACGTCCAAATGTCCTTGATCATGTTCTTAAGATTATCCTTATAGACA	NM_125377	836106	chr5:24111778-24111837	TC389679	At.29201	AT5G59845	GO:0003674|GO:0009739|GO:0012505	GO:0003674=molecular_function	GO:0012505=endomembrane system	GO:0009739=response to gibberellin stimulus
GT_A_84_P22087	-1.07492	0.1984	0	-0.292174	1.09842	1.36945	1.42947	1.29912	0.0176007	433	1080	540	2250	1810	1710	AT3G10190	AT3G10190	Calcium-binding EF-hand family protein	calmodulin, putative	Arabidopsis thaliana calmodulin, putative (AT3G10190) mRNA, complete cds [NM_111854]	AGCAGATGTTGATGAGGACGGTGATGGTTTTGTGTGCTTCACTGAGTTCTCACGAATGAT	NM_111854	820181	chr3:3155863-3155922	TC377781	At.39968	AT3G10190	GO:0008150|GO:0005886|GO:0005509	GO:0005509=calcium ion binding	GO:0005886=plasma membrane	GO:0008150=biological_process
GT_A_84_P826434	0	-0.122931	0.843554	0.240207	1.33374	2.14612	1.7211	1.73365	0.0176723	706	669	750	2050	2400	1620	AZF3	AT5G43170	zinc-finger protein 3	AT5G43170.1	Arabidopsis thaliana AZF3 (ARABIDOPSIS ZINC-FINGER PROTEIN 3); DNA binding / nucleic acid binding / transcription factor/ transcription repressor/ _ (AZF3) mRNA, complete cds [NM_123683]	GATGGCGACTAAGAAGCCTCGCCTGAAGTAAGTCTTTGTTGAAGACTTGGAAGTTTATCA	NM_123683	834334	chr5:17348308-17348249	TC297402	At.43325	AT5G43170	GO:0016564|GO:0003700|GO:0009409|GO:0042538|GO:0008270|GO:0005634|GO:0003676|GO:0003677	GO:0003700=sequence-specific DNA binding transcription factor activity|GO:0008270=zinc ion binding|GO:0003676=nucleic acid binding|GO:0003677=DNA binding	GO:0005634=nucleus	GO:0009409=response to cold|GO:0042538=hyperosmotic salinity response
GT_A_84_P14798	0	0.360685	-0.386033	-0.00844924	0.763228	1.36832	1.50608	1.21254	0.0176951	1584.93	2099.98	717.999	3098.97	3142.52	3133.24	AT4G27900	AT4G27900	CCT motif family protein	hypothetical protein	Arabidopsis thaliana unknown protein (AT4G27900) mRNA, complete cds [NM_118928]	AATAATCATAAGTTGCACCTCTGAGGACCGCCGTGAGAAGCTTTCTCGATACAGGAACAA	NM_118928	828903	chr4:13892490-13892549	TC379081	At.26998	AT4G27900	GO:0003674|GO:0008150|GO:0005575	GO:0003674=molecular_function	GO:0005575=cellular_component	GO:0008150=biological_process
GT_A_84_P828261	0	-0.04527	0.422666	0.125799	0.995168	1.31942	0.722149	1.01225	0.017733	10.8	10.8	8.57	24.8	20.7	12.4	TA44707_3702			TA44707_3702	Unknown	GATTATCAACACTACACGCTCTTCTGAAGGAACGGGAATATCATCGATGACGCGGATTTC	TA44707_3702		chr1:19129489-19129430
GT_A_84_P821462	-0.254831	0	0.202494	-0.0174457	0.725163	0.426091	0.73412	0.628458	0.017881	99.9	123	81.2	227	123	138	ATSK41	AT1G09840	shaggy-like protein kinase 41	AT1G09840.5	Arabidopsis thaliana ATSK41 (SHAGGY-LIKE PROTEIN KINASE 41); ATP binding / protein kinase/ protein serine/threonine kinase (ATSK41) mRNA, complete cds [NM_001084029]	AAGTAGAGACCGATGATGAGAGAGATAGTGAACCAGATATTATTGATGGGGCTGGTGCTG	NM_001084029	837516	chr1:3199405-3199219	TC299811	At.24571	AT1G09840	GO:0004672|GO:0006468	GO:0004672=protein kinase activity		GO:0006468=protein phosphorylation
GT_A_84_P807121	0	-0.00540543	0.991107	0.328567	1.75965	1.46242	1.9293	1.71712	0.0179065	4.64	4.77	5.46	18.1	9.82	12.3	TA26786_3702			TA26786_3702	Unknown	AGGGCATTATACAAGGCCCCAAAACACAAACCACCAAAGTTTTACATGAAACGAAACATT	TA26786_3702		chr4:002720017-002719959
GT_A_84_P823794	0.129882	0	-0.00478649	0.0416985	1.01857	0.581962	0.488493	0.69634	0.018011	158	149	85.2	337	166	141	PDK1			AT5G04510.1	Arabidopsis thaliana PDK1 (3'-PHOSPHOINOSITIDE-DEPENDENT PROTEIN KINASE 1); 3-phosphoinositide-dependent protein kinase/ kinase/ phosphoinositide b_ (PDK1) mRNA, complete cds [NM_120533]	CGGAGGATGAAGCTCGGTTCACAATGCAGAAGTTGTGGATGCTCTTGAGTATATACATAG	NM_120533	830330	chr5:1287969-1288029	TC302590	At.4924		GO:0005515|GO:0004672|GO:0016301|GO:0045860|GO:0004676|GO:0005575|GO:0035091	GO:0005515=protein binding|GO:0004672=protein kinase activity|GO:0016301=kinase activity|GO:0004676=3-phosphoinositide-dependent protein kinase activity|GO:0035091=phosphatidylinositol binding	GO:0005575=cellular_component	GO:0045860=positive regulation of protein kinase activity
GT_A_84_P828934	0	-0.319672	0.263074	-0.0188659	0.632751	0.604608	0.674648	0.637336	0.0180464	739	611	525	1320	863	821	AT4G01460	AT4G01460	basic helix-loop-helix (bHLH) DNA-binding superfamily protein	AT4G01460.1	Arabidopsis thaliana basic helix-loop-helix (bHLH) family protein (AT4G01460) mRNA, complete cds [NM_116376]	GCTACGGTGATACAGAACCATGTGAGCTTAAAAGTTCGGTGTAAGAGAGGAAAACGACAG	NM_116376	828089	chr4:622110-622169	TC314225	At.34425	AT4G01460	GO:0003700|GO:0005634|GO:0003677|GO:0045449	GO:0003700=sequence-specific DNA binding transcription factor activity|GO:0003677=DNA binding	GO:0005634=nucleus	GO:0045449=regulation of transcription, DNA-dependent
GT_A_84_P22764	-0.641138	0	0.0467129	-0.198142	0.613285	1.30541	1.46667	1.12845	0.0180578	15.1	24.3	14.4	41.5	44.7	45.3	AT1G65180	AT1G65180	Cysteine/Histidine-rich C1 domain family protein	DC1 domain-containing protein	Arabidopsis thaliana DC1 domain-containing protein (AT1G65180) mRNA, complete cds [NM_105191]	TCACCGACGAAGATAAATACTTTTGCTCTATCAGTTGCTGTGACATTAAAACCCTTCCCT	NM_105191	842825	chr1:24211931-24211872	TC362030	At.27078	AT1G65180	GO:0005622|GO:0008270	GO:0008270=zinc ion binding	GO:0005622=intracellular
GT_A_84_P187444	-0.239346	0.209427	0	-0.00997289	0.548504	1.03298	1.27043	0.950636	0.018148	3307.04	4657.59	2311.06	6577.46	6134.9	6554.44	AT5G48500	AT5G48500	unknown protein; BEST Arabidopsis thaliana protein match is: unknown protein (TAIR:AT2G10930.1); Has 30201 Blast hits to 17322 proteins in 780 species: Archae - 12; Bacteria - 1396; Metazoa - 17338; Fungi - 3422; Plants - 5037; Viruses - 0; Other Eukaryot	hypothetical protein	Arabidopsis thaliana unknown protein (AT5G48500) mRNA, complete cds [NM_124226]	AAGGTGTTTTTTGCCAACACGGGTGCTTTGAAGAAACAAGCGTGAGAGACTTGAGTCAGA	NM_124226	834906	chr5:19653987-19654046	TC375202	At.43948	AT5G48500	GO:0003674|GO:0080167|GO:0005575	GO:0003674=molecular_function	GO:0005575=cellular_component	GO:0080167=response to karrikin
GT_A_84_P10530	0	-0.614418	0.42505	-0.0631228	1.28685	2.33308	1.38663	1.66885	0.0182714	219.5	147.946	174.465	616.973	849.422	399.447	TUB1	AT1G75780	tubulin beta-1 chain	TUB1; GTP binding / GTPase/ structural molecule	Arabidopsis thaliana TUB1; GTP binding / GTPase/ structural molecule (TUB1) mRNA, complete cds [NM_106228]	ACCAACTGGAATCAAAATGGCTTCCACGTTTGTCGGAAACTCGACTTCGATCCAGGAAAT	NM_106228	843911	chr1:28451648-28451589	TC366409	At.21346	AT1G75780	GO:0005773|GO:0005198|GO:0003924|GO:0009416|GO:0005525|GO:0009826	GO:0005198=structural molecule activity|GO:0003924=GTPase activity|GO:0005525=GTP binding	GO:0005773=vacuole	GO:0009416=response to light stimulus|GO:0009826=unidimensional cell growth
GT_A_84_P530717	-0.646427	0.0203633	0	-0.208688	0.772683	0.57019	1.07697	0.806615	0.0183385	81.8	134	75.8	252	146	188	AT4G00905	AT4G00905	NC domain-containing protein-related	hypothetical protein	Arabidopsis thaliana unknown protein (AT4G00905) mRNA, complete cds [NM_148184]	TGGCCTTAAACCTCTCAAGAGAAAAAGGAAAGCTTGTGACACCAGCATTTCCAGGTGAAC	NM_148184	827986	chr4:389003-389062	TC390942	At.45468	AT4G00905	GO:0003674|GO:0008150|GO:0005575	GO:0003674=molecular_function	GO:0005575=cellular_component	GO:0008150=biological_process
GT_A_84_P835734	0	-0.904491	0.0768156	-0.275892	0.76395	1.44691	1.49093	1.23393	0.0184723	160	88.2	99.9	313	335	313	AT3G28130	AT3G28130	nodulin MtN21 /EamA-like transporter family protein	AT3G28130.1	Arabidopsis thaliana nodulin MtN21 family protein (AT3G28130) mRNA, complete cds [NM_113731]	GAAAAGAGTAGTGTAGCCAAAATGGTTGGGACAATAGTTTCACTAGTTGGCGCACTTGTG	NM_113731	822437	chr3:10468991-10469050	NP301523	At.5490	AT3G28130	GO:0008150|GO:0016020		GO:0016020=membrane	GO:0008150=biological_process
GT_A_84_P509353	-0.35912	0	2.24048	0.627121	4.23599	4.48498	3.34148	4.02082	0.018497	10.2	13.5	36.6	284	225	92.3	AT3G28857	AT3G28857	basic helix-loop-helix (bHLH) DNA-binding family protein	transcription regulator	Arabidopsis thaliana transcription regulator (AT3G28857) mRNA, complete cds [NM_202643]	AAGACAAACTTCGAATGCTTCGAGGATCTCCGATGACCAGATGATCGACCTCGTTAGTAA	NM_202643	2745895	chr3:10856296-10856237	TC380295	At.47880	AT3G28857	GO:0030528|GO:0045449			GO:0045449=regulation of transcription, DNA-dependent
GT_A_84_P786537	0	-0.0599918	0.27383	0.0712795	0.48669	0.997173	0.813678	0.765847	0.0185784	1970	1950	1410	3180	3020	2410	AT3G01720	AT3G01720	unknown protein; FUNCTIONS IN: molecular_function unknown; INVOLVED IN: biological_process unknown; LOCATED IN: endomembrane system; EXPRESSED IN: 24 plant structures; EXPRESSED DURING: 13 growth stages; BEST Arabidopsis thaliana protein match is: unknown	AT3G01720.1	Arabidopsis thaliana unknown protein (AT3G01720) mRNA, complete cds [NM_111038]	GGGAAAGGTTACAGAAACAAGAGACGAACTTCTTACTCGAACACAGGTTTCTTGGACACT	NM_111038	821091	chr3:262484-262425	TC281265	At.26757	AT3G01720	GO:0008150|GO:0003674|GO:0012505	GO:0003674=molecular_function	GO:0012505=endomembrane system	GO:0008150=biological_process
GT_A_84_P855270	-0.152068	0.34383	0	0.0639207	0.57759	0.685132	0.652853	0.638525	0.0186469	301	438	198	575	413	366	AT5G49945	AT5G49945	Protein of unknown function (DUF1682)	AT5G49945.1	Arabidopsis thaliana unknown protein (AT5G49945) mRNA, complete cds [NM_124373]	TGTGGATAAGTATGGGAAGAATTTCATGTCGATGCATATATCTGACCAACACCCTGGCAA	NM_124373	835058	chr5:20336157-20336216	TC309764	At.49152	AT5G49945	GO:0005783		GO:0005783=endoplasmic reticulum
GT_A_84_P759661	-0.034019	0	2.3154	0.760461	3.93358	4.00848	3.47243	3.80483	0.0186579	17.7	18.7	53.4	319	224	140	AT3G27500	AT3G27500	Cysteine/Histidine-rich C1 domain family protein	AT3G27500.1	Arabidopsis thaliana protein binding / zinc ion binding (AT3G27500) mRNA, complete cds [NM_113666]	ATTTTCCTTGCTTGTAGTTGTTGGAGCTACGACTCCACTTTGCTTCCTGTTTTGTCTGTT	NM_113666	822372	chr3:10184129-10184070	TC282044	At.51368	AT3G27500	GO:0005515|GO:0007242|GO:0008270	GO:0005515=protein binding|GO:0008270=zinc ion binding		GO:0007242=intracellular signal transduction
GT_A_84_P11460	-0.0456657	0	0.520893	0.158409	1.05988	0.75351	1.01798	0.943791	0.0187421	384.936	409.981	337.491	954.212	514.43	560	AT1G67510	AT1G67510	Leucine-rich repeat protein kinase family protein	leucine-rich repeat family protein	Arabidopsis thaliana leucine-rich repeat family protein (AT1G67510) mRNA, complete cds [NM_105418]	GAGACTCCATTGTCGGACATGGTTGATCCAATGTTACTTCAAGAAGTTCACGCCAAGCAA	NM_105418	843072	chr1:25297638-25297579	TC361873	At.43348	AT1G67510	GO:0004674|GO:0016301|GO:0006468|GO:0005524|GO:0007169|GO:0012505	GO:0004674=protein serine/threonine kinase activity|GO:0016301=kinase activity|GO:0005524=ATP binding	GO:0012505=endomembrane system	GO:0006468=protein phosphorylation|GO:0007169=transmembrane receptor protein tyrosine kinase signaling pathway
GT_A_84_P535389	-0.0795217	0.324071	0	0.0815164	0.618306	1.18055	1.35091	1.04992	0.0187591	137	187	85.7	256	252	257	AT5G41850	AT5G41850	alpha/beta-Hydrolases superfamily protein	hypothetical protein	Arabidopsis thaliana unknown protein (AT5G41850) mRNA, complete cds [NM_123550]	AGATTGGGAAGAAACACCTTGAAACAAAGGAGTTAACACAAGAGGAAGTCGAAGATGTCG	NM_123550	834190	chr5:16756810-16756751	TC381993	At.30203	AT5G41850	GO:0016787|GO:0008152|GO:0005575	GO:0016787=hydrolase activity	GO:0005575=cellular_component	GO:0008152=metabolic process
GT_A_84_P17660	-0.206149	1.04684	0	0.28023	1.60759	1.88801	1.93705	1.81088	0.0188627	2274.95	5594.82	1553.64	9213.27	7459.98	6994.36	AT4G33490	AT4G33490	Eukaryotic aspartyl protease family protein	aspartic-type endopeptidase	Arabidopsis thaliana aspartic-type endopeptidase (AT4G33490) mRNA, complete cds [NM_119503]	GGGTGGATGCCAGTGGATTGCGATGAACTTGCTTCACTAAAAGCAGCTCAAGTATATGAA	NM_119503	829486	chr4:16108846-16108787	TC370825	At.66571	AT4G33490	GO:0006508|GO:0004190|GO:0012505	GO:0004190=aspartic-type endopeptidase activity	GO:0012505=endomembrane system	GO:0006508=proteolysis
GT_At_Specific_00028430	0.263107	-0.759861	0	-0.165585	0.856473	1.36295	1.1772	1.13221	0.0189175	25.9473	13.1757	12.8	45.0988	42.7109	34.0306	AT1G26200.1	AT1G26200	TargetID: AT1G26200.1; Description: FUNCTIONS IN: molecular_function unknown; INVOLVED IN: biological_process unknown; LOCATED IN: integral to membrane; CONTAINS InterPro DOMAIN/s: Longevity assurance, LAG1/LAC1 (InterPro:IPR016439), TRAM, LAG1 and CLN8 h	AT1G26200	TargetID: AT1G26200.1; Description: FUNCTIONS IN: molecular_function unknown; INVOLVED IN: biological_process unknown; LOCATED IN: integral to membrane; CONTAINS InterPro DOMAIN/s: Longevity assurance, LAG1/LAC1 (InterPro:IPR016439), TRAM, LAG1 and CLN8 h	AAAGTCGCTAAAGACATTCGTTCTGATTCTGAAGGTGAAGATGATGAACACCAGGATTGA		3766796							GO:0005623~cell,GO:0016020~membrane,GO:0016021~integral to membrane,GO:0031224~intrinsic to membrane,GO:0044425~membrane part,GO:0044464~cell part,
GT_A_84_P18041	-0.3304	0.571848	0	0.0804828	1.05176	1.09741	1.4871	1.21209	0.0190538	1819.75	3509.49	1354.55	5464.34	3759.98	4464.19	AT1G32690	AT1G32690	unknown protein; FUNCTIONS IN: molecular_function unknown; INVOLVED IN: biological_process unknown; LOCATED IN: plasma membrane; EXPRESSED IN: 21 plant structures; EXPRESSED DURING: 11 growth stages; BEST Arabidopsis thaliana protein match is: unknown pro	hypothetical protein	Arabidopsis thaliana unknown protein (AT1G32690) mRNA, complete cds [NM_103003]	CTGGAATTTTCCGAGTCCGATCAAGGTTTTCCGGCAATCTCGAGTCTCGAAGATGATATT	NM_103003	840163	chr1:11821169-11821110	TC378807	At.43689	AT1G32690	GO:0003674|GO:0008150|GO:0005886	GO:0003674=molecular_function	GO:0005886=plasma membrane	GO:0008150=biological_process
GT_A_84_P22283	-0.469303	0	0.173933	-0.0984565	0.54157	0.795325	0.968041	0.768312	0.019232	252	360	233	585	465	475	ARV2	AT4G01510	Arv1-like protein	ARV2	Arabidopsis thaliana ARV2 (ARV2) mRNA, complete cds [NM_116381]	AGATGCTTAGCAGTGTGTTTCATTGCACACTCAATTAGATTCTTGGTGGATCAGATCTCT	NM_116381	826763	chr4:644107-644166	TC380410	At.34415	AT4G01510	GO:0006665|GO:0003674|GO:0016020|GO:0005783|GO:0016125	GO:0003674=molecular_function	GO:0016020=membrane|GO:0005783=endoplasmic reticulum	GO:0006665=sphingolipid metabolic process|GO:0016125=sterol metabolic process
GT_A_84_P857453	0	0.495298	-0.463374	0.0106414	1.01969	1.70477	2.11786	1.61411	0.0192994	14.3	20.8	6.14	33.4	35.8	43.2	CYP705A21	AT3G20120	cytochrome P450, family 705, subfamily A, polypeptide 21	AT3G20120.1	Arabidopsis thaliana CYP705A21; electron carrier/ heme binding / iron ion binding / monooxygenase/ oxygen binding (CYP705A21) mRNA, complete cds [NM_112903]	ATCTTTAAGGCTCATGACTTGAACATCTCATCTCGTGACAACCCGTTCAATCGATGATCC	NM_112903	821555	chr3:7024465-7024523	NP227167	At.38299	AT3G20120	GO:0019825|GO:0006118	GO:0019825=oxygen binding
GT_A_84_P51020	-0.179196	0.264769	0	0.0285241	0.443398	0.679632	0.692017	0.605016	0.019316	919	1290	616	1630	1280	1170	AT4G31150	AT4G31150	endonuclease V family protein	endonuclease V family protein	Arabidopsis thaliana endonuclease V family protein (AT4G31150) mRNA, complete cds [NM_202919]	GCAACTGGTAATTTGGTTGTTTGGGCACTGTATATTGGGAGATTTTGGGGTTCTCGACAA	NM_202919	829243	chr4:15143676-15143617	TC378933	At.43656	AT4G31150	GO:0004519|GO:0006281|GO:0005575	GO:0004519=endonuclease activity	GO:0005575=cellular_component	GO:0006281=DNA repair
GT_A_84_P787532	0	-0.612745	0.00364113	-0.203035	0.504396	1.23272	1.13299	0.956705	0.0193716	492	332	292	804	888	751	AT5G06270	AT5G06270	unknown protein; FUNCTIONS IN: molecular_function unknown; INVOLVED IN: biological_process unknown; LOCATED IN: chloroplast; EXPRESSED IN: 21 plant structures; EXPRESSED DURING: 11 growth stages; BEST Arabidopsis thaliana protein match is: unknown protein	AT5G06270.1	Arabidopsis thaliana unknown protein (AT5G06270) mRNA, complete cds [NM_120710]	AGTAGTGCTAATCACGCTCCACTCTAAAACCCGGAGAAGAAGGTAGGAGAAGGAAATTAG	NM_120710	830515	chr5:1913356-1913415	TC290841	At.32874	AT5G06270	GO:0008150|GO:0003674|GO:0009507	GO:0003674=molecular_function	GO:0009507=chloroplast	GO:0008150=biological_process
GT_A_84_P524941	0	-1.21777	0.35194	-0.288611	1.54309	2.54565	1.58995	1.8929	0.0194163	12.6	5.59	9.52	42.3	56.5	26.4	AT1G21320	AT1G21320	nucleotide binding;nucleic acid binding	nucleic acid binding / nucleotide binding	Arabidopsis thaliana nucleic acid binding / nucleotide binding (AT1G21320) mRNA, complete cds [NM_101984]	TTGTGACCCAAGATTCAAAACACAGGAGTGGAGATCCTACTGTTCTGTGTTTTGTTGATT	NM_101984	838729	chr1:7463342-7463186	TC390664	At.64837	AT1G21320	GO:0008150|GO:0000166|GO:0005575|GO:0003676	GO:0000166=nucleotide binding|GO:0003676=nucleic acid binding	GO:0005575=cellular_component	GO:0008150=biological_process
GT_At_Specific_00268583	-0.385177	0	0.899261	0.171361	1.46286	2.43038	1.97538	1.95621	0.0194311	7119.69	9594.85	10266.8	29527.6	38493.7	25448.8	AT5G25460.1	AT5G25460	TargetID: AT5G25460.1; Description: unknown protein ; Chromosomal Location: chr5:8863363-8865677; Gene Orientation: FORWARD; Next best Hit: AT5G28570.1(alignment length 23bp with 91.30%identity)	AT5G25460	TargetID: AT5G25460.1; Description: unknown protein ; Chromosomal Location: chr5:8863363-8865677; Gene Orientation: FORWARD; Next best Hit: AT5G28570.1(alignment length 23bp with 91.30%identity)	ATGCATCGTGTGGTCTTCTTTTATTTTCCTTAAACTGTCTTTGGTGTGTGTTGGATTTTA		832620							GO:0005618~cell wall,GO:0005623~cell,GO:0009505~plant-type cell wall,GO:0030312~external encapsulating structure,GO:0044464~cell part,
GT_A_84_P837063	0	0.433321	-0.0737448	0.119859	0.645034	0.896985	0.79293	0.778316	0.0194538	27.2	37.9	15.3	49	38.9	32.8	NFD4	AT1G31470	Major facilitator superfamily protein	AT1G31470.1	Arabidopsis thaliana NFD4 (NUCLEAR FUSION DEFECTIVE 4) (NFD4) mRNA, complete cds [NM_102886]	TTACTCTTCCCATCTCAAATCAGTTCTCGGAATTTCTCAGGTGAGGTTGAATTACCTCGC	NM_102886	840037	chr1:11264731-11264672	TC301367	At.48252	AT1G31470	GO:0005739|GO:0009651		GO:0005739=mitochondrion	GO:0009651=response to salt stress
GT_A_84_P843537	-0.299378	0	0.23456	-0.0216061	0.519201	0.651057	0.879178	0.683145	0.0195907	252	320	216	512	374	397	NP454648			NP454648	GB	AGGGAAAATTGACGCTGATGTCTTACAGCTGCTATGGAAGGTATTCTCTTCTTACGGATA	NP454648		chr2:3051853-3051794	NP454648
GT_A_84_P16086	-0.472165	0.305295	0	-0.0556235	0.891436	1.15664	1.82221	1.29009	0.0196986	140.996	249.387	115.789	417.97	334.879	481.385	AT1G52100	AT1G52100	Mannose-binding lectin superfamily protein	jacalin lectin family protein	Arabidopsis thaliana jacalin lectin family protein (AT1G52100) mRNA, complete cds [NM_104091]	ACCATTTGGACTCGAATCTGCGTTCAGCTTTATACTTGAGAAAGATGGGCACAAGATCGT	NM_104091	841640	chr1:19383417-19383358	TC367063	At.37669	AT1G52100	GO:0003674|GO:0008150|GO:0016020	GO:0003674=molecular_function	GO:0016020=membrane	GO:0008150=biological_process
GT_A_84_P22396	-0.119705	0.242794	0	0.0410296	0.620729	0.909893	0.473869	0.668164	0.0197259	1990	2640	1280	3830	3120	2090	scpl50	AT1G15000	serine carboxypeptidase-like 50	scpl50 (serine carboxypeptidase-like 50); serine-type carboxypeptidase	Arabidopsis thaliana scpl50 (serine carboxypeptidase-like 50); serine-type carboxypeptidase (scpl50) mRNA, complete cds [NM_101369]	GTTTTGGGGAAAGGATTGTTCGGTGGTAAAGATGTGAAGCAGACAACTTCGTCGAGCTTA	NM_101369	838065	chr1:5169873-5169932	TC367991	At.41945	AT1G15000	GO:0005773|GO:0004185|GO:0006508	GO:0004185=serine-type carboxypeptidase activity	GO:0005773=vacuole	GO:0006508=proteolysis
GT_A_84_P168393	-0.084146	0	0.43876	0.118205	0.656976	0.963736	1.11805	0.912919	0.019751	183.57	200.798	156.147	353.472	291.479	293.973	AT4G19045	AT4G19045	Mob1/phocein family protein	protein binding	Arabidopsis thaliana protein binding (AT4G19045) mRNA, complete cds [NM_001160781]	CATCCTCTTCACTCATGAGTTTGTTCTCATTGACAAGAAAGAACTCGCTCCTCTTCAAGA	NM_001160781	7922308	chr4:10438410-10438244	TC358403	At.43365	AT4G19045
GT_At_Specific_00233873	0	0.0643587	-0.628382	-0.188008	0.805766	0.671759	0.568463	0.681996	0.0197797	11.8448	12.78	4.53616	23.8529	14.4914	12.2254	AT4G32990.1	AT4G32990	TargetID: AT4G32990.1; Description: nucleotide binding ; Chromosomal Location: chr4:15920230-15922658; Gene Orientation: FORWARD; Next best Hit: AT2G26060.1(alignment length 60bp with 81.67%identity)	AT4G32990	TargetID: AT4G32990.1; Description: nucleotide binding ; Chromosomal Location: chr4:15920230-15922658; Gene Orientation: FORWARD; Next best Hit: AT2G26060.1(alignment length 60bp with 81.67%identity)	AAAGCACATGAAATGGATGTAAATTCGGTCCAATGGGCACCTGATAAGGAAAGCCGGTTG		829436						GO:0000166~nucleotide binding,GO:0005488~binding,	GO:0005623~cell,GO:0005834~heterotrimeric G-protein complex,GO:0005886~plasma membrane,GO:0016020~membrane,GO:0019897~extrinsic to plasma membrane,GO:0019898~extrinsic to membrane,GO:0032991~macromolecular complex,GO:0043234~protein complex,GO:0044425~membrane part,GO:0044459~plasma membrane part,GO:0044464~cell part,
GT_A_84_P15785	-0.517551	0.0101614	0	-0.16913	0.47841	0.713794	1.08006	0.757421	0.0199207	376.444	559.997	319.022	864.902	678.787	792.937	ATEXPA20	AT4G38210	expansin A20	ATEXPA20 (ARABIDOPSIS THALIANA EXPANSIN A20)	Arabidopsis thaliana ATEXPA20 (ARABIDOPSIS THALIANA EXPANSIN A20) (ATEXPA20) mRNA, complete cds [NM_119982]	TTACTCTCAAAGGCGGCAAAACCATTGCCTCTTATGATGTGGCTCCTCCGTATTGGCGCT	NM_119982	829977	chr4:17923072-17923013	TC372750	At.31190	AT4G38210	GO:0006949|GO:0009831|GO:0005576|GO:0080167|GO:0009828|GO:0009826|GO:0012505		GO:0005576=extracellular region|GO:0012505=endomembrane system	GO:0006949=syncytium formation|GO:0009831=plant-type cell wall modification involved in multidimensional cell growth|GO:0080167=response to karrikin|GO:0009828=plant-type cell wall loosening|GO:0009826=unidimensional cell growth
GT_A_84_P750336	-0.0569096	0.331081	0	0.0913906	0.547468	0.798821	1.04817	0.798154	0.0199508	1770	2390	1090	3100	2460	2650	AT1G17160	AT1G17160	pfkB-like carbohydrate kinase family protein	AT1G17160.1	Arabidopsis thaliana pfkB-type carbohydrate kinase family protein (AT1G17160) mRNA, complete cds [NM_001084082]	GGGTCCAAAGGATCTGCACTATTCATACAAGGGGAAAAACCAATCCAGCAGTCTATCATA	NM_001084082	838287	chr1:5868865-5868924	TC296882	At.18939	AT1G17160	GO:0019303|GO:0016301|GO:0006014|GO:0009507	GO:0016301=kinase activity	GO:0009507=chloroplast	GO:0019303=D-ribose catabolic process|GO:0006014=D-ribose metabolic process
GT_A_84_P854812	0	-4.05312e-05	0.590993	0.196984	1.05199	0.834394	1.10474	0.997039	0.020046	15.7	16.2	14	37.5	21.5	23.5	AA394469			AA394469	Rep: F1N18.1 protein - Arabidopsis thaliana (Mouse-ear cress), partial (5%) [TC396365]	GAATGTGCATTGTTGGGAACAAGAAGGGGAACCGGTCATTGAAGGAATAGGAACTTTTAT	AA394469		chr1:10492772-10492832	TC309490	At.43371
GT_A_84_P199044	0.120302	-0.638238	0	-0.172645	1.14145	0.956344	0.590979	0.896257	0.0200694	76.93	46.9224	41.8989	179.864	105.47	74.1981	AT1G63150	AT1G63150	Tetratricopeptide repeat (TPR)-like superfamily protein	pentatricopeptide (PPR) repeat-containing protein	Arabidopsis thaliana pentatricopeptide (PPR) repeat-containing protein (AT1G63150) mRNA, complete cds [NM_104993]	TAGGAGGAGTCTGAGGTTAACACACACGAGCTACAGAAGAAGATTTCAGACGTGTCATCA	NM_104993	842619	chr1:23421307-23421501	TC362506	At.26348	AT1G63150
GT_A_84_P761356	0	-0.312965	1.59004	0.425691	2.40391	3.02281	2.74107	2.7226	0.0202876	12.4	10.3	22.1	75.6	77.4	57.7	AT3G61898	AT3G61898	unknown protein; FUNCTIONS IN: molecular_function unknown; INVOLVED IN: biological_process unknown; LOCATED IN: mitochondrion; Has 35333 Blast hits to 34131 proteins in 2444 species: Archae - 798; Bacteria - 22429; Metazoa - 974; Fungi - 991; Plants - 531	AT3G61898.1	Arabidopsis thaliana unknown protein (AT3G61898) mRNA, complete cds [NM_001035838]	GAGTCTGACTCATGACAAGTTAGCATTCAGAGAGGCTAAATCTATTCCTGGTCATGATTA	NM_001035838	3769766	chr3:22933529-22933674	NP966998	At.63263	AT3G61898	GO:0005739		GO:0005739=mitochondrion
GT_A_84_P21915	-0.195738	0	1.54045	0.448236	2.20568	3.65077	3.63339	3.16328	0.0203508	649	767	1280	3950	7170	6420	ATEXPA11	AT1G20190	expansin 11	ATEXPA11 (ARABIDOPSIS THALIANA EXPANSIN 11)	Arabidopsis thaliana ATEXPA11 (ARABIDOPSIS THALIANA EXPANSIN 11) (ATEXPA11) mRNA, complete cds [NM_101872]	GTGCTACTAGAGTCTTTCTCAATGTTGTTCCTTCTTCTTGGTCTTTTGGACAGATTTATT	NM_101872	838608	chr1:6998841-6998782	TC375441	At.20255	AT1G20190	GO:0009831|GO:0005618|GO:0009828|GO:0009826		GO:0005618=cell wall	GO:0009831=plant-type cell wall modification involved in multidimensional cell growth|GO:0009828=plant-type cell wall loosening|GO:0009826=unidimensional cell growth
GT_A_84_P848702	-0.507026	0	0.154759	-0.117422	0.773491	0.57589	1.09438	0.814588	0.0204736	26.8	39.3	25.1	75	43.6	56.6	DBE1	AT1G03310	debranching enzyme 1	AT1G03310.2	Arabidopsis thaliana isoamylase, putative / starch debranching enzyme, putative (DBE1) mRNA, complete cds [NM_202022]	AAGAGCTGAGGCTGATGACCTGAAGAAGGTAACATCATATTCATTCAGGACAAAAGCAGG	NM_202022	839531	chr1:814229-814288	TC301820	At.24041	AT1G03310	GO:0005975|GO:0004556|GO:0019156|GO:0009507	GO:0004556=alpha-amylase activity|GO:0019156=isoamylase activity	GO:0009507=chloroplast	GO:0005975=carbohydrate metabolic process
GT_At_Specific_00213942	0	-0.333026	0.249611	-0.027805	0.536046	0.872715	0.681115	0.696625	0.0205309	351.539	287.972	247.421	587.209	494.366	392.301	AT4G16260.1	AT4G16260	TargetID: AT4G16260.1; Description: catalytic/ cation binding / hydrolase, hydrolyzing O-glycosyl compounds ; Chromosomal Location: chr4:9200010-9201552; Gene Orientation: REVERSE; Next best Hit: AT2G14605.1(alignment length 24bp with 95.83%identity)	AT4G16260	TargetID: AT4G16260.1; Description: catalytic/ cation binding / hydrolase, hydrolyzing O-glycosyl compounds ; Chromosomal Location: chr4:9200010-9201552; Gene Orientation: REVERSE; Next best Hit: AT2G14605.1(alignment length 24bp with 95.83%identity)	AATCGCTCTCTTTAGACAAAACAACATCCGACGTGTTAGACTCTACGATCCAAACCAAGC		827320						GO:0003824~catalytic activity,GO:0004553~hydrolase activity, hydrolyzing O-glycosyl compounds,GO:0005488~binding,GO:0016787~hydrolase activity,GO:0016798~hydrolase activity, acting on glycosyl bonds,GO:0043167~ion binding,GO:0043169~cation binding,	GO:0005618~cell wall,GO:0005623~cell,GO:0005886~plasma membrane,GO:0016020~membrane,GO:0030312~external encapsulating structure,GO:0044464~cell part,	GO:0005975~carbohydrate metabolic process,GO:0006950~response to stress,GO:0006970~response to osmotic stress,GO:0008152~metabolic process,GO:0009628~response to abiotic stimulus,GO:0009651~response to salt stress,GO:0044238~primary metabolic process,GO:0050896~response to stimulus,
GT_A_84_P510160	-0.0804591	0.686338	0	0.20196	1.06136	1.45181	1.88874	1.4673	0.0206477	13.1	23	8.2	33.3	29.1	35.7	AT3G03240	AT3G03240	alpha/beta-Hydrolases superfamily protein	esterase/lipase/thioesterase family protein	Arabidopsis thaliana esterase/lipase/thioesterase family protein (AT3G03240) mRNA, complete cds [NM_111194]	ATAGAGCTCGCGGATAAGCATACAAAACACGCATATATTAAGGAATCCGCACTACGACAA	NM_111194	821317	chr3:747260-747054	NP332492	At.41011	AT3G03240	GO:0008150|GO:0003824|GO:0012505	GO:0003824=catalytic activity	GO:0012505=endomembrane system	GO:0008150=biological_process
GT_A_84_P819847	-0.00637674	0.581728	0	0.191784	0.80137	1.14532	1.18781	1.04483	0.0207286	96.7	150	57.5	195	165	154	CPuORF40	AT5G64340;AT5G64342;AT5G64343;AT5G64341	[AT5G64340, sequence-specific DNA binding transcription factors;transcription regulators];[AT5G64342, conserved peptide upstream open reading frame 39];[AT5G64343, conserved peptide upstream open reading frame 38];[AT5G64341, conserved peptide upstream op	AT5G64340.1	Arabidopsis thaliana CPuORF40 (Conserved peptide upstream open reading frame 40) (CPuORF40) mRNA, complete cds [NM_001126018]	AGAAAACAGCATGTGTATTGCCGTATACCGTAAAGTTTTGAGCTTGAATCTGTATTGCCG	NM_001126018	836555	chr5:25749989-25749930	TC289167	At.49218	AT5G64340;AT5G64342;AT5G64343;AT5G64341	GO:0003700|GO:0030528|GO:0005634|GO:0009826	GO:0003700=sequence-specific DNA binding transcription factor activity	GO:0005634=nucleus	GO:0009826=unidimensional cell growth
GT_A_84_P13158	-0.0956736	0.277962	0	0.0607627	0.85018	2.21308	2.0359	1.69972	0.0207301	265.499	354.949	167.952	589.178	1010.25	809.728	SNRK2.5	AT5G63650	SNF1-related protein kinase 2.5	SNRK2.5 (SNF1-RELATED PROTEIN KINASE 2.5); kinase	Arabidopsis thaliana SNRK2.5 (SNF1-RELATED PROTEIN KINASE 2.5); kinase (SNRK2.5) mRNA, complete cds [NM_125760]	CGTACTACAAGAGAGAAACCCCAAGCTTTTCCCTCCAAAGCGTAGAGGACATAATGAAGA	NM_125760	836485	chr5:25481890-25481831	TC368880	At.28988	AT5G63650	GO:0009651|GO:0016301|GO:0005634|GO:0006970	GO:0016301=kinase activity	GO:0005634=nucleus	GO:0009651=response to salt stress|GO:0006970=response to osmotic stress
GT_A_84_P826328	0	-0.121506	0.0917735	-0.00991074	1.03032	0.401883	1.10071	0.844307	0.0207482	136	129	85.8	320	138	203	AT3G53100	AT3G53100	GDSL-like Lipase/Acylhydrolase superfamily protein	AT3G53100.1	Arabidopsis thaliana GDSL-motif lipase/hydrolase family protein (AT3G53100) mRNA, complete cds [NM_115170]	TAACACGACAGCTGAGCTATTACAGGGCGTATCAAAATAGAGTAACGAGAATGATCGGGA	NM_115170	824476	chr3:19696940-19696881	TC297720	At.35226	AT3G53100	GO:0006629|GO:0004091|GO:0012505	GO:0004091=carboxylesterase activity	GO:0012505=endomembrane system	GO:0006629=lipid metabolic process
GT_A_84_P14933	-0.293465	0	1.01824	0.24159	1.53521	2.43328	2.03293	2.00047	0.0207556	6499.72	8219.85	9551.63	26597	33043.6	22689.2	AT5G25460	AT5G25460	Protein of unknown function, DUF642	hypothetical protein	Arabidopsis thaliana unknown protein (AT5G25460) mRNA, complete cds [NM_122456]	TTTCGACCCGATCAAGAATTATGTTCTACAGCACTTTCTATGCCATGAGGAGCGATGATT	NM_122456	832620	chr5:8865273-8865332	TC393246	At.19291	AT5G25460	GO:0003674|GO:0009505|GO:0080167	GO:0003674=molecular_function	GO:0009505=plant-type cell wall	GO:0080167=response to karrikin
GT_A_84_P15891	-0.548929	0	0.116414	-0.144172	0.53999	1.14859	0.882224	0.856936	0.0207917	297.466	449.065	279.285	728.932	740.976	558.299	AHK2	AT5G35750	histidine kinase 2	AHK2 (ARABIDOPSIS HISTIDINE KINASE 2); cytokinin receptor/ osmosensor/ protein histidine kinase	Arabidopsis thaliana AHK2 (ARABIDOPSIS HISTIDINE KINASE 2); cytokinin receptor/ osmosensor/ protein histidine kinase (AHK2) mRNA, complete cds [NM_122966]	ATCAAAACCGTTTGAAGAGGAAGTGCTCTACACAGCGGTAGCAAGATTCTTTGAACCTTG	NM_122966	833552	chr5:13911806-13911747	TC401193	At.23233	AT5G35750	GO:0009651|GO:0004673|GO:0009736|GO:0016020|GO:0010271|GO:0009414|GO:0009737|GO:0006970|GO:0048831|GO:0010029|GO:0009884|GO:0005034	GO:0004673=protein histidine kinase activity|GO:0009884=cytokinin receptor activity|GO:0005034=osmosensor activity	GO:0016020=membrane	GO:0009651=response to salt stress|GO:0009736=cytokinin mediated signaling pathway|GO:0010271=regulation of chlorophyll catabolic process|GO:0009414=response to water deprivation|GO:0009737=response to abscisic acid stimulus|GO:0006970=response to osmotic
GT_A_84_P792126	-0.076519	0	0.202138	0.041873	0.895068	0.412286	0.622049	0.643134	0.0208818	965	1050	693	2180	1040	1090	AT4G39190	AT4G39190	unknown protein; BEST Arabidopsis thaliana protein match is: unknown protein (TAIR:AT2G21560.1); Has 5536 Blast hits to 3562 proteins in 401 species: Archae - 12; Bacteria - 497; Metazoa - 1363; Fungi - 374; Plants - 149; Viruses - 22; Other Eukaryotes -	AT4G39190.1	Arabidopsis thaliana unknown protein (AT4G39190) mRNA, complete cds [NM_120079]	TTGGAGAAGAGTTCTTGTGGAAGATTGAAGAGATCAGAGACAGATGCATCTGCTGAGAGA	NM_120079	830074	chr4:003384883-003384824	TC292214	At.64217	AT4G39190	GO:0008150|GO:0003674|GO:0005575	GO:0003674=molecular_function	GO:0005575=cellular_component	GO:0008150=biological_process
GT_At_Specific_00267084	0	-1.66169	0.538323	-0.374457	3.0529	2.29604	1.83968	2.39621	0.0210052	16.5	5.38136	14.1859	157.744	62.2331	41.1047	AT5G24200.1	AT5G24200	TargetID: AT5G24200.1; Description: triacylglycerol lipase ; Chromosomal Location: chr5:8203003-8205793; Gene Orientation: FORWARD; Next best Hit: AT1G49550.1(alignment length 16bp with 100.00%identity)	AT5G24200	TargetID: AT5G24200.1; Description: triacylglycerol lipase ; Chromosomal Location: chr5:8203003-8205793; Gene Orientation: FORWARD; Next best Hit: AT1G49550.1(alignment length 16bp with 100.00%identity)	ACAAACTATGGCTTGTGATGTTCAGCTTAACATTCGTATCGCCTTCGAGAACCTCTACCG		832487						GO:0003824~catalytic activity,GO:0004091~carboxylesterase activity,GO:0004806~triacylglycerol lipase activity,GO:0016298~lipase activity,GO:0016787~hydrolase activity,GO:0016788~hydrolase activity, acting on ester bonds,		GO:0006629~lipid metabolic process,GO:0008152~metabolic process,GO:0044238~primary metabolic process,
GT_A_84_P822174	0.165257	-0.411395	0	-0.0820462	0.775509	0.872677	0.457449	0.701878	0.0210063	55.5	38.4	29.3	97.6	69.6	47.3	SERK2	AT1G34210	somatic embryogenesis receptor-like kinase 2	AT1G34210.1	Arabidopsis thaliana SERK2 (SOMATIC EMBRYOGENESIS RECEPTOR-LIKE KINASE 2); kinase (SERK2) mRNA, complete cds [NM_103144]	TTGCCTCTTCTAACATGGAAGGTGATGCACTGCACAGTTTGAGAGCTAATCTAGTTGATC	NM_103144	840320	chr1:12459132-12459599	TC282876	At.11393	AT1G34210	GO:0009556|GO:0016301|GO:0010152|GO:0012505	GO:0016301=kinase activity	GO:0012505=endomembrane system	GO:0009556=microsporogenesis|GO:0010152=pollen maturation
GT_A_84_P851116	0	-0.0338645	0.325945	0.0973603	0.599939	1.15843	0.764729	0.841033	0.0210097	126	127	93.5	220	216	149	AT2G46780			AT2G46780.1	Arabidopsis thaliana RNA binding / nucleic acid binding / nucleotide binding (AT2G46780) mRNA, complete cds [NM_130244]	GCCAGAAGAAGGGACAAGGTTCATTGTACACTAACTCATCATCAAATCTCTCCAACAACG	NM_130244	819291	chr2:19238131-19238190	TC305966	At.22279		GO:0008150|GO:0003723|GO:0005575	GO:0003723=RNA binding	GO:0005575=cellular_component	GO:0008150=biological_process
GT_A_84_P14483	0	-0.390976	0.459157	0.022727	0.826102	1.07472	1.0075	0.969439	0.0210422	353.91	278.5	288.028	722.814	572.5	495.209	ATCSLC08	AT2G24630	Glycosyl transferase family 2 protein	ATCSLC08; cellulose synthase/ transferase, transferring glycosyl groups	Arabidopsis thaliana ATCSLC08; cellulose synthase/ transferase, transferring glycosyl groups (ATCSLC08) mRNA, complete cds [NM_128024]	TGCAGCAGTTAGGAGTCTTTTGGCCTCACAAGGAGTACATTTCTACTTCCTATTGTTCCA	NM_128024	816999	chr2:10471672-10471613	TC360503	At.39129	AT2G24630	GO:0008150|GO:0016759|GO:0016757|GO:0005575	GO:0016759=cellulose synthase activity|GO:0016757=transferase activity, transferring glycosyl groups	GO:0005575=cellular_component	GO:0008150=biological_process
GT_A_84_P855388	-0.148433	0	0.653702	0.168423	3.52727	1.61966	2.17753	2.44149	0.0211903	3.41	3.9	3.52	50.2	8.92	11.9				TC309813	Unknown	TCATTGAAGTCACGATTGAAACCGATACAATGTAGAGGAAGGAGACTGTGAATGCTGCTG	GT_A_84_P855388		chr3:10461532-10461473	TC309813
GT_A_84_P174801	-0.0203819	0.339908	0	0.106509	0.559336	0.973444	0.667095	0.733292	0.0212394	561.999	744.426	337.437	967.61	859.545	629.936	AT3G09690	AT3G09690	alpha/beta-Hydrolases superfamily protein	hydrolase, alpha/beta fold family protein	Arabidopsis thaliana hydrolase, alpha/beta fold family protein (AT3G09690) mRNA, complete cds [NM_111803]	CGGTAGAGTTATTGGAACAAAGAACGGAAACCCATAGACCGGATCAACCAAAGACAGGTT	NM_111803	820126	chr3:2974498-2974557	TC376696	At.40057	AT3G09690	GO:0008150|GO:0016787|GO:0005575	GO:0016787=hydrolase activity	GO:0005575=cellular_component	GO:0008150=biological_process
GT_A_84_P848008	-0.455343	0	0.683603	0.0760867	1.12168	1.5033	1.70836	1.44445	0.0214107	135	191	176	464	403	421	SCPL51			AT2G27920.1	Arabidopsis thaliana SCPL51 (SERINE CARBOXYPEPTIDASE-LIKE 51); serine-type carboxypeptidase (SCPL51) mRNA, complete cds [NM_128351]	ACAAAAACCAGACTTTAAACCAAAGCCCTCTCTTCATTGTTGCTGAAATCTATGGTGGCA	NM_128351	817336	chr2:11895222-11895163	TC300629	At.21190		GO:0005739|GO:0004185|GO:0006508|GO:0012505	GO:0004185=serine-type carboxypeptidase activity	GO:0005739=mitochondrion|GO:0012505=endomembrane system	GO:0006508=proteolysis
GT_A_84_P826192	0.227376	0	-0.551071	-0.107898	0.612447	0.98769	0.918722	0.83962	0.0214173	113	99.6	39	170	147	127	TA42106_3702			TA42106_3702	Unknown	ATTTTCTTACTTGGGCTTGTTGGATTGCTGGTTGTAAAGGTATTGCATACAGTTCCCCAA	TA42106_3702		chr5:16101367-16101226	TC306825
GT_A_84_P17334	0	0.517452	-0.776624	-0.0863906	1.07561	1.9473	1.79922	1.60738	0.0215439	67.699	99.995	23.3947	164.371	200.512	163.988	CYP710A1	AT2G34500	cytochrome P450, family 710, subfamily A, polypeptide 1	CYP710A1 (cytochrome P450, family 710, subfamily A, polypeptide 1); C-22 sterol desaturase/ oxygen binding	Arabidopsis thaliana CYP710A1 (cytochrome P450, family 710, subfamily A, polypeptide 1); C-22 sterol desaturase/ oxygen binding (CYP710A1) mRNA, complete cds [NM_129002]	TTCTTGATTCAGAGCCAGAGGTGCTGAACAGAGTAAGAGAAGAAGTAGCCAAGATCTGGT	NM_129002	818013	chr2:14540271-14540212	TC363322	At.27806	AT2G34500	GO:0019825|GO:0000249|GO:0012505|GO:0055114	GO:0019825=oxygen binding|GO:0000249=C-22 sterol desaturase activity	GO:0012505=endomembrane system	GO:0055114=oxidation-reduction process
GT_A_84_P20398	-0.317555	0	0.231071	-0.0288281	0.689726	1.44087	0.843241	0.99128	0.021627	203.647	261.878	176.341	471.576	529.15	316.899	AT4G03140	AT4G03140	NAD(P)-binding Rossmann-fold superfamily protein	binding / catalytic/ oxidoreductase	Arabidopsis thaliana binding / catalytic/ oxidoreductase (AT4G03140) mRNA, complete cds [NM_116548]	TGTTAAATGGAGAGGTTTGTGAACCAACCGATGTAGCTAATGCAGCGGTGTATCTCGCTT	NM_116548	828065	chr4:1393502-1393561	TC388738	At.34223	AT4G03140	GO:0005488|GO:0008152|GO:0016491|GO:0005575|GO:0003824|GO:0055114	GO:0005488=binding|GO:0016491=oxidoreductase activity|GO:0003824=catalytic activity	GO:0005575=cellular_component	GO:0008152=metabolic process|GO:0055114=oxidation-reduction process
GT_A_84_P11815	-0.053935	0.230861	0	0.0589754	0.618054	1.42648	1.62022	1.22159	0.0218967	76.5244	96.1967	47.0282	140.456	163.988	169.974	VDAC5	AT3G49920	voltage dependent anion channel 5	VDAC5 (VOLTAGE DEPENDENT ANION CHANNEL 5); voltage-gated anion channel	Arabidopsis thaliana VDAC5 (VOLTAGE DEPENDENT ANION CHANNEL 5); voltage-gated anion channel (VDAC5) mRNA, complete cds [NM_114852]	CTCAGGTGAGATTGATACCAAGACATTAGACAAGTACCCAAGGTTAGGTCTCTCGCTTTC	NM_114852	824154	chr3:18505908-18505849	TC381797	At.53862	AT3G49920	GO:0006820|GO:0005741|GO:0008308|GO:0055085	GO:0008308=voltage-gated anion channel activity	GO:0005741=mitochondrial outer membrane	GO:0006820=anion transport|GO:0055085=transmembrane transport
GT_A_84_P15595	0	-0.605272	0.775813	0.0568468	1.86307	1.57876	1.36443	1.60209	0.0220429	52.0892	35.3321	52.7973	218.293	119.499	93.3452	AT3G49970	AT3G49970	Phototropic-responsive NPH3 family protein	phototropic-responsive protein, putative	Arabidopsis thaliana phototropic-responsive protein, putative (AT3G49970) mRNA, complete cds [NM_114857]	ATTAACCCTTTTGGCCTCAAACAAGGACAAACCAAACAACCTAAAAGCAGAAGACACTCT	NM_114857	824159	chr3:18527284-18527225	TC366636	At.53863	AT3G49970	GO:0009416|GO:0004871|GO:0012505	GO:0004871=signal transducer activity	GO:0012505=endomembrane system	GO:0009416=response to light stimulus
GT_A_84_P814601	-0.0188603	0	0.400435	0.127192	0.796	0.546386	0.744988	0.695791	0.022097	26.4	27.6	20.9	53.5	30	31.2	AT4G25360	AT4G25360	TRICHOME BIREFRINGENCE-LIKE 18	AT4G25360.1	Arabidopsis thaliana unknown protein (AT4G25360) mRNA, complete cds [NM_118668]	TGGCTTTTGGTTCTCCTAGGAATAATTCTATATTAGCTGCGGCTGGATTTCCTCGGAAAG	NM_118668	828639	chr4:12970198-12970257	TC284139	At.28416	AT4G25360	GO:0008150			GO:0008150=biological_process
GT_A_84_P585099	0	-0.280953	1.39327	0.370771	2.98028	2.44247	2.0443	2.48902	0.0222626	83.6	71	130	760	349	240	AT5G24200	AT5G24200	alpha/beta-Hydrolases superfamily protein	triacylglycerol lipase	Arabidopsis thaliana triacylglycerol lipase (AT5G24200) mRNA, complete cds [NM_122326]	TCGGCCATCGTGATGGTGAACACAATCATATCACCGGATTTTCAGACAGATCATGGGATT	NM_122326	832487	chr5:8205513-8205572	TC394848	At.54969	AT5G24200	GO:0006629|GO:0004806|GO:0005575	GO:0004806=triglyceride lipase activity	GO:0005575=cellular_component	GO:0006629=lipid metabolic process
GT_A_84_P15178	-0.754215	0	0.291784	-0.154144	1.47662	0.789679	1.38441	1.2169	0.0223596	1163.18	2024.5	1421.83	6290	2604.76	3564.91	DBE1	AT1G03310	debranching enzyme 1	isoamylase, putative / starch debranching enzyme, putative	Arabidopsis thaliana isoamylase, putative / starch debranching enzyme, putative (DBE1) mRNA, complete cds [NM_202022]	TTGTAGCAGAAGAACCGTTGCAGCAACTGGTTGTGTATGAGATGAAGCCGTACAGTTGTA	NM_202022	839531	chr1:816532-816591	TC360053	At.24041	AT1G03310	GO:0010021|GO:0005975|GO:0004556|GO:0019156|GO:0009507	GO:0004556=alpha-amylase activity|GO:0019156=isoamylase activity	GO:0009507=chloroplast	GO:0010021=amylopectin biosynthetic process|GO:0005975=carbohydrate metabolic process
GT_A_84_P211478	0	0.162623	-0.421551	-0.0863091	0.473931	0.819115	0.627177	0.640074	0.022364	2000	2310	884	3200	2710	2150	AT5G42320	AT5G42320	Zn-dependent exopeptidases superfamily protein	metallocarboxypeptidase/ zinc ion binding	Arabidopsis thaliana metallocarboxypeptidase/ zinc ion binding (AT5G42320) mRNA, complete cds [NM_123597]	TTCTGTTCCAGGATAGCGAAGAGCAAGTATAGTAGAAACTCCATGCCTGTCTTGCCATGA	NM_123597	834237	chr5:16918710-16918651		At.49121	AT5G42320	GO:0016020|GO:0006508|GO:0008270|GO:0004181	GO:0008270=zinc ion binding|GO:0004181=metallocarboxypeptidase activity	GO:0016020=membrane	GO:0006508=proteolysis
GT_A_84_P757000	-0.133401	0.282464	0	0.0496877	0.478413	0.634076	0.883466	0.665318	0.0223869	693	954	450	1220	906	976	AT2G40640	AT2G40640	RING/U-box superfamily protein	AT2G40640.2	Arabidopsis thaliana unknown protein (AT2G40640) mRNA, complete cds [NM_001036443]	TCTTGGCTCTAACTCGTAGAAAGCAAATATCTGTGGCTGCAGAAATCAGCATCTGTAATT	NM_001036443	818659	chr2:16968412-16968353	TC287697	At.44720	AT2G40640
GT_A_84_P850199	-0.253253	0	0.240042	-0.00440375	0.439512	0.750713	0.621059	0.603762	0.0226171	8.7	10.7	7.25	16.2	13.4	11.1	TC392633			TC304600	Rep: F4H5.2 protein - Arabidopsis thaliana (Mouse-ear cress), complete [TC392633]	GTTGTTGGTACTCGTCTACTCACAAAAAGGTCTGATGCCTACTCCAGTACTCCAATACCT	TC392633		chr1:2123562-2123503	TC304600			GO:0005739		GO:0005739=mitochondrion
GT_A_84_P753500	0	0.625071	-0.147565	0.159169	0.969966	0.9963	1.25637	1.07421	0.0226607	84.2	134	45	190	129	140	AT1G51645	AT1G51645	other RNA	AT1G51645.1	Arabidopsis thaliana (AT1G51645) otherRNA [NR_022232]	CTGAGAAAACCGGCTTCTCTTGGAGAATCCGCTTGAATTCTGTTTCAAGATTCTTCAGCG	NR_022232	5007790	chr1:19154936-19154995		At.71109	AT1G51645
GT_A_84_P836259	-0.0527058	0	0.183471	0.0435885	0.564919	0.768278	1.30508	0.879424	0.02273	18.5	19.8	12.9	32.7	25.1	33	TA52379_3702			TA52379_3702	Unknown	TAAATAATCTCCATTGAGCTTGATCTTTCATCGCATTACTGCTACAACTGCTCCGTGGGA	TA52379_3702		chr5:23511160-23511101
GT_A_84_P513248	-0.111598	0	0.0646353	-0.0156542	0.605806	1.64223	1.80912	1.35238	0.0227347	444	495	297	841	1150	1170	AT5G53020	AT5G53020	Ribonuclease P protein subunit P38-related	hypothetical protein	Arabidopsis thaliana unknown protein (AT5G53020) mRNA, complete cds [NM_124681]	AAGTGCAAAGAGGTCTTGAGGTTAGGATATCCCGATGCATAGGTGATCTTGAAGGGACAT	NM_124681	835381	chr5:21502117-21502176	TC361885	At.29579	AT5G53020	GO:0008150			GO:0008150=biological_process
GT_A_84_P12879	0.232151	0	-0.13855	0.0312004	0.408137	0.880694	0.903549	0.730794	0.0227587	2304.99	2024.94	1055.36	2999.85	2775	2555	AT1G29120	AT1G29120	Hydrolase-like protein family	hypothetical protein	Arabidopsis thaliana unknown protein (AT1G29120) mRNA, complete cds [NM_202206]	GGAGTTATTGCACACGTTGCAGATAGTATAAAACAGCAAGAGTCTTCCACGTTTATTACC	NM_202206	839787	chr1:10178072-10178131	TC364680	At.40802	AT1G29120	GO:0003674|GO:0008150|GO:0009507	GO:0003674=molecular_function	GO:0009507=chloroplast	GO:0008150=biological_process
GT_A_84_P23571	-1.16796	0	0.155911	-0.337349	1.26133	1.01622	1.34083	1.20612	0.0228031	361	837	535	2240	1260	1430	AT5G66080	AT5G66080	Protein phosphatase 2C family protein	protein phosphatase 2C family protein / PP2C family protein	Arabidopsis thaliana protein phosphatase 2C family protein / PP2C family protein (AT5G66080) mRNA, complete cds [NM_126006]	AGCCTCCTCTCTTAAAACCCCTTCTGTTTCTATCCGTGGTGGTGGTATCACTTTACCTAA	NM_126006	836740	chr5:26423646-26423587	TC365499	At.27294	AT5G66080	GO:0008287|GO:0006470|GO:0004722|GO:0003824	GO:0004722=protein serine/threonine phosphatase activity|GO:0003824=catalytic activity	GO:0008287=protein serine/threonine phosphatase complex	GO:0006470=protein dephosphorylation
GT_A_84_P15292	-0.0751047	0	0.474205	0.133033	0.649335	0.988037	1.04051	0.892627	0.0228208	1189.83	1293.37	1030.78	2264.73	1909.35	1794.44	AT1G13460	AT1G13460	Protein phosphatase 2A regulatory B subunit family protein	serine/threonine protein phosphatase 2A (PP2A) regulatory subunit B', putative	Arabidopsis thaliana serine/threonine protein phosphatase 2A (PP2A) regulatory subunit B', putative (AT1G13460) mRNA, complete cds [NM_202087]	AACGTGAGGCAACGTGGAAACGGTTGGAAGAAATTGGTAATCAAAAGCAAAAGAGTTCAT	NM_202087	837906	chr1:4618116-4618175	TC367885	At.42029	AT1G13460	GO:0007165|GO:0008601|GO:0000159|GO:0005777	GO:0008601=protein phosphatase type 2A regulator activity	GO:0000159=protein phosphatase type 2A complex|GO:0005777=peroxisome	GO:0007165=signal transduction
GT_A_84_P856245	-0.355647	0	0.148848	-0.068933	0.987207	0.95806	0.413477	0.786248	0.0232621	23.1	30.5	19.4	67.5	44.1	27.4	AT1G16690	AT1G16690	Enhancer of polycomb-like transcription factor protein	AT1G16690.1	Arabidopsis thaliana transcription factor-related (AT1G16690) mRNA, complete cds [NM_101529]	TAGACTACACGCAAGAAGAATGCAGCAGAGAGAAAACAATGCGCATCATTTGAGAAGCTG	NM_101529	838238	chr1:5708205-5708367	TC310344	At.41874	AT1G16690	GO:0003700|GO:0045449	GO:0003700=sequence-specific DNA binding transcription factor activity		GO:0045449=regulation of transcription, DNA-dependent
GT_A_84_P143149	0	-0.297396	0.223098	-0.024766	0.798517	1.37099	0.63802	0.935842	0.0232784	1209.34	1015.43	835.659	2423.14	2402.25	1309.85	PDLP3	AT2G33330	plasmodesmata-located protein 3	PDLP3 (PLASMODESMATA-LOCATED PROTEIN 3)	Arabidopsis thaliana PDLP3 (PLASMODESMATA-LOCATED PROTEIN 3) (PDLP3) mRNA, complete cds [NM_128893]	TATTTTTGAGAGGTGGAAATTGTGGTGGGATGGATGAAGAAGAGCTGGGACCATTTTAAA	NM_128893	817896	chr2:14123044-14122985	TC371281	At.22255	AT2G33330	GO:0003674|GO:0010497|GO:0009506	GO:0003674=molecular_function	GO:0009506=plasmodesma	GO:0010497=plasmodesmata-mediated intercellular transport
GT_A_84_P11569	-1.1432	0	0.372049	-0.25705	2.10213	1.98293	1.09684	1.7273	0.0233087	281	640.429	475.514	3069.74	1884.2	923.922	ATEXPA8	AT2G40610	expansin A8	ATEXPA8 (ARABIDOPSIS THALIANA EXPANSIN A8)	Arabidopsis thaliana ATEXPA8 (ARABIDOPSIS THALIANA EXPANSIN A8) (ATEXPA8) mRNA, complete cds [NM_129623]	GACAAAACTGGCAGAGCAATTCATACATGAACGACCAAAGCCTTTCCTTCCAGGTAACGA	NM_129623	818656	chr2:16949266-16949207	TC374474	At.70279	AT2G40610	GO:0006949|GO:0009831|GO:0005576|GO:0009828|GO:0009826|GO:0012505		GO:0005576=extracellular region|GO:0012505=endomembrane system	GO:0006949=syncytium formation|GO:0009831=plant-type cell wall modification involved in multidimensional cell growth|GO:0009828=plant-type cell wall loosening|GO:0009826=unidimensional cell growth
GT_A_84_P534779	0	-0.000647068	0.549589	0.182981	0.869483	0.803392	0.852302	0.841726	0.0233142	38.2	39.4	33.1	80.4	51.2	48	ATRECQ4B	AT1G60930	RECQ helicase L4B	ATRECQ4B (ARABIDOPSIS RECQ HELICASE L4B); ATP binding / ATP-dependent helicase/ DNA helicase/ catalytic/ helicase/ nucleic acid binding / nucleotide binding	Arabidopsis thaliana ATRECQ4B (ARABIDOPSIS RECQ HELICASE L4B); ATP binding / ATP-dependent helicase/ DNA helicase/ catalytic/ helicase/ nucleic aci_ (ATRECQ4B) mRNA, complete cds [NM_104773]	TGTTGACAGCCTTGAAAAATCTTCGGACTGATATTGTCAAAGAATCGCCAGATTTAGTCA	NM_104773	842384	chr1:22431622-22431563	NP305729	At.36565	AT1G60930	GO:0005622|GO:0008026|GO:0043140|GO:0000166|GO:0004386|GO:0006310|GO:0003676|GO:0003824|GO:0005524|GO:0003678	GO:0008026=ATP-dependent helicase activity|GO:0043140=ATP-dependent 3'-5' DNA helicase activity|GO:0000166=nucleotide binding|GO:0004386=helicase activity|GO:0003676=nucleic acid binding|GO:0003824=catalytic activity|GO:0005524=ATP binding|GO:0003678=DNA	GO:0005622=intracellular	GO:0006310=DNA recombination
GT_A_84_P17394	-0.0893755	0.146	0	0.0188748	0.401911	1.02465	0.692297	0.706285	0.023371	6029.79	7324.62	3797.77	9764.43	10023.5	7214.71	AT3G14240	AT3G14240	Subtilase family protein	subtilase family protein	Arabidopsis thaliana subtilase family protein (AT3G14240) mRNA, complete cds [NM_112282]	AAGTTGTCACCAGGAGCGACAAATGTGGAGACTGGTCATATAGTTTGGTCAGATGGGAAA	NM_112282	820644	chr3:4741744-4741685	TC360079	At.21352	AT3G14240	GO:0004252|GO:0006508|GO:0043086|GO:0012505|GO:0042802	GO:0004252=serine-type endopeptidase activity|GO:0042802=identical protein binding	GO:0012505=endomembrane system	GO:0006508=proteolysis|GO:0043086=negative regulation of catalytic activity
GT_A_84_P767648	-0.434012	0.130449	0	-0.101188	0.991899	0.428216	0.84441	0.754841	0.0234397	92.4	141	73.9	286	129	156	AT5G47900	AT5G47900	Protein of unknown function (DUF1624)	AT5G47900.1	Arabidopsis thaliana unknown protein (AT5G47900) mRNA, complete cds [NM_001161294]	GCAGTTGGAATGCTTGACCGTATGTTTCTAGGAATCCAGCATTTGTACAGAAAACCTGTA	NM_001161294	834841	chr5:19410883-19410942	NP237040	At.55424	AT5G47900	GO:0008150|GO:0003674	GO:0003674=molecular_function		GO:0008150=biological_process
GT_A_84_P730098	-0.397877	0.310458	0	-0.0291395	0.893678	0.953798	0.581244	0.809574	0.0234873	50	84.3	39	141	98	68.6	AK229047				Arabidopsis thaliana mRNA for hypothetical protein, complete cds, clone: RAFL16-34-F05 [AK229047]	GTTTGAGCATAGAGGGATACAATCGGAAACAGAGCAAGTACCACCGGAATCAGAAAGGAT	AK229047		chr3:3426459-3426518		At.68728
GT_A_84_P835924	0.498347	0	-0.055234	0.147704	0.669827	0.985125	1.04776	0.900903	0.0235059	53.8	39.3	21.7	69.8	57.9	54.8	AT3G18770	AT3G18770	Autophagy-related protein 13	AT3G18770.1	Arabidopsis thaliana unknown protein (AT3G18770) mRNA, complete cds [NM_112763]	GTTGAGTATGATGATATTACAGATCGGAATAGCAGACCAGGGTCGATTGACCACAGAGGA	NM_112763	821408	chr3:6460953-6460374	TC295355	At.38496	AT3G18770	GO:0009507		GO:0009507=chloroplast
GT_A_84_P796845	0	-0.401253	0.645701	0.0814829	1.75923	1.03509	1.40132	1.39855	0.0235396	7.18	5.61	6.65	28	11.3	13.2	SAR1	AT1G33410	SUPPRESSOR OF AUXIN RESISTANCE1	AT1G33410.1	Arabidopsis thaliana SAR1 (suppressor of auxin resistance1) (SAR1) mRNA, complete cds [NM_103066]	TGGTGAGGCATTATCTGATATCTGTAGTTCTATCCTCGTCCAAGCCACTTCTCAGTTTGT	NM_103066	840234	chr1:12115395-12115336	TC297493	At.27523	AT1G33410	GO:0032502|GO:0031965|GO:0006406|GO:0009733		GO:0031965=nuclear membrane	GO:0032502=developmental process|GO:0006406=mRNA export from nucleus|GO:0009733=response to auxin stimulus
GT_A_84_P717103	0	-0.0654478	0.136383	0.0236451	0.648302	0.577219	1.26581	0.830442	0.0235717	14.4	14.2	9.37	26	16.5	24.1	OEP16-3			mitochondrial import inner membrane translocase subunit Tim17/Tim22/Tim23 family protein	BP659025 RAFL19 Arabidopsis thaliana cDNA clone RAFL19-37-N17 3', mRNA sequence [BP659025]	AAGTCGCTCTCAAGAAAACAAGAAGAAACAAGAGCAAAGAGTATCATGATATCACATATC	BP659025	818821	chr2:17591736-17591676		At.67859		GO:0005739|GO:0005744|GO:0015450|GO:0009527|GO:0016020|GO:0008565|GO:0015031|GO:0045271|GO:0009507	GO:0015450=P-P-bond-hydrolysis-driven protein transmembrane transporter activity|GO:0008565=protein transporter activity	GO:0005739=mitochondrion|GO:0005744=mitochondrial inner membrane presequence translocase complex|GO:0009527=plastid outer membrane|GO:0016020=membrane|GO:0045271=respiratory chain complex I|GO:0009507=chloroplast	GO:0015031=protein transport
GT_A_84_P21659	0	-0.196257	0.137422	-0.0196117	0.443492	1.24164	1.1763	0.953812	0.0236218	4730	4260	3080	7410	8590	7440	AT1G55360	AT1G55360	Protein of Unknown Function (DUF239)	hypothetical protein	Arabidopsis thaliana unknown protein (AT1G55360) mRNA, complete cds [NM_104412]	TGTTCAAACCGGAAGCAATGATGATTGGGGTCATTACTTTTACTATGGAGGCCCTGGTAA	NM_104412	841982	chr1:20666604-20666545	TC383385	At.21588	AT1G55360	GO:0008150|GO:0012505		GO:0012505=endomembrane system	GO:0008150=biological_process
GT_At_Specific_00200393	-0.199305	0	1.80367	0.534788	2.88037	2.93528	2.65133	2.82233	0.023631	65.5317	77.6382	155.499	638.232	441.995	328.994	AT4G04490.1	AT4G04490	TargetID: AT4G04490.1; Description: protein kinase family protein ; Chromosomal Location: chr4:2231957-2234638; Gene Orientation: REVERSE; Next best Hit: AT2G11800.1(alignment length 44bp with 79.55%identity)	AT4G04490	TargetID: AT4G04490.1; Description: protein kinase family protein ; Chromosomal Location: chr4:2231957-2234638; Gene Orientation: REVERSE; Next best Hit: AT2G11800.1(alignment length 44bp with 79.55%identity)	AAAGACAAAGATCCGTTTTCAGTGGATGAGGTCTCGATTACAGTCTTGTATCCTCGGTGA		825779						GO:0000166~nucleotide binding,GO:0001882~nucleoside binding,GO:0001883~purine nucleoside binding,GO:0003824~catalytic activity,GO:0004672~protein kinase activity,GO:0004674~protein serine/threonine kinase activity,GO:0004871~signal transducer activity,GO:0004872~receptor activity,GO:0005488~binding,GO:0005524~ATP binding,GO:0016301~kinase activity,GO:0016740~transferase activity,GO:0016772~transf…	GO:0005623~cell,GO:0012505~endomembrane system,GO:0016020~membrane,GO:0016021~integral to membrane,GO:0031224~intrinsic to membrane,GO:0044425~membrane part,GO:0044464~cell part,	GO:0006464~protein modification process,GO:0006468~protein amino acid phosphorylation,GO:0006793~phosphorus metabolic process,GO:0006796~phosphate metabolic process,GO:0008152~metabolic process,GO:0009987~cellular process,GO:0016310~phosphorylation,GO:0019538~protein metabolic process,GO:0043170~macromolecule metabolic process,GO:0043412~biopolymer modification,GO:0043687~post-translational prote…
GT_A_84_P523919	0	0.634267	-0.530832	0.0344785	1.14336	1.50977	1.23138	1.29484	0.0236682	123	197	50.4	313	269	201	PRA1.G2	AT5G56230	prenylated RAB acceptor 1.G2	PRA1.G2 (PRENYLATED RAB ACCEPTOR 1.G2)	Arabidopsis thaliana PRA1.G2 (PRENYLATED RAB ACCEPTOR 1.G2) (PRA1.G2) mRNA, complete cds [NM_125006]	CGTGAATTTAGCTGTTGGTGTTAGCGTTGGCTTGCTATTGTGCATTATTCACGCCGTCTT	NM_125006	835722	chr5:22758903-22758844	TC386041	At.29399	AT5G56230	GO:0003674|GO:0005783|GO:0016192	GO:0003674=molecular_function	GO:0005783=endoplasmic reticulum	GO:0016192=vesicle-mediated transport
GT_A_84_P12386	0	-0.122558	0.518157	0.131866	0.876755	1.86117	2.04457	1.59417	0.023878	555.419	526.447	470.894	1174.9	1549.71	1594.8	AT1G65920	AT1G65920	Regulator of chromosome condensation (RCC1) family with FYVE zinc finger domain	regulator of chromosome condensation (RCC1) family protein / zinc finger protein-related	Arabidopsis thaliana regulator of chromosome condensation (RCC1) family protein / zinc finger protein-related (AT1G65920) mRNA, complete cds [NM_105264]	AAGAGGTTTTCAGAGAAGGAAGCACAAAGATGGTGGGAAGAGAAGCAGGTTTTGGTCTAT	NM_105264	842904	chr1:24525350-24525291	TC359309	At.35824	AT1G65920	GO:0005773|GO:0005886|GO:0008270	GO:0008270=zinc ion binding	GO:0005773=vacuole|GO:0005886=plasma membrane
GT_A_84_P845464	0.303312	-0.388907	0	-0.0285316	0.560645	0.9907	1.04276	0.8647	0.0238959	321	205	154	442	397	373	AT4G13100	AT4G13100	RING/U-box superfamily protein	AT4G13100.1	Arabidopsis thaliana zinc finger (C3HC4-type RING finger) family protein (AT4G13100) mRNA, complete cds [NM_117379]	GATAATCATATTCTTACTCCGGATAACGACAGCCACCGATTTAACCGCCTTGGATTCCTC	NM_117379	826924	chr4:7637207-7637148	TC291154	At.33415	AT4G13100	GO:0005515|GO:0005516|GO:0008270	GO:0005515=protein binding|GO:0005516=calmodulin binding|GO:0008270=zinc ion binding
GT_At_Specific_00147861	-0.605037	0	0.419739	-0.061766	0.970626	0.953249	1.37585	1.09991	0.0239573	473.056	742.462	569.8	1624.38	1069.95	1299.65	AT3G14452.1	AT3G14452	TargetID: AT3G14452.1; Description: unknown protein ; Chromosomal Location: chr3:4851696-4851812; Gene Orientation: FORWARD; Next best Hit: AT4G11350.1(alignment length 24bp with 87.50%identity)	AT3G14452	TargetID: AT3G14452.1; Description: unknown protein ; Chromosomal Location: chr3:4851696-4851812; Gene Orientation: FORWARD; Next best Hit: AT4G11350.1(alignment length 24bp with 87.50%identity)	AATTTGGAGTTCTTGTTAGGCTTTGTCTTTCGAGTTTCGATTGCGATACTTCCATCTCTT		6241000							GO:0005623~cell,GO:0012505~endomembrane system,GO:0044464~cell part,
GT_A_84_P701725	0.0250292	-0.735511	0	-0.236827	0.780996	0.584493	0.643027	0.669505	0.0240527	22	13.4	12.8	42.8	24.9	23.5	AT5G24318	AT5G24318	O-Glycosyl hydrolases family 17 protein	catalytic/ cation binding / hydrolase, hydrolyzing O-glycosyl compounds	Arabidopsis thaliana catalytic/ cation binding / hydrolase, hydrolyzing O-glycosyl compounds (AT5G24318) mRNA, complete cds [NM_001125799]	TCTTCAATGAAAATCTCAAATCGGGACCAACGTCGGAGCGTAATTTCGGCATCTTCCGAT	NM_001125799	3770717	chr5:8282879-8282820	TC384709	At.51413	AT5G24318	GO:0005975|GO:0043169|GO:0003824|GO:0004553|GO:0012505	GO:0043169=cation binding|GO:0003824=catalytic activity|GO:0004553=hydrolase activity, hydrolyzing O-glycosyl compounds	GO:0012505=endomembrane system	GO:0005975=carbohydrate metabolic process
GT_A_84_P10290	-1.00039	0	0.127632	-0.290919	0.756087	1.66872	1.65835	1.36105	0.0241766	446.972	922.688	578.323	1739.74	2183.35	1964.49	OPT1	AT5G55930	oligopeptide transporter 1	OPT1 (OLIGOPEPTIDE TRANSPORTER 1); oligopeptide transporter	Arabidopsis thaliana OPT1 (OLIGOPEPTIDE TRANSPORTER 1); oligopeptide transporter (OPT1) mRNA, complete cds [NM_124975]	TCTTCGCATTCCAGAACAATGATATAAGCTTACCTGATTGGTGGGGGCTTGAGAATTCAG	NM_124975	835691	chr5:22655700-22655759	TC388812	At.20183	AT5G55930	GO:0006857|GO:0016020|GO:0015198	GO:0015198=oligopeptide transporter activity	GO:0016020=membrane	GO:0006857=oligopeptide transport
GT_A_84_P785814	0	-0.544477	1.4699	0.308473	2.73664	3.34544	2.16722	2.74977	0.0241797	54.7	38.7	89.7	420	427	171	AT4G11290	AT4G11290	Peroxidase superfamily protein	AT4G11290.1	Arabidopsis thaliana peroxidase, putative (AT4G11290) mRNA, complete cds [NM_117200]	AAAGTAAAGTCTGCTCTAGAATCAAAGTGCCCTGGAATCGTCTCTTGCGCTGATATCATC	NM_117200	826731	chr4:6870545-6870604	TC299977	At.22642	AT4G11290	GO:0004601|GO:0006979|GO:0006118|GO:0012505	GO:0004601=peroxidase activity	GO:0012505=endomembrane system	GO:0006979=response to oxidative stress
GT_A_84_P14374	-0.14151	0.414235	0	0.0909084	0.837188	0.631131	0.686977	0.718432	0.0242156	492.634	747.219	321.695	1118.39	646.359	608.882	AT1G31770	AT1G31770	ATP-binding cassette 14	ABC transporter family protein	Arabidopsis thaliana ABC transporter family protein (AT1G31770) mRNA, complete cds [NM_102911]	GATTGAACAATCTCTGGATAGACGTGTTTGTTATGGGAGTGATGTTGGTGGGTTATCGGC	NM_102911	840064	chr1:11375352-11375293	NP306748	At.22580	AT1G31770	GO:0016020|GO:0042626	GO:0042626=ATPase activity, coupled to transmembrane movement of substances	GO:0016020=membrane
GT_A_84_P11824	-0.928654	0.174517	0	-0.251379	1.05268	0.873033	0.988775	0.971495	0.0242204	134.425	297.985	151.479	611.466	359.917	353.421	AtSAT1	AT3G51970	acyl-CoA sterol acyl transferase 1	AtSAT1 (Arabidopsis thaliana sterol O-acyltransferase 1); acyltransferase	Arabidopsis thaliana AtSAT1 (Arabidopsis thaliana sterol O-acyltransferase 1); acyltransferase (AtSAT1) mRNA, complete cds [NM_115056]	AATTTAATCGGTGCAACATAGTTGAGAAGGCTCTTGATGAGTACGCAGCCATAGGCGCAT	NM_115056	824360	chr3:19285354-19285413	TC371103	At.35338	AT3G51970	GO:0008150|GO:0008415|GO:0012505	GO:0008415=transferase activity, transferring acyl groups	GO:0012505=endomembrane system	GO:0008150=biological_process
GT_A_84_P587734	-0.442998	0.0118642	0	-0.143711	1.82219	1.24937	0.588079	1.21988	0.0243143	251	355	202	1390	623	357	AT5G16170	AT5G16170	Core-2/I-branching beta-1,6-N-acetylglucosaminyltransferase family protein	hypothetical protein	Arabidopsis thaliana unknown protein (AT5G16170) mRNA, complete cds [NM_121622]	GCCGAAACTTTAGAACCATTGTTAAGAATTTCGCCAATAGTTCTTGGTTTTGGTCCATAG	NM_121622	831475	chr5:5279692-5279751	TC370841	At.50459	AT5G16170	GO:0003674|GO:0008150|GO:0005575	GO:0003674=molecular_function	GO:0005575=cellular_component	GO:0008150=biological_process
GT_A_84_P821176	-0.0338645	0.43342	0	0.133185	0.939002	0.57079	0.906534	0.805442	0.0244606	42.9	61.2	26	97	50.1	57.3	ATVPS34	AT1G60490	vacuolar protein sorting 34	AT1G60490.1	Arabidopsis thaliana ATVPS34; 1-phosphatidylinositol-3-kinase/ binding / inositol or phosphatidylinositol kinase/ phosphotransferase, alcohol group_ (ATVPS34) mRNA, complete cds [NM_104735]	CACTCTCAGTTCTAAATACCGGGACTTGACTGCCCATTCACAACTTGCGATTACAGTATG	NM_104735	842344	chr1:22293388-22293243	TC303372	At.1545	AT1G60490	GO:0046854|GO:0048015|GO:0016303|GO:0005942|GO:0006499	GO:0016303=1-phosphatidylinositol-3-kinase activity	GO:0005942=phosphatidylinositol 3-kinase complex	GO:0046854=phosphatidylinositol phosphorylation|GO:0048015=phosphatidylinositol-mediated signaling|GO:0006499=N-terminal protein myristoylation
GT_A_84_P739523	0	0.156727	-0.0200858	0.045547	0.521102	1.33421	1.47623	1.11051	0.0245015	17.3	19.9	10.1	28.6	33.5	33.5	AT2G31150	AT2G31150	ATP binding;ATPases, coupled to transmembrane movement of ions, phosphorylative mechanism	ATP binding / ATPase, coupled to transmembrane movement of ions, phosphorylative mechanism	Arabidopsis thaliana ATP binding / ATPase, coupled to transmembrane movement of ions, phosphorylative mechanism (AT2G31150) mRNA, complete cds [NM_179829]	CTGAAGATGTTTACGAAGCTATTTCGGTGTAGGACTTACTTAATTTTCTTTAGTTCACGC	NM_179829	817671	chr2:13272932-13272991	TC378187	At.47265	AT2G31150	GO:0006754|GO:0016020|GO:0005524|GO:0015662	GO:0005524=ATP binding|GO:0015662=ATPase activity, coupled to transmembrane movement of ions, phosphorylative mechanism	GO:0016020=membrane	GO:0006754=ATP biosynthetic process
GT_A_84_P765191	-0.0998716	0	0.251914	0.0506806	0.592309	1.07166	1.51969	1.06122	0.0245605	27.4	30.3	20.7	51	47.4	58.6	AT4G09840	AT4G09840	unknown protein; Has 25 Blast hits to 25 proteins in 10 species: Archae - 0; Bacteria - 0; Metazoa - 4; Fungi - 4; Plants - 9; Viruses - 3; Other Eukaryotes - 5 (source: NCBI BLink).	AT4G09840.2	Arabidopsis thaliana unknown protein (AT4G09840) mRNA, complete cds [NM_001084894]	TGAACCATCTGATCAATCTCATCAATGCGTGGTCAACGAACTGTCTTGAGTACGATTGAT	NM_001084894	826573	chr4:6191289-6191230		At.71070	AT4G09840	GO:0008150|GO:0003674|GO:0005575	GO:0003674=molecular_function	GO:0005575=cellular_component	GO:0008150=biological_process
GT_A_84_P566482	-0.018219	0	0.444666	0.142149	0.774688	0.638366	0.666328	0.693127	0.0246626	489	511	399	976	592	547	AT5G66005	AT5G66005	Expressed protein	Expressed protein	Arabidopsis thaliana Expressed protein (AT5G66005) mRNA, complete cds [NM_203268]	CAAGCAATAGGGTTTCCCAGCCTGTCAAAAGACATCTCTTTCCCTATCAACCTCTAAAAT	NM_203268	2746218	chr5:26397873-26397814	NP1645349	At.48092	AT5G66005	GO:0005739|GO:0008150|GO:0017111|GO:0000166|GO:0005524|GO:0016740	GO:0017111=nucleoside-triphosphatase activity|GO:0000166=nucleotide binding|GO:0005524=ATP binding|GO:0016740=transferase activity	GO:0005739=mitochondrion	GO:0008150=biological_process
GT_A_84_P762549	0	0.290479	-0.3643	-0.024607	0.593261	0.770565	1.10523	0.823018	0.0247343	187	236	86	325	245	280	AT3G56408	AT3G56408	other RNA	AT3G56408.1	Arabidopsis thaliana (AT3G56408) otherRNA [NR_022855]	AGGAGCCTAGGTGAAGGTGAAGAATCTGAGGATGGTTCAAAAGTTTTCTTGGTAGAAGAA	NR_022855	6241055	chr3:20932019-20932078	TC305641	At.71720	AT3G56408
GT_A_84_P174551	-0.380673	0.106428	0	-0.0914151	1.05407	1.3825	0.475883	0.970818	0.0248879	258.244	373.5	199.043	804.239	673.222	325.454	AT5G49170	AT5G49170	unknown protein; BEST Arabidopsis thaliana protein match is: unknown protein (TAIR:AT3G06840.1); Has 1807 Blast hits to 1807 proteins in 277 species: Archae - 0; Bacteria - 0; Metazoa - 736; Fungi - 347; Plants - 385; Viruses - 0; Other Eukaryotes - 339 (	hypothetical protein	Arabidopsis thaliana unknown protein (AT5G49170) mRNA, complete cds [NM_124294]	TCTATGTCCGGTCCAATTTACTTGGTCACGTGAATAAAAACATCAATTTGCAGAATTATC	NM_124294	834976	chr5:19938871-19938812	TC376372	At.29800	AT5G49170	GO:0003674|GO:0008150|GO:0005575	GO:0003674=molecular_function	GO:0005575=cellular_component	GO:0008150=biological_process
GT_A_84_P13126	0	-0.726441	0.382366	-0.114692	1.10116	1.31693	0.889808	1.10263	0.0248885	2364.95	1474.92	1824.94	5844.64	4525	3049.94	AT5G56040	AT5G56040	Leucine-rich receptor-like protein kinase family protein	leucine-rich repeat protein kinase, putative	Arabidopsis thaliana leucine-rich repeat protein kinase, putative (AT5G56040) mRNA, complete cds [NM_124986]	AAATTGTCAGTACTCCTCGAGGTTCATCTAATTGTTCGTTTGCTTACTCGGATGAATCCG	NM_124986	835702	chr5:22698346-22698405	NP231100	At.27847	AT5G56040	GO:0004674|GO:0016301|GO:0006468|GO:0005524|GO:0007169|GO:0012505	GO:0004674=protein serine/threonine kinase activity|GO:0016301=kinase activity|GO:0005524=ATP binding	GO:0012505=endomembrane system	GO:0006468=protein phosphorylation|GO:0007169=transmembrane receptor protein tyrosine kinase signaling pathway
GT_A_84_P754709	-0.512892	0	0.252262	-0.0868767	0.567234	0.949653	0.904394	0.807094	0.02489	16.3	24	16.4	39.7	34.5	30.3	AT1G75891	AT1G75891	other RNA	AT1G75891.1	Arabidopsis thaliana (AT1G75891) otherRNA [NR_022419]	AAGCAACGTGAAATTTACCTATAAAATCAGTCGCAACTTTGCCGTTGCAAAATCTTCCGG	NR_022419	6241104	chr1:28497027-28496968		At.47672	AT1G75891
GT_A_84_P19119	0	-0.774695	1.01794	0.0810801	3.62368	2.13005	2.08612	2.61328	0.0250008	8.05409	4.85778	9.65534	114.368	27.0762	23.8019	AT2G24800	AT2G24800	Peroxidase superfamily protein	peroxidase, putative	Arabidopsis thaliana peroxidase, putative (AT2G24800) mRNA, complete cds [NM_128039]	TCAGGAGAGTTTTTTCGATAGATGGACTGAGTCTTTTTTGAAGATGAGTTTGATGGGAGT	NM_128039	817017	chr2:10571366-10571307	TC374893	At.52898	AT2G24800	GO:0004601|GO:0006979|GO:0012505|GO:0020037|GO:0055114	GO:0004601=peroxidase activity|GO:0020037=heme binding	GO:0012505=endomembrane system	GO:0006979=response to oxidative stress|GO:0055114=oxidation-reduction process
GT_A_84_P792619	0	-0.806673	0.224075	-0.194199	0.861448	0.861447	1.02731	0.916736	0.025003	129	76.1	89.2	270	180	183	AT4G18570			AT4G18570.1	Arabidopsis thaliana proline-rich family protein (AT4G18570) mRNA, complete cds [NM_117970]	AGTGGTTGAGTTTTATCACTCGTTGATGCGAAGAGACTCCACTAACTCGAGGAGAGATTC	NM_117970	827588	chr4:10232523-10232582	TC282584	At.23905
GT_A_84_P19050	0	-0.178024	0.3142	0.045392	0.461244	0.689555	0.719729	0.623509	0.025013	1424.92	1299.65	1048.81	2259.91	1764.94	1633.28	AT1G74510	AT1G74510	Galactose oxidase/kelch repeat superfamily protein	kelch repeat-containing F-box family protein	Arabidopsis thaliana kelch repeat-containing F-box family protein (AT1G74510) mRNA, complete cds [NM_179553]	CCAAGTGAAGGAACACAACTGCATTGGAGAGTTCTTGCTTCTAAGCCATCGGGAAACTTT	NM_179553	843792	chr1:28007331-28007390	TC384717	At.22567	AT1G74510	GO:0003674|GO:0008150|GO:0005575	GO:0003674=molecular_function	GO:0005575=cellular_component	GO:0008150=biological_process
GT_A_84_P20149	0	-0.0404129	0.323945	0.0945107	0.710259	1.76121	1.86693	1.44613	0.0250211	2969.98	2980	2200.86	5597.78	7732.01	7539.92	AT2G04570	AT2G04570	GDSL-like Lipase/Acylhydrolase superfamily protein	GDSL-motif lipase/hydrolase family protein	Arabidopsis thaliana GDSL-motif lipase/hydrolase family protein (AT2G04570) mRNA, complete cds [NM_126488]	TTGGGACTCATTTCACCCAACACAGAAGACTAATCACATCATGGCCAATGCTCTCATGAA	NM_126488	814999	chr2:1596045-1596104	TC370692	At.27762	AT2G04570	GO:0004091|GO:0006629|GO:0016788|GO:0012505	GO:0004091=carboxylesterase activity|GO:0016788=hydrolase activity, acting on ester bonds	GO:0012505=endomembrane system	GO:0006629=lipid metabolic process
GT_A_84_P16579	-0.261057	0	0.470043	0.0696621	0.852811	0.83477	0.775488	0.821023	0.0250811	424.851	525.351	417.485	1059.24	697.388	606.564	AT1G21560	AT1G21560	unknown protein; BEST Arabidopsis thaliana protein match is: unknown protein (TAIR:AT4G01170.1); Has 76 Blast hits to 76 proteins in 15 species: Archae - 0; Bacteria - 4; Metazoa - 3; Fungi - 2; Plants - 67; Viruses - 0; Other Eukaryotes - 0 (source: NCBI	hypothetical protein	Arabidopsis thaliana unknown protein (AT1G21560) mRNA, complete cds [NM_102005]	GTTGCGCGGGTTTATCTTTTATATAACGAATGTGGTTCGTGATGATGCATTCAAACCGTG	NM_102005	838757	chr1:7556601-7556752	TC404322	At.41649	AT1G21560	GO:0003674|GO:0008150|GO:0005575	GO:0003674=molecular_function	GO:0005575=cellular_component	GO:0008150=biological_process
GT_A_84_P21732	0	0.32619	-0.106674	0.0731719	0.556887	0.663014	1.0318	0.750568	0.0251137	7730	10000	4250	13100	9400	11000	AT1G71695	AT1G71695	Peroxidase superfamily protein	peroxidase 12 (PER12) (P12) (PRXR6)	Arabidopsis thaliana peroxidase 12 (PER12) (P12) (PRXR6) (AT1G71695) mRNA, complete cds [NM_105826]	GCCAGAAACACCCAAAGTTTCATGTCCGTTTTGGAAGAAGGCATAGAGGAAGCTATTTCC	NM_105826	843498	chr1:26966489-26966548	TC378966	At.94	AT1G71695	GO:0005773|GO:0004601|GO:0016020|GO:0009505|GO:0005618|GO:0006979|GO:0020037|GO:0055114	GO:0004601=peroxidase activity|GO:0020037=heme binding	GO:0005773=vacuole|GO:0016020=membrane|GO:0009505=plant-type cell wall|GO:0005618=cell wall	GO:0006979=response to oxidative stress|GO:0055114=oxidation-reduction process
GT_A_84_P11034	-0.775281	0.781552	0	0.00209061	1.64209	1.55529	1.52774	1.57504	0.0251296	21.9372	66.5981	22.2272	135	84.7447	75.3473	FLA5	AT4G31370	FASCICLIN-like arabinogalactan protein 5 precursor	FLA5 (FASCICLIN-LIKE ARABINOGALACTAN PROTEIN 5 PRECURSOR)	Arabidopsis thaliana FLA5 (FASCICLIN-LIKE ARABINOGALACTAN PROTEIN 5 PRECURSOR) (FLA5) mRNA, complete cds [NM_119286]	CTGCTTCTAAGGCTGGTTGGAGCTTTGATGTTATTCTCTTGTTAGCATTTTTGGCTAGCT	NM_119286	829264	chr4:15223911-15223852	TC377900	At.49720	AT4G31370	GO:0003674|GO:0031225	GO:0003674=molecular_function	GO:0031225=anchored to membrane
GT_A_84_P16994	-0.875344	0	0.252152	-0.207731	0.770088	1.40184	1.42655	1.19949	0.0251939	552	1044.89	713.956	1989.37	2054.95	1894.47	AT2G20835	AT2G20835	unknown protein; BEST Arabidopsis thaliana protein match is: unknown protein (TAIR:AT3G15534.1); Has 66 Blast hits to 66 proteins in 12 species: Archae - 0; Bacteria - 0; Metazoa - 0; Fungi - 0; Plants - 66; Viruses - 0; Other Eukaryotes - 0 (source: NCBI	hypothetical protein	Arabidopsis thaliana unknown protein (AT2G20835) mRNA, complete cds [NM_127652]	TGTGGGGTCCCTTTTTACCGCAAAGCTTGGAAAGCTATCGTCTGTCATATCTGCGGTGCT	NM_127652	816616	chr2:8971139-8971080	TC406603	At.39640	AT2G20835	GO:0003674|GO:0008150	GO:0003674=molecular_function		GO:0008150=biological_process
GT_A_84_P17147	0.352658	0	-0.103501	0.0830523	1.05322	2.90765	2.06318	2.00802	0.0254079	380.995	307.883	164.408	713.283	1719.53	867.853	ARAB-1	AT1G28670	GDSL-like Lipase/Acylhydrolase superfamily protein	ARAB-1; carboxylesterase/ hydrolase, acting on ester bonds	Arabidopsis thaliana ARAB-1; carboxylesterase/ hydrolase, acting on ester bonds (ARAB-1) mRNA, complete cds [NM_102634]	ACCGTGGCAGAAAAAGACCAGGACCCTTTAACAGGTTGTTACCCATTGCTCAACGAATTT	NM_102634	839767	chr1:10075182-10075123	TC369060	At.22379	AT1G28670	GO:0004091|GO:0006629|GO:0016788|GO:0012505	GO:0004091=carboxylesterase activity|GO:0016788=hydrolase activity, acting on ester bonds	GO:0012505=endomembrane system	GO:0006629=lipid metabolic process
GT_A_84_P165853	-0.134114	0	0.35141	0.0724319	0.63146	1.18625	0.730642	0.84945	0.0255771	957.643	1084.44	793.748	1875.5	1836.68	1213.75	AT5G05180	AT5G05180	unknown protein; BEST Arabidopsis thaliana protein match is: unknown protein (TAIR:AT3G10880.1); Has 1807 Blast hits to 1807 proteins in 277 species: Archae - 0; Bacteria - 0; Metazoa - 736; Fungi - 347; Plants - 385; Viruses - 0; Other Eukaryotes - 339 (	hypothetical protein	Arabidopsis thaliana unknown protein (AT5G05180) mRNA, complete cds [NM_120600]	TGGTCGTGTGAGTTTCGATTGAATACTCTTATCATTTCTTTAGTCGTTACAGTCTTATGT	NM_120600	830400	chr5:1538308-1538367	TC366952	At.33024	AT5G05180	GO:0008150			GO:0008150=biological_process
GT_A_84_P862920	-0.993204	0	0.996616	0.00113726	2.01737	2.12361	1.88243	2.0078	0.0256321	7.4	15.2	17.4	68.7	49.3	37.8	BP845828			BP845828	Unknown	TTTTGGAGTCCCTTTTCCATGTGTTTGCTGTCTGGTAGTCAAGTTTCATTAGCTGATTGC	BP845828		chr5:3933175-3933234	TC314118	At.51404
GT_A_84_P846024	0	-0.14784	0.401318	0.0844927	1.32801	0.67994	0.872783	0.960243	0.0256679	40.8	38	31.9	118	50.2	52	AT5G04070	AT5G04070	NAD(P)-binding Rossmann-fold superfamily protein	AT5G04070.1	Arabidopsis thaliana short-chain dehydrogenase/reductase (SDR) family protein (AT5G04070) mRNA, complete cds [NM_120489]	AGTTCAGAAGCTCTCTAGAGCAATGGCTTTTTGAGTCAGATTTGCATTCTTCAGTCCAGC	NM_120489	830286	chr5:1102935-1102994	NP207189	At.4901	AT5G04070	GO:0008152|GO:0016491	GO:0016491=oxidoreductase activity		GO:0008152=metabolic process
GT_A_84_P768403	-0.324679	0	1.1372	0.270841	1.61874	2.30679	2.92175	2.28243	0.0258249	9.75	12.6	15.9	43.2	46.4	64.4	IDL3	AT5G09805	inflorescence deficient in abscission (IDA)-like 3	AT5G09805.1	Arabidopsis thaliana IDL3 (INFLORESCENCE DEFICIENT IN ABSCISSION (IDA)-LIKE 3) (IDL3) mRNA, complete cds [NM_001085091]	TCGTTTCGCCACCTCATGATCATGTCCATCATCAAGTACAAGATCACAAAAGTGTACAGT	NM_001085091	5008206	chr5:3047367-3047426	NP1098934	At.72152	AT5G09805
GT_A_84_P10300	0	0.245778	-0.311852	-0.0220246	0.4504	0.878636	0.721235	0.683424	0.0259193	145.479	177.997	69.3816	229	205.426	166.925	AT5G58790	AT5G58790	unknown protein; Has 30201 Blast hits to 17322 proteins in 780 species: Archae - 12; Bacteria - 1396; Metazoa - 17338; Fungi - 3422; Plants - 5037; Viruses - 0; Other Eukaryotes - 2996 (source: NCBI BLink).	hypothetical protein	Arabidopsis thaliana unknown protein (AT5G58790) mRNA, complete cds [NM_125269]	ATATCAATGGAGCTAAGGTGTTGGGAAGGATAATAAAAGTGGAGCATTGTGGTAAATACT	NM_125269	835996	chr5:23745451-23745510	TC404398	At.55615	AT5G58790	GO:0003674|GO:0008150|GO:0012505	GO:0003674=molecular_function	GO:0012505=endomembrane system	GO:0008150=biological_process
GT_A_84_P758943	-0.67616	0.156579	0	-0.173194	1.24116	0.67843	0.76651	0.895368	0.0260098	1110	2040	1050	4830	2180	2100	BGLU8	AT3G62750	beta glucosidase 8	AT3G62750.1	Arabidopsis thaliana BGLU8 (BETA GLUCOSIDASE 8); catalytic/ cation binding / hydrolase, hydrolyzing O-glycosyl compounds (BGLU8) mRNA, complete cds [NM_116140]	TTCTTTACAGACATGGGCGCGTATATTATCTCCACTGGGAACTCTTCATCATTCGTGTTT	NM_116140	825450	chr3:23227029-23227246	TC306279	At.43830	AT3G62750	GO:0005975|GO:0004553|GO:0012505	GO:0004553=hydrolase activity, hydrolyzing O-glycosyl compounds	GO:0012505=endomembrane system	GO:0005975=carbohydrate metabolic process
GT_A_84_P763032	-0.0341644	0	0.942613	0.302816	1.73941	1.30873	1.42609	1.49141	0.0261449	4.24	4.48	4.94	16.7	8.26	8.12	AT4G08598	AT4G08598	transposable element gene	AT4G08598.1	Unknown	TGTTAGAGCATCTACAATGGTAGTTTCTTATCAAAGTCTCTCACCAACAAAAATAATAGC	GT_A_84_P763032	3770174				AT4G08598
GT_A_84_P19958	0	0.561587	-0.130779	0.143603	0.878739	2.05622	1.74438	1.55978	0.0262159	15200	23148.6	8218.58	32197.5	48550	35445.8	UGT75B1	AT1G05560	UDP-glucosyltransferase 75B1	UGT75B1 (UDP-GLUCOSYLTRANSFERASE 75B1); UDP-glucose:4-aminobenzoate acylglucosyltransferase/ UDP-glucosyltransferase/ UDP-glycosyltransferase/ abscisic acid glucosyltransferase/ transferase, transferring glycosyl groups	Arabidopsis thaliana UGT75B1 (UDP-GLUCOSYLTRANSFERASE 75B1); UDP-glucose:4-aminobenzoate acylglucosyltransferase/ UDP-glucosyltransferase/ UDP-glyc_ (UGT75B1) mRNA, complete cds [NM_100435]	AGAACATGGAGGCTTTTGTGGAGGATATTTGTGGAGAATCTCTTATTCAAAACTTGTGTG	NM_100435	837058	chr1:1645759-1645700	TC366476	At.20182	AT1G05560	GO:0035251|GO:0009524|GO:0009920|GO:0016757|GO:0009751|GO:0008194|GO:0010294|GO:0080002|GO:0046482	GO:0035251=UDP-glucosyltransferase activity|GO:0016757=transferase activity, transferring glycosyl groups|GO:0008194=UDP-glycosyltransferase activity|GO:0010294=abscisic acid glucosyltransferase activity|GO:0080002=UDP-glucose:4-aminobenzoate acylglucosyl	GO:0009524=phragmoplast	GO:0009920=cell plate formation involved in plant-type cell wall biogenesis|GO:0009751=response to salicylic acid stimulus|GO:0046482=para-aminobenzoic acid metabolic process
GT_A_84_P23754	0.397172	-1.27686	0	-0.293231	1.71131	2.32193	1.23383	1.75569	0.0262269	214	69.2	96.2	613	624	266	AIG1	AT1G33960	P-loop containing nucleoside triphosphate hydrolases superfamily protein	AIG1 (AVRRPT2-INDUCED GENE 1); GTP binding	Arabidopsis thaliana AIG1 (AVRRPT2-INDUCED GENE 1); GTP binding (AIG1) mRNA, complete cds [NM_103118]	TGAGCTACCAGCAAAAAATGGAAATGCAGGAGAAGTTAAAGCAGATGGAAGGACGTATGC	NM_103118	840293	chr1:12348072-12348131	TC368461	At.10803	AT1G33960	GO:0009617|GO:0005525	GO:0005525=GTP binding		GO:0009617=response to bacterium
GT_A_84_P752591	0	0.228905	-0.348006	-0.0397005	0.587149	1.16725	1.58843	1.11428	0.0262369	5160	6240	2400	8930	8900	10800	AT1G79970	AT1G79970	unknown protein; FUNCTIONS IN: molecular_function unknown; INVOLVED IN: biological_process unknown; LOCATED IN: chloroplast; EXPRESSED IN: 23 plant structures; EXPRESSED DURING: 13 growth stages; BEST Arabidopsis thaliana protein match is: Protein of unkn	AT1G79970.1	Arabidopsis thaliana unknown protein (AT1G79970) mRNA, complete cds [NM_202457]	TTTATTGTGTGGGCCTCTCCCTCTTTGAGTGTGACATTTAGTGTTGTAAGGTTAGGTGTG	NM_202457	844337	chr1:30088509-30088568	TC286873	At.22309	AT1G79970	GO:0008150|GO:0003674|GO:0009507	GO:0003674=molecular_function	GO:0009507=chloroplast	GO:0008150=biological_process
GT_A_84_P788457	-0.221702	0	0.451889	0.076729	0.654648	0.862104	0.928057	0.814936	0.0263087	61	73.4	57.6	129	99.3	94.2	AT2G20650	AT2G20650	RING/U-box superfamily protein	AT2G20650.1	Arabidopsis thaliana zinc finger (C3HC4-type RING finger) family protein (AT2G20650) mRNA, complete cds [NM_127629]	TGAGAAATACAGCTACTACAGAAGACTCGATCATAATGTAAACCGAAGCAGGGACTGCCT	NM_127629	816593	chr2:8911245-8911186	TC284582	At.39665	AT2G20650	GO:0005515|GO:0008270|GO:0012505	GO:0005515=protein binding|GO:0008270=zinc ion binding	GO:0012505=endomembrane system
GT_At_Specific_00132674	0	-0.141581	0.397773	0.0853974	0.849894	0.617763	0.628099	0.698585	0.0263246	599.495	560.781	467.572	1244.75	706.5	644.869	AT3G01720.1	AT3G01720	TargetID: AT3G01720.1; Description: unknown protein ; Chromosomal Location: chr3:262251-265905; Gene Orientation: REVERSE; Next best Hit: AT3G43156.1(alignment length 21bp with 95.24%identity)	AT3G01720	TargetID: AT3G01720.1; Description: unknown protein ; Chromosomal Location: chr3:262251-265905; Gene Orientation: REVERSE; Next best Hit: AT3G43156.1(alignment length 21bp with 95.24%identity)	AATGATCTACGGCAAAGAGACCTTCTCAGCATTGAATGTGGACAGAAGCTAAACGAAGCT		821091							GO:0005623~cell,GO:0012505~endomembrane system,GO:0044464~cell part,
GT_A_84_P830800	-0.223777	0	0.412688	0.0629705	2.33025	1.25855	1.07173	1.55351	0.0264574	43.9	52.9	40.4	297	94.2	75	AT5G58390	AT5G58390	Peroxidase superfamily protein	AT5G58390.1	Arabidopsis thaliana peroxidase, putative (AT5G58390) mRNA, complete cds [NM_125225]	TTTGTTCTTCCATGATTGTTTTGTCAATGGGTGTGACGGATCCTTACTGTTGGATGACAC	NM_125225	835952	chr5:23618300-23618143	TC295493	At.29283	AT5G58390	GO:0004601|GO:0006979|GO:0006118|GO:0012505	GO:0004601=peroxidase activity	GO:0012505=endomembrane system	GO:0006979=response to oxidative stress
GT_A_84_P596013	0	-0.172381	0.40366	0.0770928	0.555246	0.876147	0.948701	0.793365	0.0266729	1660	1520	1300	2810	2340	2230	AT1G22060	AT1G22060	LOCATED IN: vacuole; EXPRESSED IN: 23 plant structures; EXPRESSED DURING: 13 growth stages; BEST Arabidopsis thaliana protein match is: FBD, F-box and Leucine Rich Repeat domains containing protein (TAIR:AT1G22000.1); Has 84739 Blast hits to 38714 protein	hypothetical protein	Arabidopsis thaliana unknown protein (AT1G22060) mRNA, complete cds [NM_102056]	ATGACTCTGAAGAACGTTAGGGCATCAAAGAAGGCTATGCTCTTGAACCGTTCATCATCA	NM_102056	838811	chr1:7773453-7773394	TC392281	At.48218	AT1G22060	GO:0005773		GO:0005773=vacuole
GT_A_84_P819274	-0.0957422	0	0.634593	0.179617	0.867177	1.02847	1.10356	0.999736	0.0266874	22.4	24.7	22	50.3	37.5	35.8	TAF6	AT1G04950	TATA BOX ASSOCIATED FACTOR II 59	AT1G04950.3	Arabidopsis thaliana TAF6 (TBP-ASSOCIATED FACTOR 6); DNA binding / RNA polymerase II transcription factor/ transcription initiation factor (TAF6) mRNA, complete cds [NM_001035892]	ATAGCTCAAAGTATTGGGATTACCAACTTGTTACCTGAAGCTGCTCTTATGCTTGCTCCT	NM_001035892	839370	chr1:1407150-1407091	TC299753	At.47479	AT1G04950	GO:0016986|GO:0006352|GO:0005634		GO:0005634=nucleus	GO:0006352=DNA-dependent transcription, initiation
GT_A_84_P582417	-0.298032	0	0.40716	0.036376	1.24979	0.621563	1.09732	0.989557	0.0267185	201	255	194	677	292	368	AT5G26230	AT5G26230	unknown protein; FUNCTIONS IN: molecular_function unknown; INVOLVED IN: biological_process unknown; LOCATED IN: chloroplast; EXPRESSED IN: 22 plant structures; EXPRESSED DURING: 13 growth stages; Has 1807 Blast hits to 1807 proteins in 277 species: Archae	hypothetical protein	Arabidopsis thaliana unknown protein (AT5G26230) mRNA, complete cds [NM_122524]	GGTGGTTTATCAATCTCTTTCTCCGGAAACCTAATGAAATACACAAAACGTGGACGATGC	NM_122524	832692	chr5:9173798-9173739	TC388454	At.45616	AT5G26230	GO:0003674|GO:0008150|GO:0009507	GO:0003674=molecular_function	GO:0009507=chloroplast	GO:0008150=biological_process
GT_A_84_P16764	-0.324549	0.0297318	0	-0.0982725	0.478041	1.28522	1.63015	1.13114	0.026845	156.971	207.06	116.37	315.411	367.933	423.5	AT5G02750	AT5G02750	RING/U-box superfamily protein	zinc finger (C3HC4-type RING finger) family protein	Arabidopsis thaliana zinc finger (C3HC4-type RING finger) family protein (AT5G02750) mRNA, complete cds [NM_120353]	AGATGTGTGTGAAATGCCATGTCAGCATTTCTTTCACTGGAAGTGTATCTTGCCGTGGCT	NM_120353	831806	chr5:620775-620834	TC373508	At.33371	AT5G02750	GO:0008270	GO:0008270=zinc ion binding
GT_A_84_P764131	-0.21432	0.335903	0	0.0405277	0.671797	1.68799	1.81614	1.39198	0.0269205	728	1100	500	1550	2090	2070	XDH2	AT4G34900	xanthine dehydrogenase 2	AT4G34900.1	Arabidopsis thaliana XDH2 (XXANTHINE DEHYDROGENASE 2); FAD binding / catalytic/ electron carrier/ iron ion binding / iron-sulfur cluster binding / _ (XDH2) mRNA, complete cds [NM_119656]	CGAGTTTTCAGCTCCTTTTGCAAATTCAGATTTCTGCCCAAAGCTTAGTGTTTGAGCTTT	NM_119656	829642	chr4:16625747-16625688	NP954114	At.31462	AT4G34900	GO:0019428|GO:0004854|GO:0005575|GO:0006118	GO:0004854=xanthine dehydrogenase activity	GO:0005575=cellular_component	GO:0019428=allantoin biosynthetic process
GT_A_84_P23837	0	-0.0741248	0.819218	0.248364	1.17931	1.51377	1.19106	1.29471	0.0269282	20.2	19.8	21.1	52.7	44.3	32.1	AT1G33640	AT1G33640	unknown protein; FUNCTIONS IN: molecular_function unknown; INVOLVED IN: biological_process unknown; LOCATED IN: endomembrane system; EXPRESSED IN: flower; EXPRESSED DURING: 4 anthesis; Has 1 Blast hits to 1 proteins in 1 species: Archae - 0; Bacteria - 0;	hypothetical protein	Arabidopsis thaliana unknown protein (AT1G33640) mRNA, complete cds [NM_103085]	GATTTCAAGATGAAGGATTGCTTCCTCGGCTGCAAAGACGGTTTGACGACCACCATTTAA	NM_103085	840256	chr1:12195781-12195722	TC400674	At.65951	AT1G33640	GO:0003674|GO:0008150|GO:0012505	GO:0003674=molecular_function	GO:0012505=endomembrane system	GO:0008150=biological_process
GT_A_84_P824588	-0.267008	0	0.268932	0.000641505	0.975108	0.682656	0.488493	0.715419	0.0270274	120	149	103	327	178	141	AT3G28690			AT3G28690.1	Arabidopsis thaliana protein kinase, putative (AT3G28690) mRNA, complete cds [NM_001161179]	TTTAAAGACCTTAAGTTAGCCACTAGGAATTTCAGACCCAGAGTCTCTTCTCGGTGAGGG	NM_001161179	822499	chr3:10756894-10757342	TC308481	At.43951		GO:0016301|GO:0006468|GO:0005575	GO:0016301=kinase activity	GO:0005575=cellular_component	GO:0006468=protein phosphorylation
GT_A_84_P862121	0.0285025	-0.891237	0	-0.287578	0.684081	1.04711	0.713399	0.814864	0.0271103	286	156	166	519	445	320	AT3G16850			AT3G16850.1	Arabidopsis thaliana glycoside hydrolase family 28 protein / polygalacturonase (pectinase) family protein (AT3G16850) mRNA, complete cds [NM_112559]	TTCACCGTGTTTATTGCAGTCAGATTCATATCCGCAAAGTTTTGATCGAGACATCCGTTG	NM_112559	820938	chr3:5750141-5750200	TC313759	At.22797		GO:0005975|GO:0004650|GO:0012505	GO:0004650=polygalacturonase activity	GO:0012505=endomembrane system	GO:0005975=carbohydrate metabolic process
GT_A_84_P712221	0	0.448719	-0.611402	-0.0542277	0.801858	1.52921	1.65487	1.32865	0.0271882	120	169	46.5	241	266	263	AT1G72855	AT1G72855	other RNA	miscRNA	Arabidopsis thaliana (AT1G72855) otherRNA [NR_022402]	TGTCCTTGTAGAAAATTCAAGAGCTTGTTGGTTATCAGGCGCTAGCTGATCCCTCTGCAT	NR_022402	5007846	chr1:27418014-27418073		At.49497	AT1G72855	GO:0003674|GO:0008150|GO:0005575	GO:0003674=molecular_function	GO:0005575=cellular_component	GO:0008150=biological_process
GT_A_84_P828302	-0.198473	0	0.546865	0.116131	0.84344	0.968825	0.848762	0.887009	0.0272238	52.7	62.4	52.3	125	90.9	75.8	AT3G59680	AT3G59680	unknown protein; Has 34 Blast hits to 34 proteins in 10 species: Archae - 0; Bacteria - 0; Metazoa - 0; Fungi - 0; Plants - 34; Viruses - 0; Other Eukaryotes - 0 (source: NCBI BLink).	AT3G59680.1	Arabidopsis thaliana unknown protein (AT3G59680) mRNA, complete cds [NM_115830]	ATTTATCACCAGCTGAGAAAATGCTCGTCTCTCAAGGTAGCTGCGAATTCTTTCACTAGG	NM_115830	825137	chr3:22056381-22056440	TC308514	At.22978	AT3G59680	GO:0008150|GO:0003674|GO:0012505	GO:0003674=molecular_function	GO:0012505=endomembrane system	GO:0008150=biological_process
GT_A_84_P834307	0	-1.09628	0.289046	-0.269078	0.962997	1.34273	1.67395	1.32656	0.027271	8.06	3.89	5.83	18.1	15.7	17.9	AT3G50590	AT3G50590	Transducin/WD40 repeat-like superfamily protein	AT3G50590.1	Arabidopsis thaliana nucleotide binding (AT3G50590) mRNA, complete cds [NM_114919]	GCTTGCGAATTACTCCAAGATCTCTTGATATTCTTGCTAGAAGCGCTCCAGTATGTGGAG	NM_114919	824223	chr3:18787275-18787334	TC309296	At.1450	AT3G50590	GO:0008150|GO:0000166|GO:0005575	GO:0000166=nucleotide binding	GO:0005575=cellular_component	GO:0008150=biological_process
GT_A_84_P21344	-1.28982	0.0762281	0	-0.40453	0.950524	1.39196	1.14091	1.16113	0.0274203	485	1290	702	2640	2390	1820	GRH1	AT4G03190	GRR1-like protein 1	GRH1 (GRR1-LIKE PROTEIN 1); auxin binding / protein binding / ubiquitin-protein ligase	Arabidopsis thaliana GRH1 (GRR1-LIKE PROTEIN 1); auxin binding / protein binding / ubiquitin-protein ligase (GRH1) mRNA, complete cds [NM_116555]	ACCGAGAATGGATACGCCTGAATTTGTGTGGACGATACACAAGAATCCTGAGAATGGAGT	NM_116555	828045	chr4:1405189-1405130	TC362644	At.24291	AT4G03190	GO:0005515|GO:0045014|GO:0006511|GO:0048443|GO:0004842|GO:0043224|GO:0048589|GO:0009733|GO:0010011|GO:0002237|GO:0010152|GO:0005634	GO:0005515=protein binding|GO:0004842=ubiquitin-protein ligase activity|GO:0010011=auxin binding	GO:0043224=nuclear SCF ubiquitin ligase complex|GO:0005634=nucleus	GO:0045014=negative regulation of transcription by glucose|GO:0006511=ubiquitin-dependent protein catabolic process|GO:0048443=stamen development|GO:0048589=developmental growth|GO:0009733=response to auxin stimulus|GO:0002237=response to molecule of bact
GT_A_84_P113382	0	-0.0197897	0.722807	0.234339	1.06414	2.03626	2.44006	1.84682	0.027562	102.33	104.154	99.98	246.487	322.36	386.497	AT3G23930	AT3G23930	unknown protein; FUNCTIONS IN: molecular_function unknown; INVOLVED IN: N-terminal protein myristoylation; LOCATED IN: cellular_component unknown; EXPRESSED IN: hypocotyl; BEST Arabidopsis thaliana protein match is: unknown protein (TAIR:AT4G13540.1); Has	hypothetical protein	Arabidopsis thaliana unknown protein (AT3G23930) mRNA, complete cds [NM_113298]	GGATCATTCGCATCAATGAATCTGTTGATATTGAAGACCAAATGTGTCGAATGTACATAA	NM_113298	821976	chr3:8647716-8647775	TC376074	At.47236	AT3G23930	GO:0003674|GO:0005575	GO:0003674=molecular_function	GO:0005575=cellular_component
GT_A_84_P833087	0	0.401039	-0.18179	0.0730828	0.638097	0.722161	0.633446	0.664568	0.0275734	251	342	131	450	318	271	KAN	AT5G16560	Homeodomain-like superfamily protein	AT5G16560.1	Arabidopsis thaliana KAN (KANADI); transcription factor (KAN) mRNA, complete cds [NM_121662]	GCATTCAAAATCAGGAGCAAAGGTCGAATGATCAAGCAAAGAGGTGTGGAAATCTTAGTT	NM_121662	831518	chr5:5407582-5407424	TC287575	At.6466	AT5G16560	GO:0048481|GO:0003700|GO:0048440|GO:0009956|GO:0010158|GO:0009887|GO:0010051|GO:0005634|GO:0009944	GO:0003700=sequence-specific DNA binding transcription factor activity	GO:0005634=nucleus	GO:0048481=ovule development|GO:0048440=carpel development|GO:0009956=radial pattern formation|GO:0010158=abaxial cell fate specification|GO:0009887=organ morphogenesis|GO:0010051=xylem and phloem pattern formation|GO:0009944=polarity specification of ada
GT_A_84_P753341	-0.153912	0.836724	0	0.227604	1.12478	1.37891	1.51348	1.33906	0.0276204	873	1790	575	2440	1940	1930	AT1G29357	AT1G29357	other RNA	AT1G29357.2	Arabidopsis thaliana (AT1G29357) otherRNA [NR_022181]	GCAGTAGGAGTAGAAAGAGTTAACTTCTTCCCTGAAGTCAGCTTTCCCAAGCTTTTGTCA	NR_022181	5007738	chr1:10274514-10274455	TC297420	At.48245	AT1G29357
GT_At_Specific_00071474	0	0.56894	-0.78218	-0.0710802	1.09449	1.36782	1.44917	1.30382	0.0276361	146.503	224.254	50.4321	360.389	290.376	278.419	AT1G72855.1	AT1G72855	TargetID: AT1G72855.1; Description: other RNA ; Chromosomal Location: chr1:27416232-27418323; Gene Orientation: FORWARD; Next best Hit: AT4G28960.1(alignment length 17bp with 100.00%identity)	AT1G72855	TargetID: AT1G72855.1; Description: other RNA ; Chromosomal Location: chr1:27416232-27418323; Gene Orientation: FORWARD; Next best Hit: AT4G28960.1(alignment length 17bp with 100.00%identity)	AAACAGAGGAAACTTGCACCATCACTGCTGTACCTGAACCTGCTGATGTCTACTGAAGTA		5007846
GT_A_84_P789711	-1.09791	0.153802	0	-0.314703	1.32689	0.867874	1.08355	1.09277	0.0276615	7	17.2	8.87	43.3	21	22.1	BX838014			BX838014	BX838014 Arabidopsis thaliana Hormone Treated Callus Col-0 Arabidopsis thaliana cDNA clone GSLTPGH4ZG10 5PRIM, mRNA sequence [BX838014]	TTTACATACCAGTAAAACAGCCTGGAGTACACTGTCTTGGCTAAAGCATCACGGGTTGAG	BX838014		chr2:13574651-13574710		At.47749
GT_A_84_P22232	0	0.287001	-0.509613	-0.0742041	0.693726	0.785441	1.26188	0.913682	0.0277075	13900	17500	5780	25900	18400	23200	AT1G06760	AT1G06760	winged-helix DNA-binding transcription factor family protein	histone H1, putative	Arabidopsis thaliana histone H1, putative (AT1G06760) mRNA, complete cds [NM_100553]	ACAAAGAAGAAGACTCCGGTTAAGAAGGTTGTGAAGCCAAAGACGGTTAAGTCTCCAGCA	NM_100553	837187	chr1:2076776-2076717	TC388399	At.74776	AT1G06760	GO:0006334|GO:0005634|GO:0000786|GO:0003677	GO:0003677=DNA binding	GO:0005634=nucleus|GO:0000786=nucleosome	GO:0006334=nucleosome assembly
GT_A_84_P786788	0	0.880092	-0.175013	0.235026	1.24977	1.41082	1.39621	1.35226	0.0277714	119	226	62.4	326	243	218	ARI12	AT2G16090	RING/U-box superfamily protein	AT2G16090.1	Arabidopsis thaliana zinc finger protein-related (ARI12) mRNA, complete cds [NM_127167]	ACGGCATAGAACGAGCATCTGATTTTTATAGTTCCCAGAATTCCAAGGAAGCTGTTGGTA	NM_127167	816106	chr2:6994763-6994705	NP453214	At.28282	AT2G16090	GO:0005515|GO:0008270	GO:0005515=protein binding|GO:0008270=zinc ion binding
GT_A_84_P598624	0	-0.170959	0.0758133	-0.0317154	0.585915	1.68343	1.96681	1.41205	0.0278298	827	758	516	1430	2040	2250	AT4G31650	AT4G31650	Transcriptional factor B3 family protein	transcriptional factor B3 family protein	Arabidopsis thaliana transcriptional factor B3 family protein (AT4G31650) mRNA, complete cds [NM_119314]	GGATGGTTTTGGGTTCAGGGTTGAGAGAATTCTGCAATGCTATTGGCGTTAAGGCATATG	NM_119314	829293	chr4:15333182-15333241	TC367843	At.54568	AT4G31650	GO:0006355|GO:0003700|GO:0005575|GO:0003677	GO:0003700=sequence-specific DNA binding transcription factor activity|GO:0003677=DNA binding	GO:0005575=cellular_component	GO:0006355=regulation of transcription, DNA-dependent
GT_A_84_P20911	0	0.303425	-0.334739	-0.010438	0.995691	0.987828	0.493731	0.82575	0.028017	801	1020	376	1840	1220	785	ATHB13	AT1G69780	Homeobox-leucine zipper protein family	ATHB13; DNA binding / sequence-specific DNA binding / transcription factor	Arabidopsis thaliana ATHB13; DNA binding / sequence-specific DNA binding / transcription factor (ATHB13) mRNA, complete cds [NM_105646]	CACCGCAACGACAACTACTACAACAATGCAGTTCTTTCAAAACTCATCTTCAGGACAGAG	NM_105646	843314	chr1:26260309-26260368	TC369360	At.23736	AT1G69780	GO:0043565|GO:0048826|GO:0006355|GO:0003700|GO:0009744|GO:0009965|GO:0005634|GO:0003677	GO:0043565=sequence-specific DNA binding|GO:0003700=sequence-specific DNA binding transcription factor activity|GO:0003677=DNA binding	GO:0005634=nucleus	GO:0048826=cotyledon morphogenesis|GO:0006355=regulation of transcription, DNA-dependent|GO:0009744=response to sucrose stimulus|GO:0009965=leaf morphogenesis
GT_A_84_P22008	-0.0327549	0.33196	0	0.0997349	0.479751	0.82482	1.05814	0.787569	0.0281877	1430	1900	866	2350	1990	2120	SMO2-2	AT2G29390	sterol 4-alpha-methyl-oxidase 2-2	SMO2-2 (STEROL 4-ALPHA-METHYL-OXIDASE 2-2); 4-alpha-methyl-delta7-sterol-4alpha-methyl oxidase/ C-4 methylsterol oxidase	Arabidopsis thaliana SMO2-2 (STEROL 4-ALPHA-METHYL-OXIDASE 2-2); 4-alpha-methyl-delta7-sterol-4alpha-methyl oxidase/ C-4 methylsterol oxidase (SMO2-2) mRNA, complete cds [NM_201830]	TCAACGTTTGTTTACATGGACTGGATCTTTGGCACCGATAAAGGTTACAGAAAACTTAAG	NM_201830	817488	chr2:12610919-12610776	TC388839	At.27345	AT2G29390	GO:0016020|GO:0016126|GO:0080065|GO:0000254	GO:0080065=4-alpha-methyl-delta7-sterol-4alpha-methyl oxidase activity|GO:0000254=C-4 methylsterol oxidase activity	GO:0016020=membrane	GO:0016126=sterol biosynthetic process
GT_A_84_P19014	-1.01905	0.0826082	0	-0.312149	0.656495	1.28143	1.46053	1.13282	0.0282926	86.6853	191.958	104	318.998	327.962	336.5	AT1G78480	AT1G78480	Prenyltransferase family protein	prenyltransferase/squalene oxidase repeat-containing protein	Arabidopsis thaliana prenyltransferase/squalene oxidase repeat-containing protein (AT1G78480) mRNA, complete cds [NM_106495]	GATGCCTTGGATCGTGACATTTTTGCTCATCTACAACAATGAAAGTTGTTTCCCATCAAT	NM_106495	844184	chr1:29525564-29525505	TC384302	At.51313	AT1G78480	GO:0003824|GO:0012505	GO:0003824=catalytic activity	GO:0012505=endomembrane system
GT_A_84_P831505	0	-0.156631	0.1631	0.00215642	1.02413	0.468769	0.522841	0.671913	0.0283542	175	162	116	410	186	175	AT2G25420	AT2G25420	transducin family protein / WD-40 repeat family protein	AT2G25420.1	Arabidopsis thaliana unknown protein (AT2G25420) mRNA, complete cds [NM_128099]	ATTGAGCTACTCGTGGTCCATGATGGGTGGATAGGATTATACGAAGTTCGAACTCTTGAT	NM_128099	817080	chr2:10827397-10827456	TC294422	At.23385	AT2G25420	GO:0008150|GO:0003674|GO:0012505	GO:0003674=molecular_function	GO:0012505=endomembrane system	GO:0008150=biological_process
GT_A_84_P22024	-0.286347	0.467397	0	0.0603498	0.942232	0.740657	0.793146	0.825345	0.0283585	2230	3880	1610	6020	3490	3280	OBP2	AT1G07640	Dof-type zinc finger DNA-binding family protein	OBP2; DNA binding / transcription factor	Arabidopsis thaliana OBP2; DNA binding / transcription factor (OBP2) mRNA, complete cds [NM_001035911]	TCCTGGGAATCAAACAAATCAGTACTTTTGGCCTGGTTCGGATTTCTCGGGTCCTTCTAA	NM_001035911	837277	chr1:2354779-2354720	TC368920	At.14846	AT1G07640	GO:0003700|GO:0009753|GO:0009611|GO:0005634|GO:0010439|GO:0003677|GO:0045449|GO:0009625	GO:0003700=sequence-specific DNA binding transcription factor activity|GO:0003677=DNA binding	GO:0005634=nucleus	GO:0009753=response to jasmonic acid stimulus|GO:0009611=response to wounding|GO:0010439=regulation of glucosinolate biosynthetic process|GO:0045449=regulation of transcription, DNA-dependent|GO:0009625=response to insect
GT_A_84_P11189	-0.753609	0	0.112762	-0.213616	0.572445	0.810657	1.09132	0.824807	0.0287347	22.5	39.1444	24.2833	64.9856	51.1017	56.2562	AT1G49790	AT1G49790	F-box associated ubiquitination effector family protein	F-box family protein-related	Arabidopsis thaliana F-box family protein-related (AT1G49790) mRNA, complete cds [NM_103866]	AGTATTATGAACCATTTCCAATTGTGGTTTTGGACTAGGCCACTGGCGGTTTCTAAGCGA	NM_103866	841402	chr1:18436235-18436176	TC377563	At.52099	AT1G49790	GO:0003674|GO:0008150|GO:0005575	GO:0003674=molecular_function	GO:0005575=cellular_component	GO:0008150=biological_process
GT_A_84_P16452	-0.0406666	0.109852	0	0.0230618	0.778499	0.528836	1.40069	0.902677	0.0287475	38.0305	43.5582	23.1577	77.2998	43.3442	71.8843	AT3G15740	AT3G15740	RING/U-box superfamily protein	zinc finger (C3HC4-type RING finger) family protein	Arabidopsis thaliana zinc finger (C3HC4-type RING finger) family protein (AT3G15740) mRNA, complete cds [NM_112444]	GGTGGAGATGCACTTGGAGACGCTTGTTGTTGAGAATGAAGGCTATTGTGTGATATGCAT	NM_112444	820817	chr3:5334074-5334015	TC387942	At.64999	AT3G15740	GO:0008270	GO:0008270=zinc ion binding
GT_A_84_P12875	0.422305	0	-0.00865126	0.137884	0.608798	0.57533	0.736315	0.640147	0.0288789	183.761	141.499	80.6945	240.905	156.92	158.997	TC373188	AT4G20310	Peptidase M50 family protein		Rep: metalloendopeptidase/ protein binding - Arabidopsis thaliana, partial (90%) [TC373188]	ATGGGTGACAACATCAGACACCGATAACCAAAGTGACTGCGTATGTCCACAGGTGAATAT	TC373188		chr4:10963005-10963064	TC373188		AT4G20310
GT_A_84_P12172	0	0.20604	-0.13649	0.0231835	0.414231	0.868252	1.14802	0.810168	0.0289221	552.361	657.468	297.479	847.952	774.38	851.963	SDG29	AT5G53430	SET domain group 29	SDG29 (SET DOMAIN GROUP 29); DNA binding / protein binding / zinc ion binding	Arabidopsis thaliana SDG29 (SET DOMAIN GROUP 29); DNA binding / protein binding / zinc ion binding (SDG29) mRNA, complete cds [NM_124722]	CTTGTTTGATCCAGATGAACCTGATGAATTCAAGGTGCCGTGTCTATGTAAATCCCCCAA	NM_124722	835424	chr5:21683085-21683144	TC381866	At.46146	AT5G53430	GO:0006355|GO:0008270|GO:0003677|GO:0009294	GO:0008270=zinc ion binding|GO:0003677=DNA binding		GO:0006355=regulation of transcription, DNA-dependent|GO:0009294=DNA mediated transformation
GT_A_84_P22905	-0.0554247	0	0.402682	0.115753	0.957852	0.512599	0.847264	0.772572	0.0289303	166	178	135	386	189	216	SFH3	AT2G21540	SEC14-like 3	SFH3 (SEC14-LIKE 3); phosphatidylinositol transporter	Arabidopsis thaliana SFH3 (SEC14-LIKE 3); phosphatidylinositol transporter (SFH3) mRNA, complete cds [NM_127726]	CAGAACGGAGAAGGAAAGTGCCCAAGGAAGACTTTGTCAAACATTGAAGAGAAGACAATC	NM_127726	816693	chr2:9222122-9222063	NP453251	At.19824	AT2G21540	GO:0005622|GO:0008526|GO:0006810|GO:0009908	GO:0008526=phosphatidylinositol transporter activity	GO:0005622=intracellular	GO:0006810=transport|GO:0009908=flower development
GT_A_84_P829148	0	-0.436291	0.466054	0.00992123	0.855168	2.15872	1.60847	1.54079	0.0289527	41.7	31.8	34.1	86.9	143	88.5	TA45941_3702			TA45941_3702	Rep: Chromosome chr5 scaffold_2, whole genome shotgun sequence - Vitis vinifera (Grape), partial (10%) [TC389172]	ATTAACCGGAGATTACTTGCCTGATTTAGGGTTATGATACGATGGTGGGAGAAAGAGGAA	TA45941_3702		chr2:19317459-19317400	TC300770
GT_A_84_P515865	0	-0.505882	1.31027	0.268128	2.70511	2.60759	1.72929	2.34733	0.0290209	61.1	44.4	89.7	459	286	141	AT5G26690	AT5G26690	Heavy metal transport/detoxification superfamily protein	heavy-metal-associated domain-containing protein	Arabidopsis thaliana heavy-metal-associated domain-containing protein (AT5G26690) mRNA, complete cds [NM_180545]	AAGGACCCTTGTTTCATTCCTTACTGCTACTACACCCCCCGTGACATGGTATCAGTTAAT	NM_180545	832720	chr5:9311316-9311375	TC386780	At.30849	AT5G26690	GO:0005575|GO:0030001|GO:0046872	GO:0046872=metal ion binding	GO:0005575=cellular_component	GO:0030001=metal ion transport
GT_A_84_P158795	-0.186407	0.722253	0	0.178615	1.13981	1.00286	1.40972	1.18413	0.0290506	636.654	1233.29	428.883	1839.02	1114.99	1339.66	AT4G13540	AT4G13540	unknown protein; INVOLVED IN: N-terminal protein myristoylation; BEST Arabidopsis thaliana protein match is: unknown protein (TAIR:AT3G23930.1); Has 4658 Blast hits to 3455 proteins in 431 species: Archae - 39; Bacteria - 387; Metazoa - 1842; Fungi - 436;	hypothetical protein	Arabidopsis thaliana unknown protein (AT4G13540) mRNA, complete cds [NM_117428]	GGCACTATCATCTACTACCAGAAACCTGACAGTATTCAAAACAAAATTCATCGGGTGTAA	NM_117428	826986	chr4:7870541-7870600	TC382348	At.33364	AT4G13540
GT_A_84_P575680	-0.185893	0	3.13473	0.982944	4.10377	4.88722	5.97198	4.98766	0.0293403	3.28	3.85	19.4	73.9	84.8	163	AT2G17680	AT2G17680	Arabidopsis protein of unknown function (DUF241)	hypothetical protein	Arabidopsis thaliana unknown protein (AT2G17680) mRNA, complete cds [NM_127322]	TTCATGATCACGATAAGATGGTCAAAAACGAGTTGGAGAATGTAGATTCCGCGATTTGTG	NM_127322	816275	chr2:7679917-7679976	TC369322	At.50815	AT2G17680	GO:0003674|GO:0008150|GO:0005575	GO:0003674=molecular_function	GO:0005575=cellular_component	GO:0008150=biological_process
GT_A_84_P312493	-0.0564251	0	0.500296	0.147957	0.702493	0.72518	0.962226	0.796633	0.0294073	1780	1910	1550	3470	2350	2510	AT4G16060	AT4G16060	unknown protein; FUNCTIONS IN: molecular_function unknown; INVOLVED IN: biological_process unknown; LOCATED IN: chloroplast, chloroplast stroma; EXPRESSED IN: 22 plant structures; EXPRESSED DURING: 13 growth stages; Has 42 Blast hits to 42 proteins in 16	hypothetical protein	Arabidopsis thaliana unknown protein (AT4G16060) mRNA, complete cds [NM_117699]	TTGGGAGATCGAAAAACAACCATCAGAGAGTATTTAAGCAGCACAGGGTCTGGTATCATG	NM_117699	827291	chr4:9096043-9096102	TC378174	At.33115	AT4G16060	GO:0003674|GO:0008150|GO:0009570|GO:0009507	GO:0003674=molecular_function	GO:0009570=chloroplast stroma|GO:0009507=chloroplast	GO:0008150=biological_process
GT_A_84_P811955	-0.267976	0	0.708684	0.146903	1.36583	0.936595	1.37754	1.22665	0.0294461	40	49.7	46.6	143	70.8	87.1	TA29274_3702			TA29274_3702	Rep: Uncharacterized protein At1g17140 - Arabidopsis thaliana (Mouse-ear cress), partial (6%) [TC396299]	GTTGTTGTTTGTATTTCTCTAGAGTTTCAGAGTTGTCTCAGAGGCAAGCTCCAAGGCTGA	TA29274_3702		chr1:5857775-5857716	TC308957
GT_A_84_P801437	0	-0.281337	0.420728	0.0464637	0.678964	0.718989	0.984745	0.794233	0.0294614	2120	1800	1680	3910	2680	2920	AT3G16370	AT3G16370	GDSL-like Lipase/Acylhydrolase superfamily protein	AT3G16370.1	Arabidopsis thaliana GDSL-motif lipase/hydrolase family protein (AT3G16370) mRNA, complete cds [NM_112508]	GCAAATTAGCCACTGATATAACTGCTGAGACTTTAGGCTTCACTAAGTACCCACCAGCTT	NM_112508	820884	chr3:5557154-5557293	TC310903	At.26974	AT3G16370	GO:0006629|GO:0004091|GO:0012505	GO:0004091=carboxylesterase activity	GO:0012505=endomembrane system	GO:0006629=lipid metabolic process
GT_A_84_P829886	-0.268851	0.350642	0	0.0272636	1.24678	0.56829	0.905756	0.906941	0.0295888	42.2	66.9	30.1	139	57.9	66.3	AT4G19900	AT4G19900	alpha 1,4-glycosyltransferase family protein	AT4G19900.1	Arabidopsis thaliana glycosyl transferase-related (AT4G19900) mRNA, complete cds [NM_118109]	GCCTTTGAGACAAGGTTGGGGAGATTGGTTTGATAAGAAAGGTGATTTCTTGAGGAGAGA	NM_118109	827735	chr4:10790829-10790770	TC280335	At.43825	AT4G19900	GO:0005739|GO:0008150|GO:0003674|GO:0005795|GO:0016757	GO:0003674=molecular_function|GO:0016757=transferase activity, transferring glycosyl groups	GO:0005739=mitochondrion|GO:0005795=Golgi stack	GO:0008150=biological_process
GT_A_84_P17568	-0.437674	0	0.555026	0.0391175	1.00082	1.25364	0.900426	1.05163	0.0296418	1409.11	1969.37	1659.97	4399.75	3494.97	2479.5	ATRFNR1	AT4G05390	root FNR 1	ATRFNR1 (ROOT FNR 1); FAD binding / NADP or NADPH binding / electron carrier/ ferredoxin-NADP+ reductase/ oxidoreductase	Arabidopsis thaliana ATRFNR1 (ROOT FNR 1); FAD binding / NADP or NADPH binding / electron carrier/ ferredoxin-NADP+ reductase/ oxidoreductase (ATRFNR1) mRNA, complete cds [NM_116778]	AGCGATGAAATCTTCAAACTTCTGGACAATGGAGCTCATATTTACTTTTGCGGACTTAAA	NM_116778	825887	chr4:2739018-2738959	TC390131	At.33854	AT4G05390	GO:0005507|GO:0016491|GO:0042651|GO:0009507|GO:0055114	GO:0005507=copper ion binding|GO:0016491=oxidoreductase activity	GO:0042651=thylakoid membrane|GO:0009507=chloroplast	GO:0055114=oxidation-reduction process
GT_A_84_P12382	0	-0.52714	0.100868	-0.142091	0.500715	1.65792	1.50861	1.22242	0.0296664	92.2951	66.0878	58.5956	150.439	223.678	182.779	ATPME2	AT1G53830	pectin methylesterase 2	ATPME2; pectinesterase	Arabidopsis thaliana ATPME2; pectinesterase (ATPME2) mRNA, complete cds [NM_104260]	GAAGGGCTATAAGGTAATTACAAGTGATACAGAAGCTCAGCCATTTACGGCTGGTCAGTT	NM_104260	841820	chr1:20100628-20100687	TC363638	At.66848	AT1G53830	GO:0030599|GO:0042545|GO:0009505|GO:0005576	GO:0030599=pectinesterase activity	GO:0009505=plant-type cell wall|GO:0005576=extracellular region	GO:0042545=cell wall modification
GT_At_Specific_00154682	0.542818	0	-0.256801	0.0953391	0.961916	0.818144	0.880647	0.886902	0.0297331	99.926	70.7785	33.9853	153.919	92.8798	87.8991	CYP705A18	AT3G20090	TargetID: AT3G20090.1; Symbol: CYP705A18 ; Description: CYP705A18; electron carrier/ heme binding / iron ion binding / monooxygenase/ oxygen binding ; Chromosomal Location: chr3:7015797-7018360; Gene Orientation: FORWARD; Next best Hit: AT2G21310.1(alignm		TargetID: AT3G20090.1; Symbol: CYP705A18 ; Description: CYP705A18; electron carrier/ heme binding / iron ion binding / monooxygenase/ oxygen binding ; Chromosomal Location: chr3:7015797-7018360; Gene Orientation: FORWARD; Next best Hit: AT2G21310.1(alignm	GCTTGGGAACACATATGAAGTTTGTTTTCTTCTGTACTATACATATTCATCAAAGACGGT
GT_A_84_P243945	-0.355099	0	0.89931	0.181404	1.47781	1.40487	1.37697	1.41988	0.02974	5190	6850	7330	21300	13500	12000	AT5G22580	AT5G22580	Stress responsive A/B Barrel Domain	hypothetical protein	Arabidopsis thaliana unknown protein (AT5G22580) mRNA, complete cds [NM_122164]	CCGTTGTTGCAACACCATGAATCTTGTGATGGTTACATATCGTCATATGACTCATATCGA	NM_122164	832321	chr5:7503118-7503177	TC386471	At.47494	AT5G22580	GO:0003674|GO:0008150|GO:0009507	GO:0003674=molecular_function	GO:0009507=chloroplast	GO:0008150=biological_process
GT_A_84_P815336	-0.492204	0	0.296731	-0.0651576	0.738141	0.722808	0.640121	0.700357	0.0299716	175	254	179	473	312	267	TA31520_3702			TA31520_3702	Unknown	TAGGGTTATCTACAGGGGGATAAAGCCTGAAAATGTGTGTGGTTTTAGGGGGAATTTCAG	TA31520_3702		chr1:24701008-24700949	TC301158
GT_A_84_P764577	-0.257717	0	2.22772	0.656667	2.7459	4.70119	5.01914	4.15541	0.0300822	3.68	4.54	12.2	34	87.9	99.3	AT4G14819	AT4G14819	Protein of unknown function (DUF1677)	AT4G14819.1	Arabidopsis thaliana unknown protein (AT4G14819) mRNA, complete cds [NM_001036567]	TGACGTGCGAGTGTTGCGGCTTAATGGAAGATTGTACACAACACTACATTAGTAAAGTCA	NM_001036567	3770106	chr4:8507376-8507435		At.63277	AT4G14819	GO:0008150|GO:0003674|GO:0005575	GO:0003674=molecular_function	GO:0005575=cellular_component	GO:0008150=biological_process
GT_A_84_P13824	-0.318062	0	0.195459	-0.0408675	0.485663	0.627862	1.08619	0.733238	0.0300975	854.963	1099.82	722.527	1719.27	1264.91	1574.99	ATSBT3.12	AT4G21326	subtilase 3.12	ATSBT3.12 (SUBTILASE 3.12); identical protein binding / serine-type endopeptidase	Arabidopsis thaliana ATSBT3.12 (SUBTILASE 3.12); identical protein binding / serine-type endopeptidase (ATSBT3.12) mRNA, complete cds [NM_118252]	AGTTTCACTTGGACTGATGGGACTCGAAATGTTACCATTCCTTTGTCTGTAAGGATTCGT	NM_118252	827882	chr4:11349579-11349638	NP12629628	At.32641	AT4G21326	GO:0004252|GO:0006508|GO:0043086|GO:0012505|GO:0042802	GO:0004252=serine-type endopeptidase activity|GO:0042802=identical protein binding	GO:0012505=endomembrane system	GO:0006508=proteolysis|GO:0043086=negative regulation of catalytic activity
GT_A_84_P751207	0	0.0632544	-0.312932	-0.0832259	1.02708	0.44691	0.471208	0.648399	0.0301885	25.6	27.6	12.2	60.1	26.8	24.7	AT1G22980	AT1G22980	unknown protein; BEST Arabidopsis thaliana protein match is: unknown protein (TAIR:AT1G22970.1); Has 52 Blast hits to 50 proteins in 17 species: Archae - 0; Bacteria - 0; Metazoa - 8; Fungi - 0; Plants - 44; Viruses - 0; Other Eukaryotes - 0 (source: NCBI	AT1G22980.1	Arabidopsis thaliana unknown protein (AT1G22980) mRNA, complete cds [NM_102145]	CCAACAGCTTCTCCGATGAATCGATGTTCTTAGATCTCTGAGCAGCCCTCTAAACAAGAT	NM_102145	838905	chr1:8132670-8132611	NP1421738	At.41575	AT1G22980	GO:0008150|GO:0005575		GO:0005575=cellular_component	GO:0008150=biological_process
GT_A_84_P763808	0	-0.0903587	0.598148	0.169263	0.866248	0.954642	0.844769	0.888553	0.0302132	260	252	233	546	387	325	AT4G08940	AT4G08940	Ubiquitin carboxyl-terminal hydrolase family protein	AT4G08940.1	Arabidopsis thaliana ubiquitin thiolesterase (AT4G08940) mRNA, complete cds [NM_116963]	TGCAGCAGATGGAGCAAGTTGGTTAATTCTGGCTCAAATAATGGATATAGATTGAGCAGA	NM_116963	826472	chr4:5731008-5730949		At.66591	AT4G08940	GO:0008150|GO:0003674	GO:0003674=molecular_function		GO:0008150=biological_process
GT_A_84_P838344	0.207652	0	-0.289774	-0.0273739	1.09807	0.665496	0.471177	0.744916	0.0302422	31	27.7	13	66.2	32.7	25.9	AT2G23100	AT2G23100	Cysteine/Histidine-rich C1 domain family protein	AT2G23100.1	Arabidopsis thaliana DC1 domain-containing protein (AT2G23100) mRNA, complete cds [NM_127874]	GGGTTGTCTCTCAATGACGCTCATGATCCAGTTTACGCTTGTCTTCCTTGTAACTACATG	NM_127874	816842	chr2:9845930-9845871	TC290620	At.39343	AT2G23100	GO:0005515|GO:0008270|GO:0009507	GO:0005515=protein binding|GO:0008270=zinc ion binding	GO:0009507=chloroplast
GT_A_84_P22003	0.314191	-0.171936	0	0.0474183	0.481418	1.01429	1.2084	0.901369	0.0302944	1090	803	519	1410	1360	1410	AT2G27060	AT2G27060	Leucine-rich repeat protein kinase family protein	ATP binding / protein binding / protein kinase/ protein serine/threonine kinase/ protein tyrosine kinase	Arabidopsis thaliana ATP binding / protein binding / protein kinase/ protein serine/threonine kinase/ protein tyrosine kinase (AT2G27060) mRNA, complete cds [NM_128264]	ACCGGATATGAAGCTAGTCTCTCAAGAGCTCTCCAGAATTGTTCTCAAGAGGACAGCAAT	NM_128264	817248	chr2:11554514-11554573	TC358802	At.28121	AT2G27060	GO:0004672|GO:0005886|GO:0004674|GO:0006468|GO:0005524|GO:0007169	GO:0004672=protein kinase activity|GO:0004674=protein serine/threonine kinase activity|GO:0005524=ATP binding	GO:0005886=plasma membrane	GO:0006468=protein phosphorylation|GO:0007169=transmembrane receptor protein tyrosine kinase signaling pathway
GT_A_84_P850227	-0.0108004	0	0.510056	0.166418	1.15017	0.842046	0.679211	0.890475	0.0303763	757	787	643	1950	1050	850	NP186789	AT1G14460	AAA-type ATPase family protein	TC304685	GB	GAGTTTGCAGTCTGCTTTTCTGTTGGAACACACAAAAGTCTCCAAGAAGAACCAAAGTGA	NP186789		chr1:4949188-4949129	TC304685		AT1G14460
GT_A_84_P788171	-0.387097	0.586895	0	0.0665995	0.891972	1.3912	1.05602	1.11306	0.0304812	186	377	144	520	490	352	AT1G50950	AT1G50950	Thioredoxin protein with domain of unknown function (DUF1692)	AT1G50950.1	Arabidopsis thaliana thioredoxin-related (AT1G50950) mRNA, complete cds [NM_103975]	TGTTTGCGCCATAATAGGAGGTGTTTTTACGGTCGCGGGAATACTAGATTCTATATTTCA	NM_103975	841517	chr1:18887514-18887662	TC308627	At.37919	AT1G50950	GO:0045454			GO:0045454=cell redox homeostasis
GT_A_84_P825282	0.205648	0	-0.283189	-0.0258471	0.538017	1.72142	1.49029	1.24991	0.0304846	97.9	87.6	41.3	142	215	166	AT5G23870	AT5G23870	Pectinacetylesterase family protein	AT5G23870.1	Arabidopsis thaliana pectinacetylesterase family protein (AT5G23870) mRNA, complete cds [NM_122292]	AGGACAACGAATATGGAATGCCATTATTCTTGACCTTCTCCCCAAAGGTTTAGCAAAAGC	NM_122292	832452	chr5:8047778-8047719	TC294441	At.27404	AT5G23870	GO:0004091|GO:0008150|GO:0012505	GO:0004091=carboxylesterase activity	GO:0012505=endomembrane system	GO:0008150=biological_process
GT_A_84_P597535	-0.263435	0	0.992713	0.243093	1.2633	1.81119	1.87277	1.64909	0.0305117	285	353	403	946	922	872	AT5G14090	AT5G14090	unknown protein; Has 56 Blast hits to 56 proteins in 18 species: Archae - 0; Bacteria - 0; Metazoa - 0; Fungi - 2; Plants - 46; Viruses - 0; Other Eukaryotes - 8 (source: NCBI BLink).	hypothetical protein	Arabidopsis thaliana unknown protein (AT5G14090) mRNA, complete cds [NM_121412]	AACCATTGTCACGAGGCAAGTAAAAGATGTATCCAGTATGAGCTTAGAAGTTCTCGCTCA	NM_121412	831258	chr5:4548935-4548994	NP231501	At.51058	AT5G14090	GO:0003674|GO:0008150|GO:0005575	GO:0003674=molecular_function	GO:0005575=cellular_component	GO:0008150=biological_process
GT_A_84_P800461	-0.432201	0.403381	0	-0.00960684	0.678531	1.3952	1.69309	1.25561	0.0305207	164	302	131	408	447	498	UNE2	AT1G78130	Major facilitator superfamily protein	AT1G78130.1	Arabidopsis thaliana UNE2 (unfertilized embryo sac 2); carbohydrate transmembrane transporter/ sugar:hydrogen symporter (UNE2) mRNA, complete cds [NM_106463]	GACAAATCGTTTGAGTCTATCTTGTCATCGTTTGCACCTCCTATAGTTGGAATCCTGGCA	NM_106463	844149	chr1:29406333-29406392		At.71185	AT1G78130	GO:0015144|GO:0009567|GO:0016020|GO:0005351	GO:0015144=carbohydrate transmembrane transporter activity|GO:0005351=sugar:hydrogen symporter activity	GO:0016020=membrane	GO:0009567=double fertilization forming a zygote and endosperm
GT_A_84_P11330	0	-0.271339	0.491673	0.0734447	1.23433	2.89519	1.55414	1.89455	0.0305685	1169.32	999.72	973.335	3169.23	6680.86	2389.92	AT1G11545	AT1G11545	xyloglucan endotransglucosylase/hydrolase 8	xyloglucan:xyloglucosyl transferase, putative / xyloglucan endotransglycosylase, putative / endo-xyloglucan transferase, putative	Arabidopsis thaliana xyloglucan:xyloglucosyl transferase, putative / xyloglucan endotransglycosylase, putative / endo-xyloglucan transferase, putat_ (AT1G11545) mRNA, complete cds [NM_101028]	TTATGCGTGGGTGCAGCGTAATCTCGTCGTATACGATTATTGCAAAGACAGTGAGAGGTT	NM_101028	837698	chr1:3878791-3878732	TC400256	At.47525	AT1G11545	GO:0005975|GO:0016798|GO:0005618|GO:0016762|GO:0006073|GO:0048046|GO:0004553|GO:0012505	GO:0016798=hydrolase activity, acting on glycosyl bonds|GO:0016762=xyloglucan:xyloglucosyl transferase activity|GO:0004553=hydrolase activity, hydrolyzing O-glycosyl compounds	GO:0005618=cell wall|GO:0048046=apoplast|GO:0012505=endomembrane system	GO:0005975=carbohydrate metabolic process|GO:0006073=cellular glucan metabolic process
GT_A_84_P16486	-0.354652	0.249543	0	-0.0350364	0.560875	1.34405	1.6832	1.19604	0.0306013	561.444	880.673	425	1220	1399.68	1604.62	CYP705A21	AT3G20120	cytochrome P450, family 705, subfamily A, polypeptide 21	CYP705A21; electron carrier/ heme binding / iron ion binding / monooxygenase/ oxygen binding	Arabidopsis thaliana CYP705A21; electron carrier/ heme binding / iron ion binding / monooxygenase/ oxygen binding (CYP705A21) mRNA, complete cds [NM_112903]	TGGATCAAGTCTGGGTTATATCTTTGTTGGCACCGCAGTTGGAATGATGGTGCAATGCTT	NM_112903	821555	chr3:7025606-7025665	NP227167	At.38299	AT3G20120	GO:0004497|GO:0005506|GO:0019825|GO:0009055|GO:0020037|GO:0055114	GO:0004497=monooxygenase activity|GO:0005506=iron ion binding|GO:0019825=oxygen binding|GO:0009055=electron carrier activity|GO:0020037=heme binding		GO:0055114=oxidation-reduction process
GT_A_84_P765839	-0.440303	0.196295	0	-0.081336	1.60473	5.69491	4.89519	4.06494	0.0306159	8.54	13.7	6.86	40.6	461	240	AT4G38825	AT4G38825	SAUR-like auxin-responsive protein family	AT4G38825.1	Arabidopsis thaliana unknown protein (AT4G38825) mRNA, complete cds [NM_001125670]	ACGTTGGAGAAAGCCAGATGAAAAGATACATAGTGCCAGTCTCATATTTGAACCAGCCTT	NM_001125670	6241125	chr4:18121697-18121756		At.43621	AT4G38825
GT_A_84_P820600	-0.0318975	0	0.75838	0.242161	1.20259	1.00268	1.12099	1.10875	0.0306819	546	576	559	1480	859	845	AT5G50180	AT5G50180	Protein kinase superfamily protein	AT5G50180.1	Arabidopsis thaliana protein kinase, putative (AT5G50180) mRNA, complete cds [NM_124397]	TTTTGGATTAGCAAGAGAAGAGTCACTGACTGAGATGATGACGGCTGAGACAGGAACATA	NM_124397	835083	chr5:20449397-20449456	TC289703	At.29747	AT5G50180	GO:0016301|GO:0006468|GO:0004712	GO:0016301=kinase activity|GO:0004712=protein serine/threonine/tyrosine kinase activity		GO:0006468=protein phosphorylation
GT_A_84_P548427	-0.37044	0.174152	0	-0.0654292	0.562254	0.423578	0.881987	0.622606	0.0307203	19.6	29.5	15	43.1	26.1	32.5	AT3G59270	AT3G59270	FBD-like domain family protein	syntaxin-related family protein	Arabidopsis thaliana syntaxin-related family protein (AT3G59270) mRNA, complete cds [NM_115789]	GGTTCCTAGAGAAGGTTTAACCGAGTGCAGAATTCAAGTAATCTCTGACAATCTTGTCTT	NM_115789	825096	chr3:21906665-21906606	TC374629	At.54004	AT3G59270	GO:0003674|GO:0008150|GO:0005575	GO:0003674=molecular_function	GO:0005575=cellular_component	GO:0008150=biological_process
GT_At_Specific_00216849	0.247724	-0.584787	0	-0.112355	0.534775	0.96812	0.963664	0.822186	0.0307241	1034.99	599.725	516.042	1454.78	1309.66	1183.22	AT4G18570.1	AT4G18570	TargetID: AT4G18570.1; Description: proline-rich family protein ; Chromosomal Location: chr4:10231218-10234693; Gene Orientation: FORWARD; Next best Hit: AT1G43785.1(alignment length 20bp with 95.00%identity)	AT4G18570	TargetID: AT4G18570.1; Description: proline-rich family protein ; Chromosomal Location: chr4:10231218-10234693; Gene Orientation: FORWARD; Next best Hit: AT1G43785.1(alignment length 20bp with 95.00%identity)	AACTAGCGATGAAGTATATGAAGAGAGTATCCGCAGAGCTAGAGGCTATTGAAGGTGGTG		827588
GT_A_84_P186864	0	0.310976	-0.813397	-0.167474	0.813394	2.36252	1.89927	1.69173	0.0307671	50.1314	64.1728	16.8879	101.489	197.997	130.154	IQD12	AT5G03960	IQ-domain 12	IQD12 (IQ-domain 12); calmodulin binding	Arabidopsis thaliana IQD12 (IQ-domain 12); calmodulin binding (IQD12) mRNA, complete cds [NM_120478]	GTTTCAAAGATCCAATGGTTTCCAGCCGTACATGAGTGTGACAGAGTCTGCAAGGGAAAA	NM_120478	830275	chr5:1068564-1068505	TC371572	At.50428	AT5G03960	GO:0005516|GO:0008150	GO:0005516=calmodulin binding		GO:0008150=biological_process
GT_A_84_P525902	-0.13597	0	0.585872	0.149967	1.3542	0.963525	0.816038	1.04459	0.0307721	12.7	14.4	12.4	41.1	20.9	17.1	AT1G60460	AT1G60460	unknown protein; FUNCTIONS IN: molecular_function unknown; INVOLVED IN: biological_process unknown; LOCATED IN: endomembrane system; EXPRESSED IN: 6 plant structures; EXPRESSED DURING: petal differentiation and expansion stage, E expanded cotyledon stage,	hypothetical protein	Arabidopsis thaliana unknown protein (AT1G60460) mRNA, complete cds [NM_104733]	AGAAAGATCGTGACGGTTATAGGAATGAATGAGAGGAAACCCCAGAAAGACCAAGAAGCT	NM_104733	842341	chr1:22278413-22278472	NP043244	At.71323	AT1G60460	GO:0003674|GO:0008150|GO:0012505	GO:0003674=molecular_function	GO:0012505=endomembrane system	GO:0008150=biological_process
GT_A_84_P788511	-0.390688	0	0.285658	-0.03501	0.563159	0.586934	0.777434	0.642509	0.0308956	445	602	421	993	673	696	AT3G08840	AT3G08840	D-alanine--D-alanine ligase family	AT3G08840.3	Arabidopsis thaliana D-alanine--D-alanine ligase family (AT3G08840) mRNA, complete cds [NM_202530]	GGTGTAATTGGAAAGCATGGGTCAATGCATTCACTGAGTCCTAGTCTTACTGTCAAGGAA	NM_202530	820031	chr3:2680767-2680708	NP332459	At.40214	AT3G08840	GO:0008716|GO:0009252|GO:0005618	GO:0008716=D-alanine-D-alanine ligase activity	GO:0005618=cell wall	GO:0009252=peptidoglycan biosynthetic process
GT_A_84_P14722	0	-1.05846	0.888461	-0.056668	1.71543	2.04437	1.69433	1.81804	0.0309109	62.498	30.9645	68.4923	236.436	197.99	140.773	SULTR3;2	AT4G02700	sulfate transporter 3;2	SULTR3;2 (sulfate transporter 3;2); sulfate transmembrane transporter	Arabidopsis thaliana SULTR3;2 (sulfate transporter 3;2); sulfate transmembrane transporter (SULTR3;2) mRNA, complete cds [NM_116504]	CTAAGCAAGTCCACCTTCATTGAGAGCATTGGTAAAGAACGGATTTATCTCACGGTGGCA	NM_116504	828201	chr4:1193188-1193247	TC361644	At.393	AT4G02700	GO:0015116|GO:0016020|GO:0006810|GO:0008272|GO:0016021|GO:0055085	GO:0015116=sulfate transmembrane transporter activity	GO:0016020=membrane|GO:0016021=integral to membrane	GO:0006810=transport|GO:0008272=sulfate transport|GO:0055085=transmembrane transport
GT_A_84_P17300	0	-0.708205	0.328008	-0.126732	0.72921	1.10671	0.966421	0.934113	0.0309618	49.2366	31.0974	36.5889	94.0274	81.4332	66.9605	AT2G45120	AT2G45120	C2H2-like zinc finger protein	zinc finger (C2H2 type) family protein	Arabidopsis thaliana zinc finger (C2H2 type) family protein (AT2G45120) mRNA, complete cds [NM_130075]	TGATTGATCTTAATCTTCCTGCACCTAATGAAGAAGATGAAACTTCTTTGGTGTTTGATG	NM_130075	819119	chr2:18604557-18604616	TC374538	At.37009	AT2G45120	GO:0005622|GO:0003700|GO:0008270|GO:0003676|GO:0045449	GO:0003700=sequence-specific DNA binding transcription factor activity|GO:0008270=zinc ion binding|GO:0003676=nucleic acid binding	GO:0005622=intracellular	GO:0045449=regulation of transcription, DNA-dependent
GT_A_84_P16633	0	0.301778	-0.424065	-0.0407623	0.527497	1.02271	1.23555	0.928585	0.0310256	193	245.487	85.1575	320.481	301.151	316.304	AT4G10550	AT4G10550	Subtilase family protein	subtilase family protein	Arabidopsis thaliana subtilase family protein (AT4G10550) mRNA, complete cds [NM_117123]	ACTCTCTGCACAATGTCACCATTCCTTTGTCTGTGAGGACGCAAATCCTGCAGAACTATT	NM_117123	826647	chr4:6516686-6516627	NP039222	At.33621	AT4G10550	GO:0004252|GO:0006508|GO:0043086|GO:0012505|GO:0042802	GO:0004252=serine-type endopeptidase activity|GO:0042802=identical protein binding	GO:0012505=endomembrane system	GO:0006508=proteolysis|GO:0043086=negative regulation of catalytic activity
GT_A_84_P784572	0.174578	-0.734015	0	-0.186479	0.546297	1.36146	1.456	1.12125	0.0310689	1590	874	834	2370	2780	2690	AT3G28130	AT3G28130	nodulin MtN21 /EamA-like transporter family protein	AT3G28130.1	Arabidopsis thaliana nodulin MtN21 family protein (AT3G28130) mRNA, complete cds [NM_113731]	AAGGGAAGACTCAGTTCTTGTCGCTGTCAGAGGAAACTCCTCTTCTAGACGAAAACATAG	NM_113731	822437	chr3:10469868-10469927	NP301523	At.5490	AT3G28130	GO:0008150|GO:0016020		GO:0016020=membrane	GO:0008150=biological_process
GT_A_84_P18528	0	-0.319382	2.19943	0.626683	3.36615	4.20493	2.89823	3.48977	0.0311846	298.623	246.949	811.97	3547.22	4229.57	1549.48	AT4G11290	AT4G11290	Peroxidase superfamily protein	peroxidase, putative	Arabidopsis thaliana peroxidase, putative (AT4G11290) mRNA, complete cds [NM_117200]	AAGGATTGGGGTCAAAACAGGGTCGGATGGGGAGATTCGAAGAACATGTGCATTTGTTAA	NM_117200	826731	chr4:6871413-6871472	TC388427	At.22642	AT4G11290	GO:0004601|GO:0006979|GO:0012505|GO:0020037|GO:0055114	GO:0004601=peroxidase activity|GO:0020037=heme binding	GO:0012505=endomembrane system	GO:0006979=response to oxidative stress|GO:0055114=oxidation-reduction process
GT_A_84_P815956	0	0.413712	-0.209376	0.0681117	0.557404	0.815556	0.789177	0.720712	0.0312774	873	1200	447	1480	1180	1050	TA31977_3702	AT5G16150	plastidic GLC translocator	TA31977_3702	Unknown	GTGCATTAGCTGACAAATTTGGACGAACAAGAACTTTTCAATTGGATGCTATCCGCTTGC	TA31977_3702		chr5:5273727-5273787			AT5G16150
GT_A_84_P591388	-0.140896	0.406508	0	0.0885372	0.536584	1.03062	1.17799	0.915064	0.0312831	311	469	203	573	538	540	AT5G46850	AT5G46850	unknown protein; Has 1807 Blast hits to 1807 proteins in 277 species: Archae - 0; Bacteria - 0; Metazoa - 736; Fungi - 347; Plants - 385; Viruses - 0; Other Eukaryotes - 339 (source: NCBI BLink).	hypothetical protein	Arabidopsis thaliana unknown protein (AT5G46850) mRNA, complete cds [NM_124056]	AAATGGTGAAATAAGCTTTAAGCTTCCTTTACATGCTCGGTATCAGCCTCTGGACGACAG	NM_124056	834729	chr5:19011589-19011727	TC376710	At.50510	AT5G46850	GO:0003674|GO:0005789|GO:0006506|GO:0012505	GO:0003674=molecular_function	GO:0005789=endoplasmic reticulum membrane|GO:0012505=endomembrane system	GO:0006506=GPI anchor biosynthetic process
GT_A_84_P22537	0	0.438409	-0.363433	0.024992	0.647925	1.45818	1.52894	1.21168	0.0314785	1180	1650	543	2130	2490	2370	SPL2	AT5G43270	squamosa promoter binding protein-like 2	SPL2 (SQUAMOSA PROMOTER BINDING PROTEIN-LIKE 2); DNA binding / transcription factor	Arabidopsis thaliana SPL2 (SQUAMOSA PROMOTER BINDING PROTEIN-LIKE 2); DNA binding / transcription factor (SPL2) mRNA, complete cds [NM_123693]	GACCGCTCTGCATAGAAATGGGGTAGGCCAGTTTAATGAAAACTACTTCAGCTTGAACCA	NM_123693	834345	chr5:17360599-17360540	TC380021	At.47249	AT5G43270	GO:0003700|GO:0005634|GO:0048510|GO:0003677|GO:0045449	GO:0003700=sequence-specific DNA binding transcription factor activity|GO:0003677=DNA binding	GO:0005634=nucleus	GO:0048510=regulation of timing of transition from vegetative to reproductive phase|GO:0045449=regulation of transcription, DNA-dependent
GT_At_Specific_00234264	0	-0.0707664	1.77776	0.568997	2.84632	2.21267	2.90995	2.65632	0.0316971	6.65049	6.53399	13.5	55.0977	23.6753	34.7894	AT4G33355.1	AT4G33355	TargetID: AT4G33355.1; Description: lipid binding ; Chromosomal Location: chr4:16067048-16067820; Gene Orientation: FORWARD; Next best Hit: AT1G47520.1(alignment length 30bp with 86.67%identity)	AT4G33355	TargetID: AT4G33355.1; Description: lipid binding ; Chromosomal Location: chr4:16067048-16067820; Gene Orientation: FORWARD; Next best Hit: AT1G47520.1(alignment length 30bp with 86.67%identity)	CAGATAAAATGTGATTATTTCCCACATTTACATATTCCCTCTTTCCTACTCTCACACGTA		829472						GO:0005488~binding,GO:0008289~lipid binding,	GO:0005623~cell,GO:0012505~endomembrane system,GO:0044464~cell part,	GO:0006810~transport,GO:0006869~lipid transport,GO:0010876~lipid localization,GO:0033036~macromolecule localization,GO:0051179~localization,GO:0051234~establishment of localization,
GT_A_84_P19829	-0.898112	0	1.08339	0.061758	2.403	1.76784	1.88329	2.01804	0.0319064	137.768	264.932	322.078	1564.35	671.491	659.241	AT5G58390	AT5G58390	Peroxidase superfamily protein	peroxidase, putative	Arabidopsis thaliana peroxidase, putative (AT5G58390) mRNA, complete cds [NM_125225]	TCATAGCTTACAGCCACAATCTCAATGCCTTCTACCGCGACTTTGCAAGGGCAATGATTA	NM_125225	835952	chr5:23599885-23599826	TC371488	At.29283	AT5G58390	GO:0004601|GO:0006979|GO:0012505|GO:0020037|GO:0055114	GO:0004601=peroxidase activity|GO:0020037=heme binding	GO:0012505=endomembrane system	GO:0006979=response to oxidative stress|GO:0055114=oxidation-reduction process
GT_A_84_P842613	0	-0.120821	0.445401	0.108193	0.955936	0.630297	0.676315	0.754183	0.0319726	196	186	158	438	233	218	NP281268			NP281268	GB	GCCACGGTCTTGTTCATCAAGAAGCTCCTTCAAAACTGCTTCAGGTAACTTTACTACAAT	NP281268		chr1:6381840-6381781	NP281268
GT_A_84_P849161	0.329479	0	-0.0130444	0.105478	0.963749	2.82725	1.84753	1.87951	0.0320631	30.2	24.8	14.1	54	131	60.2	NP222417			TC302594	tc	TCCTTAGGAGTAGTTTCACTCAAAGAAACAGAGATGTATGGAGAGACACCACGGAGATGA	NP222417		chr1:7462703-7462644	TC302594
GT_A_84_P67694	-0.170459	0	1.13418	0.321239	1.39913	2.01993	1.90598	1.77501	0.0323305	93	108	136	318	326	273	WAVE1	AT2G34150	SCAR family protein	WAVE1; actin monomer binding	Arabidopsis thaliana WAVE1; actin monomer binding (WAVE1) mRNA, complete cds [NM_179894]	TTGAGACGTGTGGTCAGGACAAAGACATCATCATCAGAAACTACAATGAACACCAATATT	NM_179894	817976	chr2:14419682-14419623	TC374403	At.37845	AT2G34150	GO:0003785|GO:0031209|GO:0051127	GO:0003785=actin monomer binding	GO:0031209=SCAR complex	GO:0051127=positive regulation of actin nucleation
GT_A_84_P17433	0.689792	-0.237892	0	0.150633	0.922694	1.13483	1.195	1.08417	0.0323725	143.457	77.8197	52.6498	194.216	149.987	141.714	CYP705A15	AT3G20080	cytochrome P450, family 705, subfamily A, polypeptide 15	CYP705A15; electron carrier/ heme binding / iron ion binding / monooxygenase/ oxygen binding	Arabidopsis thaliana CYP705A15; electron carrier/ heme binding / iron ion binding / monooxygenase/ oxygen binding (CYP705A15) mRNA, complete cds [NM_112899]	TTGCTTTCGGAAGCGGACGAAGAAGCTGTCCTGGAGAAAATCTAGCATATATCTTTTTAG	NM_112899	821548	chr3:7010228-7010287	TC364936	At.27068	AT3G20080	GO:0004497|GO:0005506|GO:0019825|GO:0009055|GO:0012505|GO:0020037|GO:0055114	GO:0004497=monooxygenase activity|GO:0005506=iron ion binding|GO:0019825=oxygen binding|GO:0009055=electron carrier activity|GO:0020037=heme binding	GO:0012505=endomembrane system	GO:0055114=oxidation-reduction process
GT_A_84_P754202	0	-0.461648	0.120239	-0.113803	0.419155	1.11215	0.710958	0.747421	0.0324677	35.9	26.9	23.1	55.3	59.6	40.9	AT1G76878	AT1G76878	other RNA	AT1G76878.1	Arabidopsis thaliana (AT1G76878) otherRNA [NR_022425]	AGAAAATCACCGGAGATGTTTGGAAACGAAGGTACATTAATCTGCTGAGTATACGGAGGA	NR_022425	6240557	chr1:28871672-28871613		At.43159	AT1G76878
GT_A_84_P843471	0.63947	0	-0.0516577	0.195937	1.10313	0.811478	1.44061	1.11841	0.0325054	14.1	9.34	5.17	22.4	12.2	17.1	AT2G25050	AT3G32400;AT2G25050	[AT3G32400, Actin-binding FH2/DRF autoregulatory protein];[AT2G25050, Actin-binding FH2 (Formin Homology) protein]	AT2G25050.1	Arabidopsis thaliana formin homology 2 domain-containing protein / FH2 domain-containing protein (AT2G25050) mRNA, complete cds [NM_128062]	GTCAGGGTCAAACGAGAAAGGCCAACTTGAAACCGTATCATTGGTTAAAGCTTACTAGGG	NM_128062	817043	chr2:10663959-10663900	NP453932	At.71665	AT3G32400;AT2G25050	GO:0030036|GO:0003779|GO:0016043	GO:0003779=actin binding		GO:0030036=actin cytoskeleton organization|GO:0016043=cellular component organization
GT_A_84_P839471	0	0.50959	-0.0957575	0.137944	0.894544	0.626732	0.892486	0.804587	0.0326733	113	166	62.6	242	134	146	AT5G22608	AT2G05185;AT5G22608	[AT2G05185, unknown protein; FUNCTIONS IN: molecular_function unknown; INVOLVED IN: biological_process unknown; LOCATED IN: chloroplast; BEST Arabidopsis thaliana protein match is: unknown protein (TAIR:AT5G22608.1); Has 35333 Blast hits to 34131 proteins	AT5G22608.1	Arabidopsis thaliana unknown protein (AT5G22608) mRNA, complete cds [NM_001085144]	TGCCTCCAGACCTGAAAGATGTTCTGGAAACTTGAAAGCAAGATCTTTCCAAGGACATAA	NM_001085144	5008219	chr5:7513314-7513373	NP1419636	At.72914	AT2G05185;AT5G22608	GO:0009507		GO:0009507=chloroplast
GT_A_84_P18423	-0.152616	0	1.11804	0.321808	1.51296	2.4046	1.70055	1.8727	0.0327317	312.942	358.95	446.983	1143.68	1414.57	786.923	AT3G47480	AT3G47480	Calcium-binding EF-hand family protein	calcium-binding EF hand family protein	Arabidopsis thaliana calcium-binding EF hand family protein (AT3G47480) mRNA, complete cds [NM_114616]	TGAGTTTGTTAGGATACGATGAGTGTACAAAGATGGAGTGTAGGAAGATGGTTAAGGTTT	NM_114616	823902	chr3:17496484-17496425	TC386344	At.35802	AT3G47480	GO:0008150|GO:0005509|GO:0012505	GO:0005509=calcium ion binding	GO:0012505=endomembrane system	GO:0008150=biological_process
GT_A_84_P18585	0.256775	-0.0795121	0	0.0590878	0.660161	1.92295	1.23585	1.27298	0.0327705	50.038	40.8973	24.7927	76.2401	121.963	68.6498	AT4G28650	AT4G28650	Leucine-rich repeat transmembrane protein kinase family protein	leucine-rich repeat transmembrane protein kinase, putative	Arabidopsis thaliana leucine-rich repeat transmembrane protein kinase, putative (AT4G28650) mRNA, complete cds [NM_119007]	CGTAGCTTGGCCGAGAAACATTCATCGGTTTTTAGTACTTCACCTGTAAATGGCCTTCTT	NM_119007	828983	chr4:14144217-14144158	TC359280	At.4527	AT4G28650	GO:0004672|GO:0004674|GO:0006468|GO:0005524|GO:0007169|GO:0012505	GO:0004672=protein kinase activity|GO:0004674=protein serine/threonine kinase activity|GO:0005524=ATP binding	GO:0012505=endomembrane system	GO:0006468=protein phosphorylation|GO:0007169=transmembrane receptor protein tyrosine kinase signaling pathway
GT_A_84_P16608	0.207438	-0.543741	0	-0.112101	0.61329	1.39945	1.94685	1.31986	0.0328255	72.538	44.4699	37.1914	110.711	127.279	168.573	MYB55	AT4G01680	myb domain protein 55	MYB55 (myb domain protein 55); DNA binding / transcription factor	Arabidopsis thaliana MYB55 (myb domain protein 55); DNA binding / transcription factor (MYB55) mRNA, complete cds [NM_001036494]	AATGGGAATCTGAATTGGGGATTAACAATGGAGGAAAATCAAAATCCATTCACAATATCG	NM_001036494	826853	chr4:716413-716354	TC382128	At.3837	AT4G01680	GO:0003700|GO:0003677|GO:0045449	GO:0003700=sequence-specific DNA binding transcription factor activity|GO:0003677=DNA binding		GO:0045449=regulation of transcription, DNA-dependent
GT_A_84_P821925	0	-0.647934	0.310471	-0.112488	0.754211	1.06766	0.740197	0.854024	0.0328513	1230	810	903	2390	1980	1430	EXP3			AT2G37640.1	Arabidopsis thaliana EXP3 (EXP3) mRNA, complete cds [NM_129320]	CGAGTCGAATGACCGTGTAATGGCCCATTGGGCCAAGTTTTCTTGATATAAAATCTGAAA	NM_129320	818341	chr2:15794831-15794783	TC310075	At.12794		GO:0010114|GO:0003674|GO:0006949|GO:0009831|GO:0009739|GO:0005576|GO:0009828|GO:0009826|GO:0012505	GO:0003674=molecular_function	GO:0005576=extracellular region|GO:0012505=endomembrane system	GO:0010114=response to red light|GO:0006949=syncytium formation|GO:0009831=plant-type cell wall modification involved in multidimensional cell growth|GO:0009739=response to gibberellin stimulus|GO:0009828=plant-type cell wall loosening|GO:0009826=unidimen
GT_A_84_P817573	0	-0.119588	0.239168	0.0398601	0.950274	0.518874	0.454864	0.641338	0.0328938	239	227	167	532	263	228	TA33253_3702			TA33253_3702	Unknown	ATCTATGGGGAAGGCCTGGTATATTCACTCTGGTGTAGAAGTTCATGGAGTACAGTATGC	TA33253_3702		chr1:17570692-17570873
GT_A_84_P842862	-0.333387	0.615417	0	0.09401	0.936876	1.04447	1.57839	1.18658	0.0329004	24.4	48.6	18.2	67.8	48.7	63.9	AT5G19840	AT5G19840	2-oxoglutarate (2OG) and Fe(II)-dependent oxygenase superfamily protein	AT5G19840.1	Arabidopsis thaliana transcription factor jumonji (jmjC) domain-containing protein (AT5G19840) mRNA, complete cds [NM_121989]	AGCCACTTTCTTCTATCAACTTTTGGATGAATTCTGCAGAAGCTCGATCAAGTACCCACT	NM_121989	832104	chr5:6706363-6706422	NP301656	At.66697	AT5G19840	GO:0008150|GO:0003674|GO:0005575	GO:0003674=molecular_function	GO:0005575=cellular_component	GO:0008150=biological_process
GT_A_84_P829642	-0.248791	0	0.639329	0.130179	1.62342	1.15073	0.887991	1.22071	0.0329541	11.5	14.1	12.6	48.5	23.3	17.6	AT1G30160	AT1G30160	Protein of unknown function (DUF295)	AT1G30160.2	Arabidopsis thaliana unknown protein (AT1G30160) mRNA, complete cds [NM_001036036]	CGGCACTTATCAGCGACTATTTGAACCCCTATGCTTCCAAGTCAAAACCAAAGATGATTC	NM_001036036	839896	chr1:10606702-10606761	TC300304	At.40603	AT1G30160	GO:0008150|GO:0003674	GO:0003674=molecular_function		GO:0008150=biological_process
GT_A_84_P755476	-0.314855	0	1.46979	0.384977	3.80733	2.33412	2.21676	2.78607	0.0330204	3.28	4.21	6.69	65.8	15.8	13.2	AT2G13480	AT2G13480	transposable element gene	AT2G13480.1	Unknown	ATGCATAGGATTTGGAGACTATATGATCGTGTTCGTGGGATTGCTGTATCTAAGGATCGT	GT_A_84_P755476	3768388				AT2G13480
GT_A_84_P788468	0.324554	0	-0.552192	-0.0758794	1.04945	0.634408	0.800473	0.828109	0.0330504	125	103	40.3	238	119	121	AT2G20440	AT2G20440	Ypt/Rab-GAP domain of gyp1p superfamily protein	AT2G20440.1	Arabidopsis thaliana RabGAP/TBC domain-containing protein (AT2G20440) mRNA, complete cds [NM_127603]	CATTGCGGGTAATCTTGACGCCAAAAAAGCATGTAAAGAAGCGTTGAAGATCCATGAAAA	NM_127603	816563	chr2:8818298-8818239	TC311571	At.39693	AT2G20440	GO:0005622|GO:0032313|GO:0005097	GO:0005097=Rab GTPase activator activity	GO:0005622=intracellular	GO:0032313=regulation of Rab GTPase activity
GT_A_84_P18510	-0.300409	0	1.9959	0.565164	2.88775	3.01356	2.74063	2.88065	0.0330842	34.5613	43.9187	100.501	362.888	263.97	197.99	AT4G04490	AT4G04490	cysteine-rich RLK (RECEPTOR-like protein kinase) 36	protein kinase family protein	Arabidopsis thaliana protein kinase family protein (AT4G04490) mRNA, complete cds [NM_116687]	ACCTGAAAATAGGTCCATGAGTGAGCGTAAAGACAAAGATCCGTTTTCAGTGGATGAGGT	NM_116687	825779	chr4:2232044-2231985	TC362964	At.54140	AT4G04490	GO:0016301|GO:0006468|GO:0012505	GO:0016301=kinase activity	GO:0012505=endomembrane system	GO:0006468=protein phosphorylation
GT_A_84_P830908	-0.0429802	0	0.40076	0.11926	0.820845	0.478019	0.723131	0.673998	0.0334191	539	573	434	1130	594	638	AT5G64020	AT5G64020	TRICHOME BIREFRINGENCE-LIKE 14	AT5G64020.1	Arabidopsis thaliana unknown protein (AT5G64020) mRNA, complete cds [NM_125798]	TATCGGTTCCCAACCACAAACACGACGATCTTGTATTATTGGTCAGCTAGCTTATCAGAT	NM_125798	836523	chr5:25638455-25638396	TC297878	At.28968	AT5G64020	GO:0008150|GO:0012505		GO:0012505=endomembrane system	GO:0008150=biological_process
GT_A_84_P271670	0	0.569845	-0.452875	0.03899	0.787888	1.26286	1.42416	1.1583	0.0335844	363	556	157	722	669	678	AT5G03830			hypothetical protein	Arabidopsis thaliana unknown protein (AT5G03830) mRNA, complete cds [NM_120464]	TACCTATGTACTCGCAGCTTGTTACATCTCAAGAGACACAAAAGATTCCTGAATTCAGAA	NM_120464	831702	chr5:1019988-1020186	TC378779	At.33218		GO:0005739|GO:0003674|GO:0008150	GO:0003674=molecular_function	GO:0005739=mitochondrion	GO:0008150=biological_process
GT_A_84_P557876	-0.0789089	0	0.733069	0.218054	1.50331	1.15709	0.928199	1.1962	0.0336217	178	194	185	614	322	249	AT1G77660	AT1G77660	Histone H3 K4-specific methyltransferase SET7/9 family protein	MORN (Membrane Occupation and Recognition Nexus) repeat-containing protein /phosphatidylinositol-4-phosphate 5-kinase-related	Arabidopsis thaliana MORN (Membrane Occupation and Recognition Nexus) repeat-containing protein /phosphatidylinositol-4-phosphate 5-kinase-related (AT1G77660) mRNA, complete cds [NM_106415]	AAACAAGGCTATGGCACGTATAGATTTAGAACCGGTGATATCAAATCCGGTGAATGGGAT	NM_106415	844102	chr1:29186438-29186379	TC364700	At.52549	AT1G77660	GO:0003674|GO:0008150|GO:0005575	GO:0003674=molecular_function	GO:0005575=cellular_component	GO:0008150=biological_process
GT_A_84_P77389	-0.117755	0	0.518666	0.133637	0.651304	1.15513	1.40065	1.06903	0.0337364	652	730	600	1280	1210	1300	IQD30	AT1G18840	IQ-domain 30	IQD30; calmodulin binding	Arabidopsis thaliana IQD30; calmodulin binding (IQD30) mRNA, complete cds [NM_101741]	AAACAAGAGTCTCAAACTCGAGTGGCAAAAGCGGGAACAAGACAGAGAAAACTCTTCTTT	NM_101741	838465	chr1:6501270-6501211	TC400595	At.41775	AT1G18840	GO:0005773|GO:0005516|GO:0008150	GO:0005516=calmodulin binding	GO:0005773=vacuole	GO:0008150=biological_process
GT_A_84_P836362	0	0.700413	-0.837402	-0.045663	1.08537	1.71725	1.80637	1.53633	0.0338673	9.9	16.6	3.28	24.2	25	24.1	AT2G17550	AT2G17550	unknown protein; Has 264 Blast hits to 258 proteins in 65 species: Archae - 5; Bacteria - 5; Metazoa - 66; Fungi - 16; Plants - 107; Viruses - 0; Other Eukaryotes - 65 (source: NCBI BLink).	AT2G17550.1	Arabidopsis thaliana unknown protein (AT2G17550) mRNA, complete cds [NM_127309]	GCGACGAAGATCTGGAAGCTCCAAGAAATAGTTTCGAGCTTCAAGTCGACAACTTTCATA	NM_127309	816262	chr2:7644218-7644042	TC309915	At.27964	AT2G17550	GO:0005575		GO:0005575=cellular_component
GT_A_84_P828767	-0.268885	0.410653	0	0.0472562	0.558574	0.824484	0.806038	0.729699	0.0339049	429	709	306	877	703	629	AT1G32260	AT1G32260	unknown protein; FUNCTIONS IN: molecular_function unknown; INVOLVED IN: biological_process unknown; LOCATED IN: mitochondrion; EXPRESSED IN: 22 plant structures; EXPRESSED DURING: 13 growth stages; BEST Arabidopsis thaliana protein match is: unknown prote	AT1G32260.1	Arabidopsis thaliana unknown protein (AT1G32260) mRNA, complete cds [NM_102959]	ATCGGAGGACTCGTAAAATCTTCGATGTGGCGATTTCGGTTCACAAGAACATACAAGAAA	NM_102959	840118	chr1:11641637-11641162	TC297684	At.15512	AT1G32260	GO:0005739|GO:0008150|GO:0003674	GO:0003674=molecular_function	GO:0005739=mitochondrion	GO:0008150=biological_process
GT_A_84_P229619	-0.35591	0	0.357351	0.000480334	0.590891	0.853925	0.652357	0.699058	0.0340087	3400	4490	3300	7550	6040	4760	AT2G42320	AT2G42320	nucleolar protein gar2-related	nucleolar protein gar2-related	Arabidopsis thaliana nucleolar protein gar2-related (AT2G42320) mRNA, complete cds [NM_001036454]	GTGGGTTTAGTTTGGAACCAAGTCGAACTGTAAGTAGTATGTATGTGGTTGGTGTTTGGT	NM_001036454	818833	chr2:17630648-17630707	TC394369	At.43444	AT2G42320	GO:0003674|GO:0008150|GO:0005575	GO:0003674=molecular_function	GO:0005575=cellular_component	GO:0008150=biological_process
GT_A_84_P10151	-0.154485	0	0.797045	0.214187	1.28557	3.37574	3.72904	2.79678	0.0342088	482.991	554.716	552.967	1509.7	4285.53	4961.4	KCS19	AT5G04530	3-ketoacyl-CoA synthase 19	KCS19 (3-KETOACYL-COA SYNTHASE 19); acyltransferase/ catalytic/ transferase, transferring acyl groups other than amino-acyl groups	Arabidopsis thaliana KCS19 (3-KETOACYL-COA SYNTHASE 19); acyltransferase/ catalytic/ transferase, transferring acyl groups other than amino-acyl gr_ (KCS19) mRNA, complete cds [NM_120535]	ATCCATTCGTTGAGAAGTATGATTGGATCAACGACGATACCATGAGCTTCGTTCGTGTTG	NM_120535	830332	chr5:1292286-1292227	TC363785	At.33109	AT5G04530	GO:0016747|GO:0016020|GO:0009409|GO:0009416|GO:0003824|GO:0008415|GO:0012505	GO:0016747=transferase activity, transferring acyl groups other than amino-acyl groups|GO:0003824=catalytic activity|GO:0008415=transferase activity, transferring acyl groups	GO:0016020=membrane|GO:0012505=endomembrane system	GO:0009409=response to cold|GO:0009416=response to light stimulus
GT_A_84_P842591	0	-0.838209	0.690814	-0.0491317	1.35103	1.48948	1.25185	1.36412	0.0342258	47.3	27.3	45.2	139	102	78.4	AT1G62910	AT1G62910	Pentatricopeptide repeat (PPR) superfamily protein	AT1G62910.1	Arabidopsis thaliana pentatricopeptide (PPR) repeat-containing protein (AT1G62910) mRNA, complete cds [NM_104969]	GGTGGGAATTGTTTTGTAATCTCAGCCTTAAAGGAGTGAGCCCTAATGTTATAGCCTACA	NM_104969	842592	chr1:023304289-023304348	NP281182	At.36204	AT1G62910
GT_A_84_P189964	-0.274055	0	3.01119	0.91238	4.12304	4.35809	4.23457	4.23856	0.0343796	3.78662	4.72474	21.8541	91.9097	72.1151	59.9917	AT2G19660	AT2G19660	Cysteine/Histidine-rich C1 domain family protein	DC1 domain-containing protein	Arabidopsis thaliana DC1 domain-containing protein (AT2G19660) mRNA, complete cds [NM_127524]	ATAGATACGACGATCATCCTCTTTACTTGTCGTGTGGTGAAAGTAGTGTGGATGGAGAAT	NM_127524	816485	chr2:8497102-8497043	TC362866	At.39811	AT2G19660	GO:0003674|GO:0005575	GO:0003674=molecular_function	GO:0005575=cellular_component
GT_A_84_P74014	0	0.283748	-0.327051	-0.0144345	0.837882	1.69277	0.740149	1.09027	0.0343866	2030	2550	958	4180	5040	2360	AT3G11340	AT3G11340	UDP-Glycosyltransferase superfamily protein	UDP-glucoronosyl/UDP-glucosyl transferase family protein	Arabidopsis thaliana UDP-glucoronosyl/UDP-glucosyl transferase family protein (AT3G11340) mRNA, complete cds [NM_111968]	AACTGTTGAACAATGCCTTAAGCTTGGAGGTTCATCATTTCGGAATCTCGAAAACTTAAT	NM_111968	820307	chr3:3558068-3558127	TC385593	At.27923	AT3G11340	GO:0016758|GO:0008152|GO:0008194|GO:0012505	GO:0016758=transferase activity, transferring hexosyl groups|GO:0008194=UDP-glycosyltransferase activity	GO:0012505=endomembrane system	GO:0008152=metabolic process
GT_At_Specific_00159469	-0.299347	0	0.643511	0.114721	0.90413	1.88208	2.33664	1.70762	0.0345703	97.5377	123.855	111	258.766	339.788	421.981	AT3G23930.1	AT3G23930	TargetID: AT3G23930.1; Description: unknown protein ; Chromosomal Location: chr3:8646892-8647908; Gene Orientation: FORWARD; Next best Hit: AT4G04380.1(alignment length 23bp with 91.30%identity)	AT3G23930	TargetID: AT3G23930.1; Description: unknown protein ; Chromosomal Location: chr3:8646892-8647908; Gene Orientation: FORWARD; Next best Hit: AT4G04380.1(alignment length 23bp with 91.30%identity)	AGGATCATTCGCATCAATGAATCTGTTGATATTGAAGACCAAATGTGTCGAATGTACATA		821976
GT_A_84_P791325	0.367198	0	-0.144819	0.0741262	0.526494	1.34592	1.01687	0.963094	0.0346812	18.5	14.8	7.68	23.8	28	20.2	AT1G48780	AT1G48780	unknown protein; BEST Arabidopsis thaliana protein match is: unknown protein (TAIR:AT3G18300.1); Has 89 Blast hits to 89 proteins in 11 species: Archae - 0; Bacteria - 2; Metazoa - 0; Fungi - 0; Plants - 86; Viruses - 0; Other Eukaryotes - 1 (source: NCBI	AT1G48780.1	Arabidopsis thaliana unknown protein (AT1G48780) mRNA, complete cds [NM_103773]	CCTGTGATAGAGCCATCAGGCCTTATCCGAAGAGACGAAACTCTTCTTGATTCATCAAAC	NM_103773	841300	chr1:18045729-18045788	NP313545	At.52080	AT1G48780	GO:0008150|GO:0003674|GO:0005575	GO:0003674=molecular_function	GO:0005575=cellular_component	GO:0008150=biological_process
GT_A_84_P19347	-0.484647	0	0.431935	-0.0175705	0.647102	1.46088	1.61356	1.24052	0.0346945	510.047	736.429	569.968	1287.52	1508.81	1520	TRFL9	AT3G12560	TRF-like 9	TRFL9 (TRF-LIKE 9); DNA bending/ DNA binding / telomeric DNA binding	Arabidopsis thaliana TRFL9 (TRF-LIKE 9); DNA bending/ DNA binding / telomeric DNA binding (TRFL9) mRNA, complete cds [NM_112091]	AGCGTCCAAAGATCCAGACATGAACAGAGGTGGAGCTTTTGAATCAGGTGTTTCAGTGTA	NM_112091	820436	chr3:3982332-3982273	TC360719	At.39576	AT3G12560	GO:0008301|GO:0042162|GO:0009737|GO:0005634|GO:0003677	GO:0008301=DNA binding, bending|GO:0042162=telomeric DNA binding|GO:0003677=DNA binding	GO:0005634=nucleus	GO:0009737=response to abscisic acid stimulus
GT_A_84_P72314	0	0.326477	-0.0694189	0.085686	0.4963	1.37349	1.37138	1.08039	0.034761	2960	3830	1670	4810	5890	5330	VOZ1	AT1G28520	vascular plant one zinc finger protein	VOZ1 (VASCULAR PLANT ONE ZINC FINGER PROTEIN); transcription activator	Arabidopsis thaliana VOZ1 (VASCULAR PLANT ONE ZINC FINGER PROTEIN); transcription activator (VOZ1) mRNA, complete cds [NM_001084149]	ATGGAGTAGGTGAAGAGTTTAACTATCTGGTCGGAAATCTAAGCGACTATTATATCCCCT	NM_001084149	839752	chr1:10031418-10031477	TC384976	At.40873	AT1G28520	GO:0008150|GO:0016563|GO:0005575		GO:0005575=cellular_component	GO:0008150=biological_process
GT_A_84_P560912	-0.245701	0	1.57756	0.443953	2.14649	2.65271	2.14316	2.31412	0.0348813	716	876	1500	4330	4100	2610	AT4G24275	AT4G24275	Identified as a screen for stress-responsive genes.	hypothetical protein	Arabidopsis thaliana unknown protein (AT4G24275) mRNA, complete cds [NM_148371]	TTTTGGGATCTCGTGAAACCAGTTTTTGTTTCCTCTACCTCCATATCTATCATATAATAG	NM_148371	828530	chr4:12588944-12589003	TC386721	At.44260	AT4G24275	GO:0003674|GO:0006950|GO:0005575	GO:0003674=molecular_function	GO:0005575=cellular_component	GO:0006950=response to stress
GT_A_84_P729473	0.333235	-0.44434	0	-0.037035	0.575993	1.08933	0.769488	0.811604	0.0349104	51.5	31	24.2	70.2	66.8	48.5	TAS1B	AT1G50055	TAS1B; other RNA	miscRNA	Arabidopsis thaliana (TAS1B) otherRNA [NR_022229]	TCTCTTGAGTAGCTTCTATAGCTAGATTGAGATTGAGGTTTTGAGATATTAGGTTCGATG	NR_022229	3767421	chr1:18549856-18549797	TC383702	At.68745	AT1G50055	GO:0003674|GO:0016246|GO:0005575	GO:0003674=molecular_function	GO:0005575=cellular_component	GO:0016246=RNA interference
GT_A_84_P760084	0	0.417588	-0.134682	0.094302	0.908878	0.500535	0.830181	0.746532	0.0350172	99.4	137	53.6	215	108	123	AT3G12915	AT3G12915	Ribosomal protein S5/Elongation factor G/III/V family protein	AT3G12915.1	Arabidopsis thaliana GTP binding / GTPase (AT3G12915) mRNA, complete cds [NM_001161139]	TGCGACATTGGTAGCTGATATCAGGAAGAGAAAAGGTTTGAAGCTACAAATGACTCCACT	NM_001161139	3768815	chr3:4115631-4115690			AT3G12915
GT_A_84_P150248	-0.186792	0	0.790246	0.201151	1.17764	1.03053	1.28253	1.16357	0.0354455	96.5898	113.446	112.557	286.496	172.482	186.145	RRA2	AT1G75110	Nucleotide-diphospho-sugar transferase family protein	RRA2 (REDUCED RESIDUAL ARABINOSE 2)	Arabidopsis thaliana RRA2 (REDUCED RESIDUAL ARABINOSE 2) (RRA2) mRNA, complete cds [NM_106167]	ATAATCAGTTATCCTTTTAGGTTCCTAGTTCTTCTTCTCTACTAAGAATCTTGTGTAGCC	NM_106167	843848	chr1:28194237-28194178	TC366779	At.17941	AT1G75110	GO:0005783		GO:0005783=endoplasmic reticulum
GT_A_84_P10747	0	-1.05149	0.636482	-0.138336	1.36832	1.44448	1.38362	1.39881	0.0355344	421.006	209.597	387.445	1252.12	879.999	764.557	WAG1	AT1G53700	WAG 1	WAG1 (WAG 1); kinase/ protein serine/threonine kinase	Arabidopsis thaliana WAG1 (WAG 1); kinase/ protein serine/threonine kinase (WAG1) mRNA, complete cds [NM_104248]	AATAAGTGGTTGTGGTGGGCGCTATCGCATTTACTGCGTAGTAAAAGCTTGAGCAAGAGT	NM_104248	841807	chr1:20049918-20049977	TC368494	At.37354	AT1G53700	GO:0009926|GO:0048825|GO:0004674|GO:0016301|GO:0048364|GO:0005575|GO:0009630	GO:0004674=protein serine/threonine kinase activity|GO:0016301=kinase activity	GO:0005575=cellular_component	GO:0009926=auxin polar transport|GO:0048825=cotyledon development|GO:0048364=root development|GO:0009630=gravitropism
GT_A_84_P14008	-0.0673895	0	0.300948	0.0778529	0.537131	1.38939	1.67582	1.20078	0.035621	645.105	697.5	492.984	1129.96	1359.96	1503.13	AT5G38590	AT5G38590	F-box/RNI-like/FBD-like domains-containing protein	F-box family protein	Arabidopsis thaliana F-box family protein (AT5G38590) mRNA, complete cds [NM_203132]	GTTACACAACGTCGGATGATCAAGGAGTTGCTTCAAGCATTGCCAGCTCGTATTTGTTGA	NM_203132	833848	chr5:15452125-15452066	TC371272	At.28770	AT5G38590	GO:0003674|GO:0008150|GO:0005575	GO:0003674=molecular_function	GO:0005575=cellular_component	GO:0008150=biological_process
GT_A_84_P279580	-0.232272	0.514988	0	0.0942386	0.985228	0.643399	0.958679	0.862435	0.0356888	545	944	379	1460	768	866	AT3G50800	AT3G50800	unknown protein; FUNCTIONS IN: molecular_function unknown; INVOLVED IN: N-terminal protein myristoylation; LOCATED IN: cellular_component unknown; BEST Arabidopsis thaliana protein match is: unknown protein (TAIR:AT5G66580.1); Has 249 Blast hits to 249 pr	hypothetical protein	Arabidopsis thaliana unknown protein (AT3G50800) mRNA, complete cds [NM_114940]	AGTTACAACGATGAAGATGTTGGTGAGTGTAGAGTTAGAAGAGTTAAAAGAAACGGTTGC	NM_114940	824244	chr3:18882578-18882519	TC381377	At.35454	AT3G50800	GO:0003674|GO:0005575	GO:0003674=molecular_function	GO:0005575=cellular_component
GT_A_84_P15756	0	-0.221994	0.403058	0.0603545	0.773468	0.547988	0.674823	0.665426	0.0356932	260.488	230.456	203.912	512.953	292.489	289.427	AT4G30520	AT4G30520	Leucine-rich repeat protein kinase family protein	leucine-rich repeat family protein / protein kinase family protein	Arabidopsis thaliana leucine-rich repeat family protein / protein kinase family protein (AT4G30520) mRNA, complete cds [NM_119198]	GATCTTCGGCTTTCGATGATGACGATGATCATCAGCCTTTAGATTCCTTTGCCATGGAAC	NM_119198	829175	chr4:14908269-14908210	NP187828	At.28424	AT4G30520	GO:0004672|GO:0004674|GO:0006468|GO:0005524|GO:0012505	GO:0004672=protein kinase activity|GO:0004674=protein serine/threonine kinase activity|GO:0005524=ATP binding	GO:0012505=endomembrane system	GO:0006468=protein phosphorylation
GT_A_84_P848531	-0.177719	0.323754	0	0.0486784	0.413321	0.778605	0.649976	0.613967	0.0357964	1020	1490	683	1770	1520	1260	TTL	AT5G58220	transthyretin-like protein	AT5G58220.2	Arabidopsis thaliana TTL (Transthyretin-Like protein); steroid binding (TTL) mRNA, complete cds [NM_001037016]	TTACAAAAAGAAGTTTGGCTTTATCTTCATTATTTGCGCTTCTGGCAGGACTCACGCTGA	NM_001037016	835934	chr5:23572702-23572643	NP965574	At.27237	AT5G58220	GO:0009742|GO:0001560|GO:0005496|GO:0031234	GO:0005496=steroid binding	GO:0031234=extrinsic to internal side of plasma membrane	GO:0009742=brassinosteroid mediated signaling pathway|GO:0001560=regulation of cell growth by extracellular stimulus
GT_A_84_P787342	-0.113591	0.422121	0	0.102843	0.615154	1.64757	1.74777	1.33683	0.0359289	1210	1810	775	2310	3150	3060	XDH2	AT4G34900	xanthine dehydrogenase 2	AT4G34900.1	Arabidopsis thaliana XDH2 (XXANTHINE DEHYDROGENASE 2); FAD binding / catalytic/ electron carrier/ iron ion binding / iron-sulfur cluster binding / _ (XDH2) mRNA, complete cds [NM_119656]	TTCGACGAGTTTTCAGCTCCTTTTGCAAATTCAGATTTCTGCCCAAAGCTTAGTGTTTGA	NM_119656	829642	chr4:16625752-16625693	NP954114	At.31462	AT4G34900	GO:0019428|GO:0004854|GO:0005575|GO:0006118	GO:0004854=xanthine dehydrogenase activity	GO:0005575=cellular_component	GO:0019428=allantoin biosynthetic process
GT_A_84_P589500	-0.474793	0	0.198827	-0.0919887	0.421166	0.652272	0.86804	0.647159	0.0359587	34.1	48.9	32.2	73.1	57.2	60.2	AT5G13920	AT5G13920	GRF zinc finger / Zinc knuckle protein	zinc knuckle (CCHC-type) family protein	Arabidopsis thaliana zinc knuckle (CCHC-type) family protein (AT5G13920) mRNA, complete cds [NM_121395]	CTCAGGAAAACTTTACTTGAAACAGAGAAGGAGATGGTTTGTTGTGAAGCTGAGACATTA	NM_121395	831239	chr5:4486134-4486075	TC371022	At.54840	AT5G13920	GO:0008150|GO:0008270|GO:0005575|GO:0003676	GO:0008270=zinc ion binding|GO:0003676=nucleic acid binding	GO:0005575=cellular_component	GO:0008150=biological_process
GT_A_84_P846661	-0.229083	0.7009	0	0.157272	0.87093	1.20473	1.4864	1.18735	0.0359677	147	289	102	363	305	336	AT2G25590	AT2G25590	Plant Tudor-like protein	AK228737	Arabidopsis thaliana mRNA for hypothetical protein, complete cds, clone: RAFL16-07-F13 [AK228737]	CATCTGGATGCAGAGATGAAGCTAGGCGAAAACATTCATTATCAGGTAATGGATCAGTGG	AK228737	817098	chr2:10899386-10899445	TC297517	At.39002	AT2G25590	GO:0008150|GO:0003674	GO:0003674=molecular_function		GO:0008150=biological_process
GT_A_84_P829753	0	0.606226	-0.612637	-0.00213718	1.45344	1.02825	1.03805	1.17325	0.0360997	22.6	35.5	8.75	71.3	35.4	32.3	PRA1.G2	AT5G56230	prenylated RAB acceptor 1.G2	AT5G56230.1	Arabidopsis thaliana PRA1.G2 (PRENYLATED RAB ACCEPTOR 1.G2) (PRA1.G2) mRNA, complete cds [NM_125006]	ACATATCAATTCCGCTTCCTACCAACGACGTCGTCTCACGATCAATCCATAATCTCACTA	NM_125006	835722	chr5:22776526-22776467	TC302377	At.29399	AT5G56230	GO:0008150|GO:0003674	GO:0003674=molecular_function		GO:0008150=biological_process
GT_A_84_P855942	0	-0.0569515	0.609489	0.184179	0.699645	1.41531	1.30335	1.13944	0.0361846	12.4	12.3	11.2	23.2	25.4	21.3	MAP3KA			AT1G53570.3	Arabidopsis thaliana MAP3KA; ATP binding / kinase/ protein kinase/ protein serine/threonine kinase (MAP3KA) mRNA, complete cds [NM_001036104]	CGTGGTGATTTTAAATTCAATGTATCAGCAGCACCACGTAGTCCTGAGAGAGTTTCTCCA	NM_001036104	841792	chr1:19991554-19991613	TC310175	At.21129		GO:0016301|GO:0006468|GO:0005575	GO:0016301=kinase activity	GO:0005575=cellular_component	GO:0006468=protein phosphorylation
GT_A_84_P19668	-0.151664	0.926475	0	0.25827	1.97448	1.4925	1.1504	1.53913	0.0362083	35.0949	76.4581	23.0792	176.494	84.2457	60.2301	AT5G27220	AT5G27220	Frigida-like protein	protein transport protein-related	Arabidopsis thaliana protein transport protein-related (AT5G27220) mRNA, complete cds [NM_122604]	AGGTTACAAACGAACAAGGATGGATCCTTCGGTTTCTAGACCTGTGATTAGACCGTGCTT	NM_122604	832780	chr5:9582665-9582724	TC358708	At.30819	AT5G27220	GO:0003674|GO:0008150|GO:0005575	GO:0003674=molecular_function	GO:0005575=cellular_component	GO:0008150=biological_process
GT_A_84_P507058	0.429969	-0.100728	0	0.109747	1.17976	3.88118	4.05235	3.03776	0.0362118	1750	1250	769	3390	14700	15000	AT5G57760	AT5G57760	unknown protein; Has 5 Blast hits to 5 proteins in 2 species: Archae - 0; Bacteria - 0; Metazoa - 0; Fungi - 0; Plants - 5; Viruses - 0; Other Eukaryotes - 0 (source: NCBI BLink).	hypothetical protein	Arabidopsis thaliana unknown protein (AT5G57760) mRNA, complete cds [NM_125159]	CCATGTCTTGTAACGATTGTAATCGTCGGCCATGTCTAACTTGATAGCTCCTCTGTTCGT	NM_125159	835884	chr5:23401178-23401237	TC386315	At.47214	AT5G57760	GO:0003674|GO:0008150|GO:0005575	GO:0003674=molecular_function	GO:0005575=cellular_component	GO:0008150=biological_process
GT_At_Specific_00300416	0.320277	-0.298585	0	0.00723076	0.702662	0.462133	0.6533	0.606032	0.0362172	63.7274	42.8211	30.2159	95.6948	53.9996	55.8709	AT5G56747.1	AT5G56747	TargetID: AT5G56747.1; Description: transposable element gene ; Chromosomal Location: chr5:22956286-22957213; Gene Orientation: FORWARD; Next best Hit: AT5G42645.1(alignment length 59bp with 79.66%identity)	AT5G56747	TargetID: AT5G56747.1; Description: transposable element gene ; Chromosomal Location: chr5:22956286-22957213; Gene Orientation: FORWARD; Next best Hit: AT5G42645.1(alignment length 59bp with 79.66%identity)	AAACTCTGAGTATCTTCGAGCTCTTGGATCTTCCAAACTCGTTGATTCTTTGTTTCTTCA		3771523
GT_A_84_P827953	0	0.434723	-0.00456095	0.143387	0.645964	0.533773	0.649952	0.609896	0.0362802	152	212	89.7	274	169	166	AT1G72270	AT1G72270	CONTAINS InterPro DOMAIN/s: Ribosome 60S biogenesis N-terminal (InterPro:IPR021714); BEST Arabidopsis thaliana protein match is: unknown protein (TAIR:AT4G27010.1); Has 772 Blast hits to 657 proteins in 120 species: Archae - 0; Bacteria - 0; Metazoa - 344	AT1G72270.1	Arabidopsis thaliana unknown protein (AT1G72270) mRNA, complete cds [NM_105886]	GCCGTTTGTCATAACTACGGGTTGCTTGTTGCATAATTTTCTTGTGAATTCTGGTGATGA	NM_105886	843559	chr1:27213789-27213730	TC300608	At.21413	AT1G72270	GO:0005739		GO:0005739=mitochondrion
GT_A_84_P848781	-0.768436	0	0.0581217	-0.236771	0.841129	0.536761	0.552428	0.64344	0.0363005	42.1	74	44.2	148	79.9	73.2	FUT13	AT1G71990	fucosyltransferase 13	AT1G71990.1	Arabidopsis thaliana FUT13 (FUCOSYLTRANSFERASE 13); fucosyltransferase/ transferase, transferring glycosyl groups (FUT13) mRNA, complete cds [NM_105857]	CTAAATCATCGGTTTTGGCTGATTCACCTGATGCTTTGTTGTTCGAGACAACAACTCCTC	NM_105857	843530	chr1:27104404-27104463	TC301971	At.22334	AT1G71990	GO:0016020|GO:0016757|GO:0010493|GO:0008417|GO:0012505	GO:0016757=transferase activity, transferring glycosyl groups|GO:0008417=fucosyltransferase activity	GO:0016020=membrane|GO:0012505=endomembrane system	GO:0010493=Lewis a epitope biosynthetic process
GT_A_84_P754189	0	0.589503	-0.427173	0.0541099	1.35697	1.06689	0.823667	1.08251	0.0365067	42.7	66.3	18.8	126	68.7	52.6	AT1G77138	AT1G77138	other RNA	AT1G77138.1	Arabidopsis thaliana (AT1G77138) otherRNA [NR_022428]	TTTGCAAAACTTGATGGATCTTCAGGAATTTGCAACGGTGGAGAACAGTAGAGTGTGAAC	NR_022428	6240253	chr1:28988126-28988185		At.66142	AT1G77138
GT_A_84_P16544	0	-0.177699	0.412292	0.0781975	0.565656	1.44232	1.56851	1.19216	0.0365852	1099.59	1003.15	866.293	1874.83	2294.95	2269.91	KRP2	AT3G50630	KIP-related protein 2	KRP2 (KIP-RELATED PROTEIN 2); cyclin-dependent protein kinase inhibitor/ kinase inhibitor/ protein binding	Arabidopsis thaliana KRP2 (KIP-RELATED PROTEIN 2); cyclin-dependent protein kinase inhibitor/ kinase inhibitor/ protein binding (KRP2) mRNA, complete cds [NM_114923]	ATTTCGAGAAAGATGAGCCACTTGGTGGAGGAAGATACGAGTGGGTTAAATTGAATCCAT	NM_114923	824226	chr3:18801305-18801364	NP182805	At.838	AT3G50630	GO:0005515|GO:0042023|GO:0019210|GO:0045736|GO:0004861|GO:0005634	GO:0005515=protein binding|GO:0019210=kinase inhibitor activity|GO:0004861=cyclin-dependent protein serine/threonine kinase inhibitor activity	GO:0005634=nucleus	GO:0042023=DNA endoreduplication|GO:0045736=negative regulation of cyclin-dependent protein serine/threonine kinase activity
GT_A_84_P16980	0	-0.0424376	0.6951	0.217554	0.802601	1.13961	1.25184	1.06468	0.0367386	8682.57	8699.64	8321.78	17446.5	14691.5	14391.3	AT5G28300	AT5G28300	Duplicated homeodomain-like superfamily protein	trihelix DNA-binding protein, putative	Arabidopsis thaliana trihelix DNA-binding protein, putative (AT5G28300) mRNA, complete cds [NM_122713]	CCATGCATGTAGATGGAGATGGTGCTGGCGATAAAAGCAATGTTCAGTTTTCAGGTTTCG	NM_122713	832914	chr5:10292862-10292803	TC363103	At.19292	AT5G28300	GO:0003700|GO:0045449|GO:0009507	GO:0003700=sequence-specific DNA binding transcription factor activity	GO:0009507=chloroplast	GO:0045449=regulation of transcription, DNA-dependent
GT_A_84_P856554	0	-0.0314202	0.934991	0.30119	1.05231	1.81258	1.95803	1.60764	0.0367619	31.1	31.4	35.2	74.3	83.9	84.1	AT4G06701	AT4G06701	other RNA	AT4G06701.2	Arabidopsis thaliana (AT4G06701) otherRNA [NR_022930]	TGAAGGGGCTAGATTTGGATTTACTTCCTCAGACAGGAAAGAGGCGTTAAAGATTTGGTG	NR_022930	5008126	chr4:3940048-3939890	TC310540	At.47922	AT4G06701
GT_A_84_P804260	-0.211094	0.0988636	0	-0.0374103	1.2756	0.558902	0.503476	0.779325	0.0368265	197	252	135	636	258	225	CPuORF43	AT5G09462;AT5G09460;AT5G09463;AT5G09461	[AT5G09462, conserved peptide upstream open reading frame 42];[AT5G09460, sequence-specific DNA binding transcription factors;transcription regulators];[AT5G09463, conserved peptide upstream open reading frame 41];[AT5G09461, conserved peptide upstream op	AT5G09460.1	Arabidopsis thaliana CPuORF43 (Conserved peptide upstream open reading frame 43) (CPuORF43) mRNA, complete cds [NM_001125724]	GAAAACCTTCCTGAATCAAACATTTCAAGCAAACAAGAAACGGGTTCTGGTTTGAGCGAC	NM_001125724	830805	chr5:2944665-2944606	TC285639	At.20593	AT5G09462;AT5G09460;AT5G09463;AT5G09461	GO:0003700|GO:0030528|GO:0005634|GO:0045449	GO:0003700=sequence-specific DNA binding transcription factor activity	GO:0005634=nucleus	GO:0045449=regulation of transcription, DNA-dependent
GT_At_Specific_00229481	0	1.07469	-0.0733128	0.333794	1.84498	2.54189	1.33138	1.90608	0.0369599	519.838	1129.82	292.496	2151.37	2324.95	910.46	AT4G29310.1	AT4G29310	TargetID: AT4G29310.1; Description: unknown protein ; Chromosomal Location: chr4:14437561-14439723; Gene Orientation: REVERSE; Next best Hit: AT3G29156.1(alignment length 22bp with 90.91%identity)	AT4G29310	TargetID: AT4G29310.1; Description: unknown protein ; Chromosomal Location: chr4:14437561-14439723; Gene Orientation: REVERSE; Next best Hit: AT3G29156.1(alignment length 22bp with 90.91%identity)	AATCCATGAACTTATGACAAAGCTCTCTTCGTCGCTAGCTATCTCGGTTTTTCATTTTTT		829053							GO:0005618~cell wall,GO:0005623~cell,GO:0009505~plant-type cell wall,GO:0030312~external encapsulating structure,GO:0044464~cell part,
GT_A_84_P827070	0	0.373175	-0.0201635	0.11767	0.444386	0.718263	0.911812	0.691487	0.0369822	740	989	432	1160	935	969	AT2G45720	AT2G45720	ARM repeat superfamily protein	AT2G45720.1	Arabidopsis thaliana armadillo/beta-catenin repeat family protein (AT2G45720) mRNA, complete cds [NM_130135]	AGGATTGCTACCTCAAATGAGACAAAGAGAATGATCGGTGAATCAGGTTGTATCCCGTTG	NM_130135	819180	chr2:18842796-18842855	TC283732	At.36601	AT2G45720	GO:0008150|GO:0005488	GO:0005488=binding		GO:0008150=biological_process
GT_A_84_P18645	-0.370665	0.186812	0	-0.0612841	0.474845	0.901712	0.458494	0.611684	0.0371034	1069.81	1624.62	818.862	2214.54	1984.69	1322.88	AT1G27210	AT1G27210	ARM repeat superfamily protein	binding	Arabidopsis thaliana binding (AT1G27210) mRNA, complete cds [NM_102483]	AAGAGATCACGAAGAGACCAGTTCCAAGACTGTATGCATACAACACTACAGAAACCAACC	NM_102483	839610	chr1:9455835-9455776	NP221412	At.26316	AT1G27210	GO:0005488|GO:0009507	GO:0005488=binding	GO:0009507=chloroplast
GT_A_84_P828660	0	-0.906616	0.0731873	-0.27781	1.09225	0.48751	0.937878	0.839213	0.0372162	45.6	25.1	28.4	112	49.1	60.8	AT2G20100	AT2G20100	basic helix-loop-helix (bHLH) DNA-binding superfamily protein	AT2G20100.1	Arabidopsis thaliana ethylene-responsive family protein (AT2G20100) mRNA, complete cds [NM_127568]	AAAGTTACCAAGCGAAGAGGATACAAAATTGGGAAGAACAAGTTTTGAGGCACCAAGCTT	NM_127568	816529	chr2:8685882-8685941	NP454772	At.48494	AT2G20100	GO:0030528|GO:0005634|GO:0045449		GO:0005634=nucleus	GO:0045449=regulation of transcription, DNA-dependent
GT_A_84_P13950	0.293222	-0.504133	0	-0.0703036	0.504443	1.38241	1.49112	1.12599	0.03727	2003.95	1189.83	968.142	2672.53	3274.35	3199.61	TGA4	AT5G10030	TGACG motif-binding factor 4	TGA4 (TGACG MOTIF-BINDING FACTOR 4); DNA binding / calmodulin binding / transcription factor	Arabidopsis thaliana TGA4 (TGACG MOTIF-BINDING FACTOR 4); DNA binding / calmodulin binding / transcription factor (TGA4) mRNA, complete cds [NM_121041]	AAGCGGCTAGAGGTTTGTTAGCATTAGGGGAGTATTTCCAAAGGCTTCGAGCTTTGAGTT	NM_121041	830866	chr5:3137742-3137683	TC366082	At.24071	AT5G10030	GO:0005516|GO:0003700|GO:0009409|GO:0005634|GO:0003677|GO:0042742	GO:0005516=calmodulin binding|GO:0003700=sequence-specific DNA binding transcription factor activity|GO:0003677=DNA binding	GO:0005634=nucleus	GO:0009409=response to cold|GO:0042742=defense response to bacterium
GT_A_84_P16320	0	-0.189577	0.359097	0.0565066	0.475506	1.05622	0.77682	0.769514	0.0373555	199.469	180.483	151.46	319.499	318.559	237.866	AT2G26360	AT2G26360	Mitochondrial substrate carrier family protein	binding	Arabidopsis thaliana binding (AT2G26360) mRNA, complete cds [NM_128193]	TCGGAGCCTTGAACTTAGCTGGCTATGAACTTCTTCAAAAGGCTATGATCACACCTCTGA	NM_128193	817176	chr2:11221685-11221626	NP456845	At.74083	AT2G26360	GO:0016020|GO:0005488|GO:0005743|GO:0006810|GO:0006839|GO:0055085	GO:0005488=binding	GO:0016020=membrane|GO:0005743=mitochondrial inner membrane	GO:0006810=transport|GO:0006839=mitochondrial transport|GO:0055085=transmembrane transport
GT_A_84_P233409	0	-0.021224	0.468843	0.149206	0.834732	1.22071	0.605303	0.886916	0.0373691	2380	2420	1950	4890	4260	2520	AT5G24210	AT5G24210	alpha/beta-Hydrolases superfamily protein	lipase class 3 family protein	Arabidopsis thaliana lipase class 3 family protein (AT5G24210) mRNA, complete cds [NM_122327]	TCTACAACGTTTAGTTCATACTAGTTTCATTCATGGGTGTTATTTAGTAAACCTCGATGC	NM_122327	832488	chr5:8219443-8219502	TC369615	At.28489	AT5G24210	GO:0006629|GO:0004806|GO:0005575	GO:0004806=triglyceride lipase activity	GO:0005575=cellular_component	GO:0006629=lipid metabolic process
GT_A_84_P14194	0	-1.05777	0.254272	-0.267833	0.994071	2.29205	1.1614	1.48251	0.0377221	1522.04	754.452	1074.71	3492.39	5724.82	2369.47	AT1G04040	AT1G04040	HAD superfamily, subfamily IIIB acid phosphatase	acid phosphatase class B family protein	Arabidopsis thaliana acid phosphatase class B family protein (AT1G04040) mRNA, complete cds [NM_100285]	GAAGTGAAACAATACAAGTCAGAGAAGAGAAAATGGCTAATGAGTCTTGGTTACAGAGTC	NM_100285	839325	chr1:1042719-1042660	TC373968	At.10976	AT1G04040	GO:0005773|GO:0008150|GO:0005886|GO:0009505|GO:0003993|GO:0005618	GO:0003993=acid phosphatase activity	GO:0005773=vacuole|GO:0005886=plasma membrane|GO:0009505=plant-type cell wall|GO:0005618=cell wall	GO:0008150=biological_process
GT_A_84_P861057	0	-0.634034	0.317474	-0.10552	0.555427	1.47274	1.2598	1.09599	0.0379825	11400	7580	8410	19300	24300	19000	NRT1.1	AT1G12110	nitrate transporter 1.1	AT1G12110.1	Arabidopsis thaliana NRT1.1; nitrate transmembrane transporter/ transporter (NRT1.1) mRNA, complete cds [NM_101083]	TCGGGATTGAGTTGGATGATGAGCCGAGTATTCCAATGGGTCATTGATCATAATTCATGA	NM_101083	837763	chr1:4109242-4109302	TC313175	At.19624	AT1G12110	GO:0005215|GO:0016020|GO:0009414|GO:0010167|GO:0015112|GO:0015706	GO:0005215=transporter activity|GO:0015112=nitrate transmembrane transporter activity	GO:0016020=membrane	GO:0009414=response to water deprivation|GO:0010167=response to nitrate|GO:0015706=nitrate transport
GT_A_84_P544206	-0.172974	0	0.938254	0.255093	1.80004	1.22048	1.3057	1.44207	0.0381611	39.8	46.3	50.9	180	80.3	77.2	AT5G19060	AT5G19060	CONTAINS InterPro DOMAIN/s: Immunoglobulin-like fold (InterPro:IPR013783); BEST Arabidopsis thaliana protein match is: unknown protein (TAIR:AT3G06150.1); Has 1807 Blast hits to 1807 proteins in 277 species: Archae - 0; Bacteria - 0; Metazoa - 736; Fungi	hypothetical protein	Arabidopsis thaliana unknown protein (AT5G19060) mRNA, complete cds [NM_121911]	CAAGATGGAAGTGTACAATGGGGTGTTTTTAGAGAAAATGAAGGGGTTAGGATTGGTCTC	NM_121911	832025	chr5:6374426-6374485	TC383406	At.51061	AT5G19060	GO:0003674|GO:0008150|GO:0005575	GO:0003674=molecular_function	GO:0005575=cellular_component	GO:0008150=biological_process
GT_A_84_P10483	0.81113	0	-0.205073	0.202019	0.915268	1.63664	1.69985	1.41725	0.0383272	1963.92	1154.99	574.829	2431.79	2672.94	2530.85	AT1G15260	AT1G15260	unknown protein; BEST Arabidopsis thaliana protein match is: unknown protein (TAIR:AT3G16070.1); Has 28 Blast hits to 28 proteins in 7 species: Archae - 0; Bacteria - 0; Metazoa - 0; Fungi - 0; Plants - 28; Viruses - 0; Other Eukaryotes - 0 (source: NCBI	hypothetical protein	Arabidopsis thaliana unknown protein (AT1G15260) mRNA, complete cds [NM_101394]	CACAGACATGTATTACGAGTTCTCTGATCCTCGTACCTCTGCTAAGATCAACGGTTCAAG	NM_101394	838093	chr1:5250283-5250342	TC378801	At.43296	AT1G15260	GO:0003674|GO:0008150	GO:0003674=molecular_function		GO:0008150=biological_process
GT_A_84_P760534	-0.205779	0.32393	0	0.0393839	0.401694	0.837484	0.714582	0.651253	0.038527	290	432	198	509	459	382	AT3G06440	AT3G06440	Galactosyltransferase family protein	AT3G06440.1	Arabidopsis thaliana galactosyltransferase family protein (AT3G06440) mRNA, complete cds [NM_001084646]	ATCATCTCTCATGATATAGCGAAATTTGTGGTGAAGGGTCACCGTCAAAGAGATCTTGGA	NM_001084646	819820	chr3:1973275-1973216	NP1422314	At.28708	AT3G06440	GO:0016758|GO:0016020|GO:0016757|GO:0006486	GO:0016758=transferase activity, transferring hexosyl groups|GO:0016757=transferase activity, transferring glycosyl groups	GO:0016020=membrane	GO:0006486=protein glycosylation
GT_A_84_P856844	-0.0965037	0	0.713694	0.20573	0.844678	1.18282	1.0926	1.04003	0.0385418	18.4	20.3	19.1	40.7	34.3	29.2	AHBP-1B	AT5G06950	bZIP transcription factor family protein	AT5G06950.4	Arabidopsis thaliana AHBP-1B; DNA binding / transcription activator/ transcription factor/ transcription repressor (AHBP-1B) mRNA, complete cds [NM_001085070]	TGAGAAAGTAATATGGCTGATACCAGTCCGAGAACTGATGTCTCAACAGATGACGACACA	NM_001085070	830586	chr5:2152312-2152371	TC310709	At.23884	AT5G06950	GO:0016564|GO:0005737|GO:0003700|GO:0016563|GO:0009862|GO:0005634|GO:0003677	GO:0003700=sequence-specific DNA binding transcription factor activity|GO:0003677=DNA binding	GO:0005737=cytoplasm|GO:0005634=nucleus	GO:0009862=systemic acquired resistance, salicylic acid mediated signaling pathway
GT_A_84_P514022	-0.500491	0.50445	0	0.00131957	0.737205	0.973439	1.17885	0.963166	0.0385926	240	497	201	652	512	535	AT5G10745	AT5G10745	unknown protein; FUNCTIONS IN: molecular_function unknown; INVOLVED IN: biological_process unknown; LOCATED IN: endomembrane system; BEST Arabidopsis thaliana protein match is: unknown protein (TAIR:AT5G24980.1); Has 35333 Blast hits to 34131 proteins in	hypothetical protein	Arabidopsis thaliana unknown protein (AT5G10745) mRNA, complete cds [NM_203035]	TAGAAAACGGGGATAAACAAAAGGATAATCCCTTTTCATGGCAGGTTTAGAAGCTCTAAA	NM_203035	2745984	chr5:3397965-3398024	TC369012	At.44868	AT5G10745	GO:0003674|GO:0008150|GO:0012505	GO:0003674=molecular_function	GO:0012505=endomembrane system	GO:0008150=biological_process
GT_A_84_P861017	-0.0549817	0	0.410848	0.118622	0.588078	1.16306	1.61088	1.12067	0.038706	80.6	86.4	65.9	145	144	178	AT2G36670	AT2G36670	Eukaryotic aspartyl protease family protein	AT2G36670.1	Arabidopsis thaliana aspartyl protease family protein (AT2G36670) mRNA, complete cds [NM_129222]	GTGACATCTTGTGGGTTACTTGTAGTTCTTGCAGTAATTGCCCTCACTCTAGTGGACTTG	NM_129222	818239	chr2:15374313-15374254	TC313159	At.37526	AT2G36670	GO:0006508|GO:0012505|GO:0004194		GO:0012505=endomembrane system	GO:0006508=proteolysis
GT_A_84_P15272	-0.524035	0.261471	0	-0.0875216	0.484978	1.26346	1.53299	1.09381	0.0388	175.955	312.96	149.786	407.94	466.5	509.608	UNE2	AT1G78130	Major facilitator superfamily protein	UNE2 (unfertilized embryo sac 2); carbohydrate transmembrane transporter/ sugar:hydrogen symporter	Arabidopsis thaliana UNE2 (unfertilized embryo sac 2); carbohydrate transmembrane transporter/ sugar:hydrogen symporter (UNE2) mRNA, complete cds [NM_106463]	TTCCAGAAAGTTCCAATCGAGACATTGAGTTTTCACAAGAAGAAGACCCCTTTGCAAACC	NM_106463	844149	chr1:29401726-29401785		At.71185	AT1G78130	GO:0009567|GO:0015144|GO:0016020|GO:0005351	GO:0015144=carbohydrate transmembrane transporter activity|GO:0005351=sugar:hydrogen symporter activity	GO:0016020=membrane	GO:0009567=double fertilization forming a zygote and endosperm
GT_A_84_P807065	-0.20847	0.351288	0	0.0476058	0.512751	0.984893	1.39683	0.964825	0.0389545	1190	1810	814	2260	2090	2520	AT1G24793	AT1G24880;AT1G25210;AT1G24793;AT1G25054;AT1G25145	[AT1G24880, UDP-3-O-acyl N-acetylglycosamine deacetylase family protein];[AT1G25210, UDP-3-O-acyl N-acetylglycosamine deacetylase family protein];[AT1G24793, UDP-3-O-acyl N-acetylglycosamine deacetylase family protein];[AT1G25054, UDP-3-O-acyl N-acetylgly	AT1G24880.1	Arabidopsis thaliana UDP-3-O-[3-hydroxymyristoyl] N-acetylglucosamine deacetylase (AT1G24793) mRNA, complete cds [NM_001160893]	TTTGCAAAGGATATCGCATCATCAAGAACCTTCTGTGTCTATGAAGAGGTGGAGCGTATG	NM_001160893	839088	chr1:8768617-8768770	NP233483	At.23578	AT1G24880;AT1G25210;AT1G24793;AT1G25054;AT1G25145	GO:0009245|GO:0008759	GO:0008759=UDP-3-O-[3-hydroxymyristoyl] N-acetylglucosamine deacetylase activity		GO:0009245=lipid A biosynthetic process
GT_A_84_P20745	0	0.506341	-0.055294	0.150349	0.5632	1.15814	1.05099	0.924113	0.0389982	8460	12400	4820	14400	14500	12200	PGLCT	AT5G16150	plastidic GLC translocator	PGLCT (PLASTIDIC GLC TRANSLOCATOR); carbohydrate transmembrane transporter/ sugar:hydrogen symporter	Arabidopsis thaliana PGLCT (PLASTIDIC GLC TRANSLOCATOR); carbohydrate transmembrane transporter/ sugar:hydrogen symporter (PGLCT) mRNA, complete cds [NM_203058]	CGGACTATACTTCTTAAGCGTTGTGACTAAATTCGGAATCAGCAGTGTCTACTTGGGTTT	NM_203058	831472	chr5:5275513-5275572	NP229742	At.9990	AT5G16150	GO:0015144|GO:0016020|GO:0005351|GO:0009941	GO:0015144=carbohydrate transmembrane transporter activity|GO:0005351=sugar:hydrogen symporter activity	GO:0016020=membrane|GO:0009941=chloroplast envelope
GT_A_84_P811949	-0.239183	0	0.986632	0.24915	1.34274	1.31567	1.56811	1.40884	0.0390381	780	950	1080	2690	1760	1900	AT1G17140	AT1G17140	interactor of constitutive active rops 1	AT1G17140.1	Arabidopsis thaliana tropomyosin-related (AT1G17140) mRNA, complete cds [NM_101574]	GAAGAAGCAAAAGATGCTTTAGAGGCTGAGATGAAGAAGTTCAGGGTTCAAACCGAGCAG	NM_101574	838284	chr1:5857032-5856973		At.70431	AT1G17140	GO:0000166	GO:0000166=nucleotide binding
GT_A_84_P828142	0	0.286077	-0.495076	-0.0696662	0.509283	0.938659	1.33456	0.9275	0.0390712	519	653	218	851	764	911	AT3G20620	AT3G20620	F-box family protein-related	AT3G20620.1	Arabidopsis thaliana F-box family protein-related (AT3G20620) mRNA, complete cds [NM_112953]	TTGATAAACCTGAAAGGTTCTCTTGGGTTGCTCGTTCTACATCCAGAGAACATGGATGTC	NM_112953	821609	chr3:7199123-7199064	NP301406	At.38206	AT3G20620	GO:0008150|GO:0003674	GO:0003674=molecular_function		GO:0008150=biological_process
GT_A_84_P311843	-0.401414	0.770216	0	0.122934	0.940518	1.47467	1.43412	1.2831	0.0391905	188	437	147	549	530	467	AT4G30500	AT4G30500	Protein of unknown function (DUF788)	hypothetical protein	Arabidopsis thaliana unknown protein (AT4G30500) mRNA, complete cds [NM_119196]	TACATCACCTGCTTTGTGCAGGTCGGATCTATCATCTCTGGAAAGTTTTGGTACGCGTAT	NM_119196	829173	chr4:14904331-14904390	NP187826	At.31831	AT4G30500	GO:0003674|GO:0008150|GO:0005575	GO:0003674=molecular_function	GO:0005575=cellular_component	GO:0008150=biological_process
GT_A_84_P855778	0	0.311049	-0.28351	0.00917959	0.412286	0.894833	0.736384	0.681168	0.0393206	257	329	125	394	367	298	AT5G58200			AT5G58200.1	Arabidopsis thaliana unknown protein (AT5G58200) mRNA, complete cds [NM_125205]	TAAAGCAGCTCATATTGGGGAATCATGATGCCTGGTTCAACCAAGATTTTCCAAGGAAAG	NM_125205	835932	chr5:23567316-23567482	TC310017	At.29291		GO:0008150|GO:0003674|GO:0005575	GO:0003674=molecular_function	GO:0005575=cellular_component	GO:0008150=biological_process
GT_A_84_P227839	0	-0.12388	0.352903	0.076341	0.479385	1.42389	1.29862	1.0673	0.0394054	1320	1250	998	2120	2720	2260	AT1G67050	AT1G67050	unknown protein; BEST Arabidopsis thaliana protein match is: unknown protein (TAIR:AT5G38320.1); Has 617 Blast hits to 318 proteins in 80 species: Archae - 0; Bacteria - 16; Metazoa - 141; Fungi - 62; Plants - 128; Viruses - 2; Other Eukaryotes - 268 (sou	hypothetical protein	Arabidopsis thaliana unknown protein (AT1G67050) mRNA, complete cds [NM_105375]	TTCTCTGAACTCTGAAGATTTTCTGACAGTGTGTTTTGTGGATCCCATGCCAGTATTATT	NM_105375	843025	chr1:25028794-25028735	TC372400	At.28132	AT1G67050	GO:0003674|GO:0008150	GO:0003674=molecular_function		GO:0008150=biological_process
GT_A_84_P829463	0	-0.628515	0.978723	0.116736	1.63556	1.31043	2.01317	1.65305	0.0394134	12.6	8.41	14.7	45.1	24	35.4	AT5G17340	AT5G17340	Putative membrane lipoprotein	AT5G17340.1	Arabidopsis thaliana unknown protein (AT5G17340) mRNA, complete cds [NM_121740]	GTACTGAAGAGCTCGAATGGTGGCATTACAATCCTTTCTACCCTCACTTTTACCCTAAGC	NM_121740	831600	chr5:5716123-5716064	TC299981	At.31565	AT5G17340	GO:0008150|GO:0003674|GO:0012505	GO:0003674=molecular_function	GO:0012505=endomembrane system	GO:0008150=biological_process
GT_A_84_P154215	0	0.0699329	-0.794482	-0.241516	0.429811	0.980681	0.756209	0.722234	0.0394989	5784.89	6265.78	1974.49	8977.06	8767.41	6800.59	LNG2	AT3G02170	longifolia2	LNG2 (LONGIFOLIA2)	Arabidopsis thaliana LNG2 (LONGIFOLIA2) (LNG2) mRNA, complete cds [NM_111084]	GTTTTCAGCCCTCTTGCCTGTTCTGTTCTCTTCCCACTTGTTTGTTGTAACCAGCATATA	NM_111084	821279	chr3:396129-396070	TC381312	At.72771	AT3G02170	GO:0003674|GO:0051513|GO:0005575	GO:0003674=molecular_function	GO:0005575=cellular_component	GO:0051513=regulation of monopolar cell growth
GT_A_84_P263610	-1.04302	0	0.353243	-0.229925	1.08871	1.29155	0.867465	1.08258	0.0397163	20.6	43.8	32.1	104	79.8	53.9	AT4G14380	AT4G14380	unknown protein; Has 22 Blast hits to 22 proteins in 8 species: Archae - 0; Bacteria - 0; Metazoa - 1; Fungi - 1; Plants - 18; Viruses - 0; Other Eukaryotes - 2 (source: NCBI BLink).	hypothetical protein	Arabidopsis thaliana unknown protein (AT4G14380) mRNA, complete cds [NM_117516]	AGTTTAGAGAAAGTATGAAGATGGAGAAAGAGAGGTCGTTTCTTGAATTCCAAGAAAGGC	NM_117516	827082	chr4:8286341-8286400	TC374782	At.33286	AT4G14380	GO:0003674|GO:0008150	GO:0003674=molecular_function		GO:0008150=biological_process
GT_A_84_P818389	0	-0.255674	0.485291	0.0765387	0.679114	0.704649	0.911986	0.76525	0.0398878	759	656	629	1400	950	994	AT1G50440	AT1G50440	RING/FYVE/PHD zinc finger superfamily protein	AT1G50440.3	Arabidopsis thaliana zinc finger (C3HC4-type RING finger) family protein (AT1G50440) mRNA, complete cds [NM_001123990]	ACGAGAAATGTTTGGTTATGAGGAACATCCTTATGGGTTCTACACATTGGCTGTTTTGGC	NM_001123990	841466	chr1:18690842-18691032	TC295923	At.48296	AT1G50440	GO:0005515|GO:0008270	GO:0005515=protein binding|GO:0008270=zinc ion binding
GT_A_84_P567083	0.465274	0	-0.00500822	0.153422	0.512969	0.785341	0.789081	0.695797	0.0399185	194	145	82.9	231	186	169	AT4G13070	AT4G13070	RNA-binding CRS1 / YhbY (CRM) domain protein	group II intron splicing factor CRS1-related	Arabidopsis thaliana group II intron splicing factor CRS1-related (AT4G13070) mRNA, complete cds [NM_117376]	TACTAGTTTAGTCGTTTGTCAATAAATATCACCATTCAGTATTTGTAGTGGAGAACCACC	NM_117376	826921	chr4:7621612-7621553	TC365124	At.43316	AT4G13070	GO:0008150|GO:0003723	GO:0003723=RNA binding		GO:0008150=biological_process
GT_A_84_P816480	0	-0.304153	0.497447	0.0644315	0.651688	0.884544	0.862126	0.799453	0.0399979	34.7	29	29	62.8	49.2	43.9	TA32349_3702			TA32349_3702	Unknown	CAAGCTAACTTCAGAGCTCATCAGGCACGTAGAGCACTTTCGAATCTTAAAGGTATCACC	TA32349_3702		chr1:4920377-4920233
GT_A_84_P554500	0	-0.202811	0.459065	0.0854181	0.546688	1.39567	1.31448	1.08561	0.0401204	145	130	118	244	293	251	AT3G08670	AT3G08670	unknown protein; BEST Arabidopsis thaliana protein match is: unknown protein (TAIR:AT3G51540.1); Has 48380 Blast hits to 29827 proteins in 1356 species: Archae - 46; Bacteria - 5589; Metazoa - 17361; Fungi - 13192; Plants - 2237; Viruses - 905; Other Euka	hypothetical protein	Arabidopsis thaliana unknown protein (AT3G08670) mRNA, complete cds [NM_111701]	CTCATCCAAGATCCAGCCAATCCGTTCAGGGAATAATCATTCGGATTCTATCAGCAGCAA	NM_111701	820014	chr3:2636254-2636313	TC362233	At.40244	AT3G08670	GO:0006979			GO:0006979=response to oxidative stress
GT_A_84_P786909	0	-0.0711403	1.01537	0.314744	1.09713	2.0638	2.06618	1.74237	0.0401426	844	829	1010	2080	2710	2460	PAP3			AT1G14700.1	Arabidopsis thaliana PAP3 (PURPLE ACID PHOSPHATASE 3); acid phosphatase/ protein serine/threonine phosphatase (PAP3) mRNA, complete cds [NM_101339]	TCGGTTCACGTATCAGAAGCTGAACTGCGTGTAGTCTTTTATGATCTTTTTGGACACGTT	NM_101339	838035	chr1:5060873-5060932	TC301777	At.28419		GO:0003993|GO:0004722|GO:0012505	GO:0003993=acid phosphatase activity|GO:0004722=protein serine/threonine phosphatase activity	GO:0012505=endomembrane system
GT_A_84_P67134	-0.126001	0	0.407937	0.0939786	0.454521	0.851856	0.902901	0.736426	0.0401873	1190	1340	1020	2050	1800	1690	CPuORF22	AT5G64552;AT5G64550	[AT5G64552, conserved peptide upstream open reading frame 22];[AT5G64550, loricrin-related]	CPuORF22 (Conserved peptide upstream open reading frame 22)	Arabidopsis thaliana CPuORF22 (Conserved peptide upstream open reading frame 22) (CPuORF22) mRNA, complete cds [NM_001126025]	TCGATGGCTTGAACCCAAGTCTTTGTTTATTTGATCATTGTTATGAATGTTGCAATGTAC	NM_001126025	6241060	chr5:25801616-25801557	TC380404	At.28952	AT5G64552;AT5G64550
GT_A_84_P206348	-0.953712	0.424167	0	-0.176515	1.20682	1.88028	0.887435	1.32485	0.0402193	79.8	214	91.5	411	437	199	AT1G60060	AT1G60060	Serine/threonine-protein kinase WNK (With No Lysine)-related	hypothetical protein	Arabidopsis thaliana unknown protein (AT1G60060) mRNA, complete cds [NM_104698]	TGCAGCAACAATAATTACGATAGAGAGAATAAGATCGGTGGGTTTCTTAGTGAGGATTAT	NM_104698	842300	chr1:22141523-22141582	TC368084	At.36728	AT1G60060	GO:0003674|GO:0008150|GO:0005575	GO:0003674=molecular_function	GO:0005575=cellular_component	GO:0008150=biological_process
GT_A_84_P820592	-0.220275	0	0.679487	0.153071	1.27641	0.770426	1.27465	1.10716	0.0402498	28.7	34.5	31.7	93.3	43.8	56.3	AT5G50180	AT5G50180	Protein kinase superfamily protein	AT5G50180.1	Arabidopsis thaliana protein kinase, putative (AT5G50180) mRNA, complete cds [NM_124397]	AGTGTTGTTGTTTGTACTCACAGATCCATCCTCCACTGATTCATTTCTTGCTCTGCTTCT	NM_124397	835083	chr5:20447943-20448002	TC295715	At.29747	AT5G50180	GO:0016301|GO:0006468|GO:0004712	GO:0016301=kinase activity|GO:0004712=protein serine/threonine/tyrosine kinase activity		GO:0006468=protein phosphorylation
GT_A_84_P851051	-0.287826	0	0.370864	0.0276796	0.71645	2.40605	1.66765	1.59671	0.0403654	48.9	61.6	45.7	113	243	132	AGP4	AT5G10430	arabinogalactan protein 4	AT5G10430.1	Arabidopsis thaliana AGP4 (ARABINOGALACTAN PROTEIN 4) (AGP4) mRNA, complete cds [NM_121081]	AGAGAGAAATGGGTTCCAAGATTGTCCAAGTTTTCTTGATGTTGGCTCTATTCGCCACTT	NM_121081	830907	chr5:003278244-003278185	TC305863	At.24507	AT5G10430	GO:0003674|GO:0031225	GO:0003674=molecular_function	GO:0031225=anchored to membrane
GT_A_84_P848619	-0.1421	0	0.423089	0.0936629	0.566954	0.725651	0.577329	0.623311	0.0404557	137	156	120	258	192	157	AT1G02145	AT1G02145	homolog of asparagine-linked glycosylation 12	AT1G02145.2	Arabidopsis thaliana transferase, transferring glycosyl groups (AT1G02145) mRNA, complete cds [NM_001083978]	TCTTCAGATGCGATACGATGTTACTGCTTGGGCCTATTGGTCTTGAACTTTTATTGACCA	NM_001083978	5007658	chr1:406077-406250	TC301691	At.71188	AT1G02145	GO:0012505		GO:0012505=endomembrane system
GT_A_84_P23176	0	-0.0880194	0.386219	0.0993999	0.680821	0.530717	1.10429	0.771942	0.0404669	1370	1330	1060	2530	1520	2050	AT3G53100	AT3G53100	GDSL-like Lipase/Acylhydrolase superfamily protein	GDSL-motif lipase/hydrolase family protein	Arabidopsis thaliana GDSL-motif lipase/hydrolase family protein (AT3G53100) mRNA, complete cds [NM_115170]	AGGCTGTAAACGAGCTGTTGGCTGGTCAACTACTGGGTCAAGGGATTTCTCTAATCAATT	NM_115170	824476	chr3:19685050-19684991	TC401660	At.35226	AT3G53100	GO:0004091|GO:0006629|GO:0016788|GO:0012505	GO:0004091=carboxylesterase activity|GO:0016788=hydrolase activity, acting on ester bonds	GO:0012505=endomembrane system	GO:0006629=lipid metabolic process
GT_A_84_P24010	0	-0.157546	0.433487	0.0919803	0.675645	1.29015	0.701689	0.889162	0.04067	788	729	630	1450	1480	892	AT3G06740	AT3G06740	GATA transcription factor 15	zinc finger (GATA type) family protein	Arabidopsis thaliana zinc finger (GATA type) family protein (AT3G06740) mRNA, complete cds [NM_111554]	ATAACAGAAACCCGAAGTTTGGTGACTCGTTGAAGCAGCGATTAATGGAATTGGGGAGAG	NM_111554	819859	chr3:2127090-2127149	TC401020	At.27143	AT3G06740	GO:0006355|GO:0003700	GO:0003700=sequence-specific DNA binding transcription factor activity		GO:0006355=regulation of transcription, DNA-dependent
GT_A_84_P826593	-0.863756	0	0.695342	-0.0561382	0.992919	2.42396	2.84671	2.08786	0.0407789	18	33.8	31.4	75.1	135	164	TA42527_3702			TA42527_3702	Unknown	GCGTTCTGGGGTTGAGATTGCTTTGTAAGCAATTTGCTGTCTCTGCTTTTGTTCTTTAGT	TA42527_3702
GT_A_84_P19012	0.369439	-0.745491	0	-0.125351	0.937745	1.15258	0.693584	0.927971	0.0408164	12.6452	6.02455	5.79474	21.6	16.7123	11.0182	UGT75B2	AT1G05530	UDP-glucosyl transferase 75B2	UGT75B2 (UDP-GLUCOSYL TRANSFERASE 75B2); UDP-glucosyltransferase/ UDP-glycosyltransferase/ abscisic acid glucosyltransferase/ transferase, transferring glycosyl groups	Arabidopsis thaliana UGT75B2 (UDP-GLUCOSYL TRANSFERASE 75B2); UDP-glucosyltransferase/ UDP-glycosyltransferase/ abscisic acid glucosyltransferase/ _ (UGT75B2) mRNA, complete cds [NM_100432]	AGAAGGGGGAAGACCGTTCTTGTGGGTTATAACTGATAAACTCAACAGAGAAGCGAAAAT	NM_100432	837055	chr1:1637003-1636944	TC369354	At.65888	AT1G05530	GO:0035251|GO:0016757|GO:0008152|GO:0008194|GO:0010294	GO:0035251=UDP-glucosyltransferase activity|GO:0016757=transferase activity, transferring glycosyl groups|GO:0008194=UDP-glycosyltransferase activity|GO:0010294=abscisic acid glucosyltransferase activity		GO:0008152=metabolic process
GT_A_84_P750950	-0.33631	0.439919	0	0.0345365	0.612795	0.733425	0.883139	0.74312	0.0408281	116	205	86.7	258	187	188	AT1G23465	AT1G23470	pseudogene, polygalacturonase (pectinase), putative, similar to polygalacturonase (Cucumis sativus) GI:6624205; contains Pfam profiles PF00461: Signal peptidase I, PF00295: Polygalacturonase (pectinase); blastp match of 69% identity and 4.8e-49 P-value to	AT1G23470.1	Arabidopsis thaliana Full-length cDNA Complete sequence from clone GSLTFB69ZA10 of Flowers and buds of strain col-0 of Arabidopsis thaliana (thale cress) [BX814338]	GAAGCGTACTGTAATTCAGCTGAAGGATTTGGGTATGGAGTCTACTCGCACAACGACAAA	BX814338	3766784	chr1:8332009-8332068	NP039394	At.49908	AT1G23470
GT_A_84_P12625	0	-0.111256	1.30957	0.399439	1.66945	1.76398	1.87203	1.76849	0.0408764	6.34464	6.06099	9.31	23.2495	16.5493	16.1642	SYP131	AT3G03800	syntaxin of plants 131	SYP131 (SYNTAXIN OF PLANTS 131); SNAP receptor	Arabidopsis thaliana SYP131 (SYNTAXIN OF PLANTS 131); SNAP receptor (SYP131) mRNA, complete cds [NM_111251]	TATCATTATTATCATTACTGTCATCTCTGTTCTCAAACCATGGACACAGAAAAATGGTGC	NM_111251	821141	chr3:971397-971456	TC376100	At.70407	AT3G03800	GO:0005484|GO:0005886|GO:0006944|GO:0006886	GO:0005484=SNAP receptor activity	GO:0005886=plasma membrane	GO:0006944=cellular membrane fusion|GO:0006886=intracellular protein transport
GT_A_84_P243195	0	1.06463	-0.144388	0.306748	1.82786	2.45862	1.24911	1.8452	0.0409188	379	818	203	1550	1600	627	AT4G29310	AT4G29310	Protein of unknown function (DUF1005)	hypothetical protein	Arabidopsis thaliana unknown protein (AT4G29310) mRNA, complete cds [NM_119076]	ATGAAAGTCGACAAAGCTGTACAGACAACAATGATCTTTGTGTTGTTTGCAACTTTGTAT	NM_119076	829053	chr4:14437756-14437697	TC395108	At.31937	AT4G29310	GO:0003674|GO:0008150|GO:0009505	GO:0003674=molecular_function	GO:0009505=plant-type cell wall	GO:0008150=biological_process
GT_A_84_P792613	-0.882441	0	0.586791	-0.09855	0.86376	2.35449	2.0322	1.75015	0.0411347	13.3	25.3	21.8	51.4	96.3	69.8	DR232279			DR232279	1104598 CERES-147 Arabidopsis thaliana cDNA clone 249964 5', mRNA sequence [DR232279]	TTTCTCAAGCTAGATATTTCGTTCAGCAGCTGATTTGTGGCGTGACTACTGTCATTCACT	DR232279		chr4:006914544-006914604		At.65807
GT_A_84_P23536	0	-0.262763	0.904121	0.213786	0.999503	1.74829	1.75003	1.49927	0.0411445	343	295	380	790	885	803	AT5G57970	AT5G57970	DNA glycosylase superfamily protein	methyladenine glycosylase family protein	Arabidopsis thaliana methyladenine glycosylase family protein (AT5G57970) mRNA, complete cds [NM_001037014]	AGGCAGCAGGGATAACAAACGATCATCTTACCAGTTGTTTCAGGTTCCACCATTGTATAT	NM_001037014	835908	chr5:23468828-23468887	TC394865	At.29303	AT5G57970	GO:0008725|GO:0006281|GO:0006284|GO:0003824	GO:0008725=DNA-3-methyladenine glycosylase activity|GO:0003824=catalytic activity		GO:0006281=DNA repair|GO:0006284=base-excision repair
GT_A_84_P22847	0	-0.459398	2.38869	0.643096	3.88445	4.62141	2.71054	3.7388	0.0412843	5.29	3.97	16.4	90	100	24.1	AT1G14550	AT1G14550	Peroxidase superfamily protein	anionic peroxidase, putative	Arabidopsis thaliana anionic peroxidase, putative (AT1G14550) mRNA, complete cds [NM_101322]	GGGTAATATAGAACCTCTCACTGGCTCTAATGGAGAAATCAGAAAGATATGCAGCTTTGT	NM_101322	838017	chr1:4980258-4980317	NP213641	At.51610	AT1G14550	GO:0004601|GO:0006979|GO:0012505|GO:0020037|GO:0055114	GO:0004601=peroxidase activity|GO:0020037=heme binding	GO:0012505=endomembrane system	GO:0006979=response to oxidative stress|GO:0055114=oxidation-reduction process
GT_A_84_P23932	-0.0622587	0	0.501428	0.14639	0.597098	0.878501	0.709715	0.728438	0.0413273	504	543	441	917	743	599	AT2G01070	AT2G01070	Lung seven transmembrane receptor family protein	hypothetical protein	Arabidopsis thaliana unknown protein (AT2G01070) mRNA, complete cds [NM_001124773]	GATGGTGATATTAGCTTAGTTAAGCAAGAGAAGAATGCGGAGTCGGACAGGGAAGAAGAT	NM_001124773	814637	chr2:77542-77601	NP453808	At.42518	AT2G01070	GO:0003674|GO:0008150|GO:0016021|GO:0012505	GO:0003674=molecular_function	GO:0016021=integral to membrane|GO:0012505=endomembrane system	GO:0008150=biological_process
GT_A_84_P576539	-1.11684	0	0.0701199	-0.348908	0.656705	0.845244	0.962389	0.821446	0.0413344	3.91	8.75	5.27	15.4	11.7	11.5	AT1G80540	AT1G80540	unknown protein; BEST Arabidopsis thaliana protein match is: unknown protein (TAIR:AT2G12400.1); Has 175 Blast hits to 171 proteins in 20 species: Archae - 0; Bacteria - 0; Metazoa - 2; Fungi - 0; Plants - 171; Viruses - 0; Other Eukaryotes - 2 (source: N	hypothetical protein	Arabidopsis thaliana unknown protein (AT1G80540) mRNA, complete cds [NM_106702]	ACTGTACATTCGTTAGAGACACCTTCAGAGACATAACCACCAAGAACTGCCCTGGACTTA	NM_106702	844393	chr1:30281843-30281784	TC368296	At.52580	AT1G80540	GO:0003674|GO:0008150|GO:0005575	GO:0003674=molecular_function	GO:0005575=cellular_component	GO:0008150=biological_process
GT_A_84_P233769	0	0.201394	-0.213154	-0.00391992	0.487574	1.81796	1.91499	1.40684	0.0413441	8420	9990	4300	13600	22800	22100	AT5G02480	AT5G02480	HSP20-like chaperones superfamily protein	hypothetical protein	Arabidopsis thaliana unknown protein (AT5G02480) mRNA, complete cds [NM_120326]	TGCAACCATGTTTTAAAGTGTTTGTAGAAGCATTTTGTTGTGTACAATGGGGAAATAAGC	NM_120326	831883	chr5:549683-549742	TC361029	At.23564	AT5G02480	GO:0005575		GO:0005575=cellular_component
GT_A_84_P16991	0	-0.00428772	0.529351	0.175021	0.674873	0.672231	0.940158	0.762421	0.0414095	3815	3924.92	3259.62	7016.23	4668.93	5094.71	SIP1	AT5G58380	SOS3-interacting protein 1	SIP1 (SOS3-INTERACTING PROTEIN 1); ATP binding / kinase/ protein kinase/ protein serine/threonine kinase	Arabidopsis thaliana SIP1 (SOS3-INTERACTING PROTEIN 1); ATP binding / kinase/ protein kinase/ protein serine/threonine kinase (SIP1) mRNA, complete cds [NM_125224]	TGTCAGATATTGTATGGGTTTGGCAGGGTGAGAAAGATGAGCTTACTTCACAGCAAGAGA	NM_125224	835951	chr5:23597213-23597154	TC400580	At.9578	AT5G58380	GO:0007165|GO:0004672|GO:0004674|GO:0016301|GO:0006468|GO:0005575|GO:0005524	GO:0004672=protein kinase activity|GO:0004674=protein serine/threonine kinase activity|GO:0016301=kinase activity|GO:0005524=ATP binding	GO:0005575=cellular_component	GO:0007165=signal transduction|GO:0006468=protein phosphorylation
GT_A_84_P16022	-0.037282	0.307456	0	0.090058	0.415587	0.842798	1.16107	0.806487	0.0415458	8699.29	11399.6	5284.8	13717.1	12296.3	13894.2	ATSPS1F	AT5G20280	sucrose phosphate synthase 1F	ATSPS1F (sucrose phosphate synthase 1F); sucrose-phosphate synthase/ transferase, transferring glycosyl groups	Arabidopsis thaliana ATSPS1F (sucrose phosphate synthase 1F); sucrose-phosphate synthase/ transferase, transferring glycosyl groups (ATSPS1F) mRNA, complete cds [NM_122035]	ATACTGATTACGAAGGATTGCTTGGTGGGCTTCACAAGAGCGTTGTTCTAAAGGGAGTGT	NM_122035	832150	chr5:6845193-6845134	TC358762	At.22681	AT5G20280	GO:0005886|GO:0009058|GO:0016757|GO:0005985|GO:0046524	GO:0016757=transferase activity, transferring glycosyl groups|GO:0046524=sucrose-phosphate synthase activity	GO:0005886=plasma membrane	GO:0009058=biosynthetic process|GO:0005985=sucrose metabolic process
GT_A_84_P823977	-0.0585351	0.422631	0	0.121365	0.782921	0.630917	0.490537	0.634792	0.0415889	109	157	67.2	225	135	111	AT5G06180	AT5G06180	Protein of unknown function (DUF1022)	AT5G06180.2	Arabidopsis thaliana unknown protein (AT5G06180) mRNA, complete cds [NM_203009]	GTATGGTGTTGATCTTGCTAAACAGTTGTGTGGTATGCTTCAGAGTATCCTCTGGAGCTG	NM_203009	830505	chr5:1874534-1874593	NP230022	At.66666	AT5G06180	GO:0008150|GO:0003674	GO:0003674=molecular_function		GO:0008150=biological_process
GT_A_84_P10109	0	-0.558394	0.178633	-0.126587	0.606194	1.17634	2.04944	1.27732	0.0416758	357.491	250.495	239.531	626.903	620.498	1029.95	AT4G36240	AT4G36240	GATA transcription factor 7	zinc finger (GATA type) family protein	Arabidopsis thaliana zinc finger (GATA type) family protein (AT4G36240) mRNA, complete cds [NM_119792]	TGGAGGATTCTTTCTCAGAATCGTATATTTCGAGTGATTTCCCGGTGAATCCAGTCGCGT	NM_119792	829781	chr4:17147851-17147792	TC377352	At.31340	AT4G36240	GO:0003700|GO:0007623|GO:0009416	GO:0003700=sequence-specific DNA binding transcription factor activity		GO:0007623=circadian rhythm|GO:0009416=response to light stimulus
GT_A_84_P812986	0	0.85146	-0.760957	0.0301677	1.08321	2.08418	1.84477	1.67072	0.0417079	152	283	53.1	371	495	380	AT5G41920	AT5G41920	GRAS family transcription factor	AT5G41920.1	Arabidopsis thaliana scarecrow transcription factor family protein (AT5G41920) mRNA, complete cds [NM_123557]	GATGGAGGAAGCTTTTTAGGAAGATTCGTGGAGGCTTTGCATTATTATAGCGCGTTGTTT	NM_123557	834197	chr5:16798047-16798106	TC311407	At.67848	AT5G41920	GO:0003700|GO:0005575|GO:0045449	GO:0003700=sequence-specific DNA binding transcription factor activity	GO:0005575=cellular_component	GO:0045449=regulation of transcription, DNA-dependent
GT_A_84_P511366	-0.0898361	0	0.457762	0.122642	0.529288	0.706023	0.74833	0.661214	0.0418189	438	481	379	775	584	545	AT5G10320	AT5G10320	unknown protein; Has 54 Blast hits to 53 proteins in 19 species: Archae - 0; Bacteria - 4; Metazoa - 0; Fungi - 0; Plants - 50; Viruses - 0; Other Eukaryotes - 0 (source: NCBI BLink).	hypothetical protein	Arabidopsis thaliana unknown protein (AT5G10320) mRNA, complete cds [NM_001036789]	CTTGTGACCAAACATTCTTCGACCGTATAAAAGGAAAAAATAGTTTGAAGACTTTGTGAC	NM_001036789	830896	chr5:3244095-3244036	NP1658247	At.32392	AT5G10320	GO:0003674	GO:0003674=molecular_function
GT_A_84_P832647	0	-0.678843	0.251655	-0.142396	0.948297	0.605694	0.655595	0.736529	0.0418804	16.6	10.7	11.7	36.9	19.4	18.2	TA49826_3702			TA49826_3702	Unknown	GCGTATCACGCATACGGACATTGAGTGTGCTTATGGGATGTGAAGATCCATCATAACTTA	TA49826_3702		chr3:853313-853498
GT_A_84_P23287	0	-0.0674238	0.504792	0.145789	1.12601	0.854422	0.579423	0.853284	0.0419462	5250	5170	4410	13200	7290	5460	AT4G22530	AT4G22530	S-adenosyl-L-methionine-dependent methyltransferases superfamily protein	embryo-abundant protein-related	Arabidopsis thaliana embryo-abundant protein-related (AT4G22530) mRNA, complete cds [NM_118379]	GTTATGAGCTGGTTCGAACCATTGTTTACAAGACGTTTATGCTCGCAGGAACCGTTCCTT	NM_118379	828348	chr4:11859308-11859249	TC378345	At.32526	AT4G22530	GO:0008152|GO:0008168|GO:0005575	GO:0008168=methyltransferase activity	GO:0005575=cellular_component	GO:0008152=metabolic process
GT_A_84_P750979	0	-0.324955	0.333388	0.0028108	0.498118	0.872149	0.592104	0.654123	0.0419622	244	201	182	397	343	256	AT1G44940	AT1G44940	unknown protein; Has 2 Blast hits to 2 proteins in 1 species: Archae - 0; Bacteria - 0; Metazoa - 0; Fungi - 0; Plants - 2; Viruses - 0; Other Eukaryotes - 0 (source: NCBI BLink).	AT1G44940.1	Arabidopsis thaliana unknown protein (AT1G44940) mRNA, complete cds [NM_001160931]	AAGGTGACCAACTTGCTATTGGTAAGGAGTCGCAGACTTGGAATGGGAATAAACATGTAT	NM_001160931	3767348	chr1:16997279-16997338	NP281147		AT1G44940
GT_A_84_P845749	-0.115922	0.43156	0	0.105212	0.812563	2.49706	1.56226	1.62396	0.0419944	86.2	130	55.3	189	405	192	AT3G06770	AT3G06770	Pectin lyase-like superfamily protein	AT3G06770.2	Arabidopsis thaliana glycoside hydrolase family 28 protein / polygalacturonase (pectinase) family protein (AT3G06770) mRNA, complete cds [NM_180194]	ATTTGCCTGGGAAGCGATACAAGAGTTTGATCAACGGTAACAAGCTACATGATGTTGTTG	NM_180194	819862	chr3:2136353-2136294	TC292941	At.26688	AT3G06770	GO:0005975|GO:0004650|GO:0012505	GO:0004650=polygalacturonase activity	GO:0012505=endomembrane system	GO:0005975=carbohydrate metabolic process
GT_A_84_P850543	-0.169017	0	0.206442	0.012475	0.603074	2.19521	1.40932	1.40253	0.0422477	30.6	35.5	23.5	60.2	121	63.6	AT3G06770	AT3G06770	Pectin lyase-like superfamily protein	AT3G06770.2	Arabidopsis thaliana glycoside hydrolase family 28 protein / polygalacturonase (pectinase) family protein (AT3G06770) mRNA, complete cds [NM_180194]	ATCATTGAGTACAAGACCACACAGTGTCTCCATTACAGATTTTGGAGCTGTTGGAGATGG	NM_180194	819862	chr3:2136728-2136669	TC305215	At.26688	AT3G06770	GO:0005975|GO:0004650|GO:0012505	GO:0004650=polygalacturonase activity	GO:0012505=endomembrane system	GO:0005975=carbohydrate metabolic process
GT_A_84_P21390	0	-0.49665	1.61802	0.37379	4.39599	2.22912	2.62417	3.08309	0.0425568	5.36	3.92	9.74	130	19.3	23	GA2OX8	AT4G21200	gibberellin 2-oxidase 8	GA2OX8 (GIBBERELLIN 2-OXIDASE 8); gibberellin 2-beta-dioxygenase	Arabidopsis thaliana GA2OX8 (GIBBERELLIN 2-OXIDASE 8); gibberellin 2-beta-dioxygenase (GA2OX8) mRNA, complete cds [NM_118239]	TCAGAGAATTCAGACAACAAGTTCAAGAAGATGTTAAGAAGTTTGGTTTTAAAGTTGGCC	NM_118239	827868	chr4:11306513-11306572	TC374547	At.51238	AT4G21200	GO:0052635|GO:0052634|GO:0009685|GO:0005575	GO:0052635=C-20 gibberellin 2-beta-dioxygenase activity|GO:0052634=C-19 gibberellin 2-beta-dioxygenase activity	GO:0005575=cellular_component	GO:0009685=gibberellin metabolic process
GT_A_84_P850685	0	0.445149	-0.267822	0.0591091	0.571008	0.72215	0.834785	0.709314	0.0425956	7830	11000	3850	13400	9920	9720	GUT15	AT2G18440	GUT15 (GENE WITH UNSTABLE TRANSCRIPT 15); other RNA	AT2G18440.1	Arabidopsis thaliana (GUT15) otherRNA [NR_022512]	GGGCGATTACAAATCTTCTTGCCCAACAACCTCGAGAGTTAAATCAGGTACTCATATCCA	NR_022512	816358	chr2:8003485-8003426	TC305368	At.24053	AT2G18440	GO:0003674	GO:0003674=molecular_function
GT_At_Specific_00201060	0	-1.54998	0.681033	-0.28965	1.79383	1.4458	1.77075	1.67013	0.0429541	19.2	6.76609	18.2236	76.6921	40.1691	45.5996	AT4G05030.1	AT4G05030	TargetID: AT4G05030.1; Description: heavy-metal-associated domain-containing protein ; Chromosomal Location: chr4:2576790-2577974; Gene Orientation: REVERSE; Next best Hit: AT5G14810.1(alignment length 16bp with 100.00%identity)	AT4G05030	TargetID: AT4G05030.1; Description: heavy-metal-associated domain-containing protein ; Chromosomal Location: chr4:2576790-2577974; Gene Orientation: REVERSE; Next best Hit: AT5G14810.1(alignment length 16bp with 100.00%identity)	AGTTGTCCGGCTTCGCAAGAAAGTTGGTTTCGCTGATATTATCAGCGTCACAGATGTTGA		825845						GO:0005488~binding,GO:0043167~ion binding,GO:0043169~cation binding,GO:0046872~metal ion binding,	GO:0005622~intracellular,GO:0005623~cell,GO:0005737~cytoplasm,GO:0005739~mitochondrion,GO:0043226~organelle,GO:0043227~membrane-bounded organelle,GO:0043229~intracellular organelle,GO:0043231~intracellular membrane-bounded organelle,GO:0044424~intracellular part,GO:0044444~cytoplasmic part,GO:0044464~cell part,	GO:0006810~transport,GO:0006811~ion transport,GO:0006812~cation transport,GO:0030001~metal ion transport,GO:0051179~localization,GO:0051234~establishment of localization,
GT_A_84_P519209	-0.549278	0	0.661228	0.0373166	1.03735	1.10953	1.04395	1.06361	0.0429666	200	302	274	692	485	420	AT4G11450	AT4G11450	Protein of unknown function (DUF3527)	hypothetical protein	Arabidopsis thaliana unknown protein (AT4G11450) mRNA, complete cds [NM_117216]	ACAAGCTAGAGAGCTTAAGATGGGATGGTCTCTGATTTTCAGACTGAGAAAGGAAGGCGT	NM_117216	826749	chr4:6958946-6958887	TC362269	At.33569	AT4G11450	GO:0008150|GO:0009507		GO:0009507=chloroplast	GO:0008150=biological_process
GT_A_84_P16446	0	-0.0374546	1.15516	0.372567	1.53702	1.4331	1.61477	1.52829	0.0429788	143.718	144.499	189.483	480.456	298.044	306.348	AT3G16700	AT3G16700	Fumarylacetoacetate (FAA) hydrolase family	fumarylacetoacetate hydrolase family protein	Arabidopsis thaliana fumarylacetoacetate hydrolase family protein (AT3G16700) mRNA, complete cds [NM_001084695]	CTCATCAGCTACATAAGTTCTGTAATGACCCTTTTCAAAGGAGATGTCATATTGACAGGT	NM_001084695	820922	chr3:5689391-5689550	TC389355	At.38854	AT3G16700	GO:0005507|GO:0008152|GO:0005575|GO:0003824	GO:0005507=copper ion binding|GO:0003824=catalytic activity	GO:0005575=cellular_component	GO:0008152=metabolic process
GT_A_84_P859502	0	-0.769958	0.338824	-0.143711	0.668309	1.19976	0.881294	0.916453	0.0430705	195	118	146	357	344	250	FLA2	AT4G12730	FASCICLIN-like arabinogalactan 2	AT4G12730.1	Arabidopsis thaliana FLA2 (FASCICLIN-LIKE ARABINOGALACTAN 2) (FLA2) mRNA, complete cds [NM_117342]	TCACTACGTGAAATCCGTCTTTGAAAAGCCTTACAACATCTCTGTTCTTCACATCAGCCA	NM_117342	826885	chr4:7492351-7492292	TC312213	At.3092	AT4G12730	GO:0003674|GO:0005886|GO:0031225	GO:0003674=molecular_function	GO:0005886=plasma membrane|GO:0031225=anchored to membrane
GT_A_84_P279800	-0.214869	0.573611	0	0.119581	0.643413	1.28369	1.07408	1.0004	0.0431823	1470	2620	1010	3070	3190	2500	AT5G12170	AT5G12170	CRT (chloroquine-resistance transporter)-like transporter 3	hypothetical protein	Arabidopsis thaliana unknown protein (AT5G12170) mRNA, complete cds [NM_001085106]	GGAGGAACAATCATACTTGTATTGGGAATGATTCTTTATAGTTGGACACCACACGGAGCT	NM_001085106	831090	chr5:3934854-3934913	NP231316	At.51404	AT5G12170	GO:0009536|GO:0034635|GO:0002229|GO:0046686		GO:0009536=plastid	GO:0034635=glutathione transport|GO:0002229=defense response to oomycetes|GO:0046686=response to cadmium ion
GT_At_Specific_00235814	0	-0.703873	0.490215	-0.0712191	1.43602	0.873676	0.904032	1.07124	0.0433883	27.1396	17.1927	22.5681	84.5945	38.1916	35.3471	AT4G34560.1	AT4G34560	TargetID: AT4G34560.1; Description: unknown protein ; Chromosomal Location: chr4:16507635-16508754; Gene Orientation: FORWARD; Next best Hit: AT5G32002.1(alignment length 26bp with 88.46%identity)	AT4G34560	TargetID: AT4G34560.1; Description: unknown protein ; Chromosomal Location: chr4:16507635-16508754; Gene Orientation: FORWARD; Next best Hit: AT5G32002.1(alignment length 26bp with 88.46%identity)	AAGAATTCATCTTGATGGATCCAATTAAGTTTCAACACTTGAAGATGGAGAAATCCAGAG		829608
GT_A_84_P15532	-0.703713	0	1.59435	0.296879	2.18865	2.17636	2.58552	2.31684	0.04346	7.47034	12.5547	21.7495	63.8972	42.2367	50.8285	CID9	AT3G14450	CTC-interacting domain 9	CID9 (CTC-Interacting Domain 9); RNA binding / protein binding	Arabidopsis thaliana CID9 (CTC-Interacting Domain 9); RNA binding / protein binding (CID9) mRNA, complete cds [NM_112305]	CAAGAAAGTTTCTCAAGCTGATGTGAGAAACTTCTTTGAATCTGCATGTGGTGAGGTAAC	NM_112305	820668	chr3:4851100-4851236	TC374972	At.53311	AT3G14450	GO:0008150|GO:0000166|GO:0003723|GO:0005575|GO:0003676	GO:0000166=nucleotide binding|GO:0003723=RNA binding|GO:0003676=nucleic acid binding	GO:0005575=cellular_component	GO:0008150=biological_process
GT_A_84_P824941	-0.909034	0.36482	0	-0.181404	0.634953	1.70861	1.94967	1.43108	0.0436164	206	514	229	692	971	1040	AT1G29240	AT1G29240	Protein of unknown function (DUF688)	AT1G29240.1	Arabidopsis thaliana unknown protein (AT1G29240) mRNA, complete cds [NM_102664]	CCCCCAAAAGCAGGATCTTACAGAAAACTACAGAAATGGTACCAAGTGGGAAACTATTGT	NM_102664	839798	chr1:10217238-10217179	TC303095	At.40779	AT1G29240	GO:0008150|GO:0003674	GO:0003674=molecular_function		GO:0008150=biological_process
GT_A_84_P159455	-0.0179291	0	0.511542	0.164538	0.573458	0.743927	0.891269	0.736218	0.0436248	210	219.404	179.444	364.5	273.478	274.489	AT1G12620	AT1G12620	Pentatricopeptide repeat (PPR) superfamily protein	pentatricopeptide (PPR) repeat-containing protein	Arabidopsis thaliana pentatricopeptide (PPR) repeat-containing protein (AT1G12620) mRNA, complete cds [NM_101132]	TTCTTAAGCAGATCGACCACCAAGATTTATAACCATTCTCCGGGCATGAAAGCAAGCTCA	NM_101132	837818	chr1:4294791-4294732	TC360828	At.28695	AT1G12620	GO:0008150			GO:0008150=biological_process
GT_A_84_P23485	0	-0.378034	2.23229	0.618086	2.95673	4.0999	2.77717	3.27793	0.0436368	5.68	4.51	15.8	50.8	74.8	27.1	YUC5	AT5G43890	Flavin-binding monooxygenase family protein	YUCCA5; monooxygenase	Arabidopsis thaliana YUCCA5; monooxygenase (YUC5) mRNA, complete cds [NM_123756]	CCATCATGGCTCCAAGAAAATGATCTGTTTTCGAAAAACGGGTTCCCGAAATCGCCGTTT	NM_123756	834411	chr5:17649099-17649040	TC370654	At.64272	AT5G43890	GO:0004497|GO:0009851|GO:0005575	GO:0004497=monooxygenase activity	GO:0005575=cellular_component	GO:0009851=auxin biosynthetic process
GT_A_84_P11008	0	-0.046742	0.241441	0.0648998	1.76928	0.823613	0.681499	1.09146	0.0437131	64.0378	63.9725	44.8166	251.476	87.0422	71.4821	AT4G25750	AT4G25750	ABC-2 type transporter family protein	ABC transporter family protein	Arabidopsis thaliana ABC transporter family protein (AT4G25750) mRNA, complete cds [NM_118707]	TGTTGTTAGGGTTCTTCGTACTATATCGTGTTTTGTGTTTTCTTGTTTTGCTTAAAAGGG	NM_118707	828680	chr4:13110706-13110647	TC364960	At.32237	AT4G25750	GO:0016020|GO:0042626	GO:0042626=ATPase activity, coupled to transmembrane movement of substances	GO:0016020=membrane
GT_A_84_P857924	0	-0.797479	0.444117	-0.117787	1.54448	1.44439	0.659162	1.21601	0.0437394	11.1	6.59	8.94	37.3	23.2	12.2	AT3G27470			AT3G27470.2	Arabidopsis thaliana unknown protein (AT3G27470) mRNA, complete cds [NM_001084748]	AAGGAATGAAAGTGCGTTGTAGTTCTTCGTATCACGACTTTACGCGTGCATAGACTGTAG	NM_001084748	822368	chr3:10164965-10165023	TC311315	At.37052		GO:0008150|GO:0003674|GO:0012505	GO:0003674=molecular_function	GO:0012505=endomembrane system	GO:0008150=biological_process
GT_A_84_P767872	-0.185404	0.28269	0	0.0324284	0.590163	1.92835	2.34547	1.62133	0.043831	35.8	51.1	24.1	70.6	119	144	AT5G42730	AT5G42730	pseudogene similar to ACT domain-containing protein, similar to F-box family protein	AT5G42730.1	Unknown	GGCCTCAACATTGTCTGAGGAGGTAACAATTCCATCTCATCATTACACTTTGTGTGGTTT	GT_A_84_P767872	3771407	chr5:17150708-17150767			AT5G42730
GT_A_84_P820213	-0.36441	0.890475	0	0.175355	1.25056	1.14406	1.53155	1.30872	0.0439233	2270	5590	1730	8010	4960	5880	AAE1	AT1G20560	acyl activating enzyme 1	AT1G20560.1	Arabidopsis thaliana AAE1 (ACYL ACTIVATING ENZYME 1); AMP binding (AAE1) mRNA, complete cds [NM_101906]	CTGAGGACCAAGGCTAAGGCTTTGGTAAGCTTATCAAAGAAAGGCAGAAGCAAGTTATGA	NM_101906	838644	chr1:7119976-7119917	TC283328	At.20481	AT1G20560	GO:0016208|GO:0008152|GO:0012505	GO:0016208=AMP binding	GO:0012505=endomembrane system	GO:0008152=metabolic process
GT_A_84_P752481	0	-0.359835	1.05615	0.232107	1.34379	1.6582	1.47785	1.49328	0.0440242	34.2	27.5	42.1	100	82.9	66.3	AT1G62590	AT1G62590	pentatricopeptide (PPR) repeat-containing protein	AT1G62590.1	Arabidopsis thaliana pentatricopeptide (PPR) repeat-containing protein (AT1G62590) mRNA, complete cds [NM_104937]	ACTTGCATCATCCTTGAGGGTAAAAGCTGTTACAGAAGTTGATGCAATCACTTGTTGTCT	NM_104937	842556	chr1:23180955-23180789	TC281704	At.36146	AT1G62590	GO:0008150			GO:0008150=biological_process
GT_A_84_P853293	0	0.242362	-0.194149	0.016071	0.428866	1.33428	1.65409	1.13908	0.0443783	630	769	326	977	1220	1380	AT1G63010	AT1G63010	Major Facilitator Superfamily with SPX (SYG1/Pho81/XPR1) domain-containing protein	AT1G63010.3	Arabidopsis thaliana SPX (SYG1/Pho81/XPR1) domain-containing protein (AT1G63010) mRNA, complete cds [NM_001084293]	CCAGAAGATGAAGAGGAATGCGATGAAAGTGAAGAATCCCCAGAAGATTCTCACAAACCT	NM_001084293	842604	chr1:23352595-23352536	TC308296	At.17751	AT1G63010	GO:0005774		GO:0005774=vacuolar membrane
GT_A_84_P845539	-0.191028	0	1.68454	0.497836	2.13158	2.20399	2.36604	2.23387	0.0443954	3.54	4.17	7.69	20.4	14.3	14.5	TC377407			TC291817	Rep: F3I6.28 protein - Arabidopsis thaliana (Mouse-ear cress), partial (98%) [TC377407]	TAAACCTTAAACCCTGAAAGTCGCTGGAAGGTCCTTGCTTTGGATGATTTCTCTCTCTTT	TC377407		chr1:8635393-8635334	TC291817			GO:0005739|GO:0004497|GO:0009793	GO:0004497=monooxygenase activity	GO:0005739=mitochondrion	GO:0009793=embryo development ending in seed dormancy
GT_A_84_P844437	-0.563151	0	0.717182	0.0513436	1.27598	1.12943	1.02573	1.14371	0.0444104	42.7	65.1	61.4	176	106	89.4	AT4G11450	AT4G11450	Protein of unknown function (DUF3527)	AT4G11450.1	Arabidopsis thaliana unknown protein (AT4G11450) mRNA, complete cds [NM_117216]	TTAGTTGAAGCAGTAACAGAGGAAGAAGAAGTCCCTAAGCCTCTGAAAGAAGCTGTGACC	NM_117216	826749	chr4:6959173-6959114	TC281996	At.33569	AT4G11450	GO:0008150|GO:0009507		GO:0009507=chloroplast	GO:0008150=biological_process
GT_A_84_P796368	0	0.509945	-0.0382004	0.157248	0.646036	0.70275	0.663018	0.670601	0.0444607	58.8	86.4	33.9	106	73.5	64.8	EF183146	AT5G44569	0	EF183146	Arabidopsis thaliana clone asmbl_16103 unknown mRNA sequence [EF183146]	CTAAATTGAGGCAGATCTAAAGGATGGTGGCTCAAATCCATTGCCTTTAAACCCGAACTC	EF183146		chr5:17980970-17981029		At.68598	AT5G44569
GT_A_84_P804662	0	0.287921	-0.616747	-0.109609	0.509606	0.801084	0.857693	0.722794	0.044465	68.9	86.8	26.6	113	92.2	86.9	ACBP2			AT4G27780.1	Arabidopsis thaliana ACBP2 (ACYL-COA BINDING PROTEIN ACBP 2); acyl-CoA binding / lead ion binding (ACBP2) mRNA, complete cds [NM_118916]	ACGTTTAAAGAAGACAATCTCTCTCTTACTCGCTCACCCAGAGGAGTCTCAATGGGAAAT	NM_118916	828891	chr4:13847867-13847925	TC299322	At.25382		GO:0010288|GO:0005886|GO:0005783|GO:0006869|GO:0032791|GO:0000062	GO:0032791=lead ion binding|GO:0000062=fatty-acyl-CoA binding	GO:0005886=plasma membrane|GO:0005783=endoplasmic reticulum	GO:0010288=response to lead ion|GO:0006869=lipid transport
GT_A_84_P81479	0	-0.125441	0.554371	0.142977	0.601356	1.27989	1.05035	0.9772	0.0445662	1110	1050	965	1940	2070	1600	PUB25	AT3G19380	plant U-box 25	PUB25 (PLANT U-BOX 25); binding / ubiquitin-protein ligase	Arabidopsis thaliana PUB25 (PLANT U-BOX 25); binding / ubiquitin-protein ligase (PUB25) mRNA, complete cds [NM_112825]	AATTCCTTCGCTAACTCCGATGACTTTGGTTGCAGCAGCCAAGTGGTCCCTTTTTGATTT	NM_112825	821472	chr3:6714658-6714599	TC367883	At.5707	AT3G19380	GO:0004842|GO:0010200|GO:0005488|GO:0000151	GO:0004842=ubiquitin-protein ligase activity|GO:0005488=binding	GO:0000151=ubiquitin ligase complex	GO:0010200=response to chitin
GT_A_84_P788513	-0.0119114	0	0.489914	0.159334	0.572853	0.758447	1.092	0.807766	0.044637	371	386	311	641	486	555	AT2G16770	AT2G16770	Basic-leucine zipper (bZIP) transcription factor family protein	AT2G16770.1	Arabidopsis thaliana DNA binding / transcription factor (AT2G16770) mRNA, complete cds [NM_127229]	ATGGTTGTGAGTTTGATCAGCTAGAATGCTTGGCTAATCAGAATTTAGCTGGCAAGGAGA	NM_127229	816178	chr2:7287536-7287595	TC292393	At.40238	AT2G16770	GO:0006355|GO:0003700|GO:0005634|GO:0003677	GO:0003700=sequence-specific DNA binding transcription factor activity|GO:0003677=DNA binding	GO:0005634=nucleus	GO:0006355=regulation of transcription, DNA-dependent
GT_A_84_P14545	0	-0.702643	0.310341	-0.130768	0.503135	1.34731	1.18514	1.01186	0.0447113	416.995	264.388	306.108	680.835	814.843	659.939	SCPL27	AT3G07990	serine carboxypeptidase-like 27	SCPL27 (serine carboxypeptidase-like 27); serine-type carboxypeptidase	Arabidopsis thaliana SCPL27 (serine carboxypeptidase-like 27); serine-type carboxypeptidase (SCPL27) mRNA, complete cds [NM_111678]	GTCCCCGGCAAGCCTTTATTCTTTTCAGATCCTTTTTAGAGAGCAAACCAATGCCTATGA	NM_111678	819990	chr3:2554580-2554639		At.50159	AT3G07990	GO:0004185|GO:0006508|GO:0012505	GO:0004185=serine-type carboxypeptidase activity	GO:0012505=endomembrane system	GO:0006508=proteolysis
GT_A_84_P804193	-1.10041	0	0.252858	-0.282516	0.597525	2.13091	2.1612	1.62988	0.0447395	8	17.7	12.1	29.9	57.7	53.4	ATIPT1			DQ108748	Arabidopsis thaliana clone 157146 mRNA sequence [DQ108748]	CCTCAAATGCGTCACTATCTTTTGGGTTTGGAGAGGGTTTTAGAGAGGAGAAATGAATCA	DQ108748		chr1:25673852-25673909		At.73183
GT_A_84_P15071	0	-0.186545	0.491478	0.101644	0.556293	0.813429	0.940964	0.770228	0.0447685	521.968	473.278	434.426	884.214	704.486	697.448	AT5G16940	AT5G16940	carbon-sulfur lyases	carbon-sulfur lyase	Arabidopsis thaliana carbon-sulfur lyase (AT5G16940) mRNA, complete cds [NM_001161242]	ACTGGCTCACATCGAGGTCAAAAGCTATGATGGTCAGAACTGGGAAATGTCGCACAAAAA	NM_001161242	831557	chr5:5571887-5571828		At.49031	AT5G16940	GO:0016846|GO:0008152|GO:0005575	GO:0016846=carbon-sulfur lyase activity	GO:0005575=cellular_component	GO:0008152=metabolic process
GT_A_84_P790886	0.483712	0	-0.0818858	0.133942	1.40344	0.824175	2.37739	1.535	0.0449712	14.5	10.7	5.8	31.6	14.1	37.5	AT1G69340	AT1G69340	appr-1-p processing enzyme family protein	AT1G69340.1	Arabidopsis thaliana appr-1-p processing enzyme family protein (AT1G69340) mRNA, complete cds [NM_105601]	TCTTCATAGTGGGTTTGATCTACAATGATGTATCAGACAATTCCCACGGCACCAACCATT	NM_105601	843266	chr1:26069937-26069996	TC296284	At.20434	AT1G69340	GO:0008150|GO:0003674|GO:0005575	GO:0003674=molecular_function	GO:0005575=cellular_component	GO:0008150=biological_process
GT_A_84_P231759	0	0.871073	-0.0612202	0.269951	1.39909	1.08372	1.08341	1.18874	0.0449718	497	938	282	1510	809	733	AT3G57800	AT3G57800	basic helix-loop-helix (bHLH) DNA-binding superfamily protein	basic helix-loop-helix (bHLH) family protein	Arabidopsis thaliana basic helix-loop-helix (bHLH) family protein (AT3G57800) mRNA, complete cds [NM_180414]	TCTCAGCGGTTGATTTCTGATTCAGCGATTGAGAATCAAATCCCTTGCCCTAACCAGAAC	NM_180414	825530	chr3:21410871-21410812	TC365788	At.34797	AT3G57800	GO:0003700|GO:0005634|GO:0003677|GO:0045449	GO:0003700=sequence-specific DNA binding transcription factor activity|GO:0003677=DNA binding	GO:0005634=nucleus	GO:0045449=regulation of transcription, DNA-dependent
GT_A_84_P854454	0	-0.547771	0.356925	-0.0636152	0.772092	1.53282	0.716665	1.00719	0.0451566	15300	10800	11600	30100	34000	17500	AT2G10940	AT2G10940	Bifunctional inhibitor/lipid-transfer protein/seed storage 2S albumin superfamily protein	AT2G10940.1	Arabidopsis thaliana protease inhibitor/seed storage/lipid transfer protein (LTP) family protein (AT2G10940) mRNA, complete cds [NM_126828]	CAATAGACACGCTGAAGTTAGGTGCTTGCGTCGACTTGTTGGGAGGTTTAGTAAAGATAG	NM_126828	815558	chr2:4318492-4318433	TC309140	At.26731	AT2G10940	GO:0009535|GO:0006869|GO:0008289	GO:0008289=lipid binding	GO:0009535=chloroplast thylakoid membrane	GO:0006869=lipid transport
GT_A_84_P141109	-0.886288	0.153577	0	-0.244237	0.735492	0.746792	0.606826	0.69637	0.0452398	329.903	699.913	361	1169.62	785.875	646.35	AT4G30410	AT4G30410	sequence-specific DNA binding transcription factors	transcription factor	Arabidopsis thaliana transcription factor (AT4G30410) mRNA, complete cds [NM_202911]	CTTCAAACGCAAGTAAATGTTATGAGAAGTATTGTTGATGCTGCCGAGGCCGAAATTGAG	NM_202911	829164	chr4:14871374-14871315	TC373775	At.31836	AT4G30410	GO:0003700	GO:0003700=sequence-specific DNA binding transcription factor activity
GT_A_84_P15653	-0.00628901	0.169394	0	0.0543683	0.559855	2.20151	2.31916	1.69351	0.0453817	66.1872	77.1414	39.354	112.889	234.828	230.894	scpl40	AT3G63470	serine carboxypeptidase-like 40	scpl40 (serine carboxypeptidase-like 40); serine-type carboxypeptidase	Arabidopsis thaliana scpl40 (serine carboxypeptidase-like 40); serine-type carboxypeptidase (scpl40) mRNA, complete cds [NM_116212]	ACATTTGCCACAGTGAGAGGGGCTGGTCATCAAGTTCCCAGCTTCCAGCCAAAGCGCTCT	NM_116212	825522	chr3:23440743-23440802	TC365633	At.33917	AT3G63470	GO:0004185|GO:0006508|GO:0012505	GO:0004185=serine-type carboxypeptidase activity	GO:0012505=endomembrane system	GO:0006508=proteolysis
GT_A_84_P17338	-1.36529	0.302917	0	-0.354125	1.09107	2.23527	1.10558	1.47731	0.0454196	39.4873	129.499	60.2246	249.66	367.872	152.361	CYCP4;1	AT2G44740	cyclin p4;1	CYCP4;1 (cyclin p4;1); cyclin-dependent protein kinase	Arabidopsis thaliana CYCP4;1 (cyclin p4;1); cyclin-dependent protein kinase (CYCP4;1) mRNA, complete cds [NM_130038]	TCTCTCTCGTTGTTGTCCCATCATCAAGATCTCTCATTACCTTCAACGACGATGAAGCTT	NM_130038	819082	chr2:18442384-18442325	TC377194	At.23538	AT2G44740	GO:0051726|GO:0004693	GO:0004693=cyclin-dependent protein serine/threonine kinase activity		GO:0051726=regulation of cell cycle
GT_A_84_P572671	-0.133899	0	0.347425	0.0711753	0.401309	1.08295	0.845118	0.776458	0.0455563	1210	1370	1000	2020	2160	1660	AT5G48440	AT5G48440	FAD-dependent oxidoreductase family protein	oxidoreductase	Arabidopsis thaliana oxidoreductase (AT5G48440) mRNA, complete cds [NM_203177]	GTTAAGAGAGTGAATCCTCTTAAGCATTGTGGTTGCTATAAACGGGGTCTTAAAGGAAAT	NM_203177	834899	chr5:19629908-19629849	TC366370	At.29848	AT5G48440	GO:0016491|GO:0009507	GO:0016491=oxidoreductase activity	GO:0009507=chloroplast
GT_A_84_P18581	0.3041	-0.826914	0	-0.174271	0.627706	1.53376	0.997265	1.05291	0.0456646	977.143	460.38	468.529	1408.72	1759.89	1099.59	OPT6	AT4G27730	oligopeptide transporter 1	OPT6 (OLIGOPEPTIDE TRANSPORTER 1); oligopeptide transporter	Arabidopsis thaliana OPT6 (OLIGOPEPTIDE TRANSPORTER 1); oligopeptide transporter (OPT6) mRNA, complete cds [NM_118912]	ACCATACTTCTGTTTCTAGCACTCGGACGAAAAGGAATTGAAGTGCAGTGGTGGGGAAAT	NM_118912	828887	chr4:13834164-13834105	TC404140	At.32073	AT4G27730	GO:0005886|GO:0006857|GO:0016020|GO:0015198	GO:0015198=oligopeptide transporter activity	GO:0005886=plasma membrane|GO:0016020=membrane	GO:0006857=oligopeptide transport
GT_A_84_P18501	0	-0.55841	0.481963	-0.0254822	0.603216	1.4139	1.25698	1.09136	0.0457077	8084.44	5664.73	6684.32	14147.8	16543.9	13447.7	NRT1.1	AT1G12110	nitrate transporter 1.1	NRT1.1; nitrate transmembrane transporter/ transporter	Arabidopsis thaliana NRT1.1; nitrate transmembrane transporter/ transporter (NRT1.1) mRNA, complete cds [NM_101083]	CGTTTACAAGGAAAAAAGACTAGCTGAGGTGGGGATTGAGTTGGATGATGAGCCGAGTAT	NM_101083	837763	chr1:4109215-4109274	TC402529	At.19624	AT1G12110	GO:0005215|GO:0005886|GO:0009414|GO:0010167|GO:0015112|GO:0015706	GO:0005215=transporter activity|GO:0015112=nitrate transmembrane transporter activity	GO:0005886=plasma membrane	GO:0009414=response to water deprivation|GO:0010167=response to nitrate|GO:0015706=nitrate transport
GT_A_84_P797512	0	0.32038	-0.673581	-0.117734	0.50481	1.02023	1.11702	0.880688	0.0459442	104	134	38.6	170	162	157	AT3G26100	AT3G26100	Regulator of chromosome condensation (RCC1) family protein	AT3G26100.2	Arabidopsis thaliana regulator of chromosome condensation (RCC1) family protein (AT3G26100) mRNA, complete cds [NM_202633]	CGCTGCTCTCGACATGTGTAATAAAAGGGTGATTTTCAAGCCGATGAATGAAGAAGAACG	NM_202633	822208	chr3:9539682-9539741	TC286596	At.25510	AT3G26100	GO:0008150|GO:0008536	GO:0008536=Ran GTPase binding		GO:0008150=biological_process
GT_A_84_P852182	-0.553883	0.953981	0	0.133366	1.56065	1.16506	1.67963	1.46845	0.0459891	443	1300	385	2210	1120	1450	CAT3	AT1G20620	catalase 3	AT1G20620.5	Arabidopsis thaliana CAT3 (CATALASE 3); catalase (CAT3) mRNA, complete cds [NM_001035996]	TATTGGGGGGATCATCAACCTTCTATCATCACCATGGATCCTTACAAGTATCGTCCTTCA	NM_001035996	838651	chr1:7143099-7144208	TC307254	At.24821	AT1G20620	GO:0006995|GO:0005739|GO:0004096|GO:0009409|GO:0009416|GO:0042744|GO:0016036|GO:0009970|GO:0005777	GO:0004096=catalase activity	GO:0005739=mitochondrion|GO:0005777=peroxisome	GO:0006995=cellular response to nitrogen starvation|GO:0009409=response to cold|GO:0009416=response to light stimulus|GO:0042744=hydrogen peroxide catabolic process|GO:0016036=cellular response to phosphate starvation|GO:0009970=cellular response to sulfa
GT_A_84_P851423	0	0.460622	-0.220769	0.079951	0.544321	0.72565	0.844769	0.704913	0.0461639	1000	1420	508	1680	1270	1250	AT4G32440	AT4G32440	Plant Tudor-like RNA-binding protein	AT4G32440.2	Arabidopsis thaliana agenet domain-containing protein (AT4G32440) mRNA, complete cds [NM_202931]	GCAGGCTTCCTTATTTGCAGTCTGGTTGGATAATTTTGCTGACATCATGTCAAGTTCTGA	NM_202931	829379	chr4:15659516-15659575	TC306372	At.31662	AT4G32440	GO:0008150|GO:0003723	GO:0003723=RNA binding		GO:0008150=biological_process
GT_A_84_P828057	0.495856	-1.00307	0	-0.169072	0.956113	1.27804	1.11096	1.11504	0.0463995	1060	387	445	1680	1400	1130	AT5G57780	AT5G57780	EXPRESSED IN: 18 plant structures; EXPRESSED DURING: 12 growth stages; BEST Arabidopsis thaliana protein match is: sequence-specific DNA binding transcription factors (TAIR:AT4G30410.1); Has 123 Blast hits to 123 proteins in 11 species: Archae - 0; Bacter	AT5G57780.1	Arabidopsis thaliana unknown protein (AT5G57780) mRNA, complete cds [NM_125161]	GTCGCAGCCGTCGATTTATTCACCCGAAACTTAACCAACGATCGTAGGAACAAATAAATG	NM_125161	835886	chr5:23422787-23422728	TC299660	At.29313	AT5G57780	GO:0030528|GO:0005634|GO:0045449		GO:0005634=nucleus	GO:0045449=regulation of transcription, DNA-dependent
GT_A_84_P11535	-0.452928	1.08119	0	0.20942	1.26408	1.69417	1.80755	1.5886	0.046484	201.494	602.151	163.279	763.107	685.434	671.963	AT1G58150	AT1G58150	unknown protein; FUNCTIONS IN: molecular_function unknown; INVOLVED IN: in 9 processes; LOCATED IN: cellular_component unknown; EXPRESSED IN: 22 plant structures; EXPRESSED DURING: 13 growth stages; Has 1 Blast hits to 1 proteins in 1 species: Archae - 0;	hypothetical protein	Arabidopsis thaliana unknown protein (AT1G58150) mRNA, complete cds [NM_104596]	AGTAAATGCGGTAGAAGAATTCAACTTAGGAGGACTGAAGGACAGCGAATCCGATTCCGA	NM_104596	842182	chr1:21530389-21530448	TC392678	At.66052	AT1G58150	GO:0003674|GO:0005575	GO:0003674=molecular_function	GO:0005575=cellular_component
GT_A_84_P273780	0.362546	-0.155975	0	0.0688569	0.445688	1.39211	1.47035	1.10271	0.0466138	3540	2550	1630	4320	5550	5310	AT1G49470	AT1G49470	Family of unknown function (DUF716)	hypothetical protein	Arabidopsis thaliana unknown protein (AT1G49470) mRNA, complete cds [NM_103835]	GGGGCAGAGTGTAACGCACTAATGATAGTGGACCCTTTCGCATGCTTTGTGAACTAATAA	NM_103835	841370	chr1:18311560-18311619	TC372744	At.38225	AT1G49470	GO:0003674|GO:0008150|GO:0012505	GO:0003674=molecular_function	GO:0012505=endomembrane system	GO:0008150=biological_process
GT_A_84_P21466	0	-0.206815	0.36554	0.0529086	0.531601	0.953505	0.535014	0.673373	0.0467092	2360	2110	1800	3930	3510	2380	BRI1	AT4G39400	Leucine-rich receptor-like protein kinase family protein	BRI1 (BRASSINOSTEROID INSENSITIVE 1); kinase/ protein binding / protein heterodimerization/ protein homodimerization/ protein kinase/ protein serine/threonine kinase	Arabidopsis thaliana BRI1 (BRASSINOSTEROID INSENSITIVE 1); kinase/ protein binding / protein heterodimerization/ protein homodimerization/ protein _ (BRI1) mRNA, complete cds [NM_120100]	GGATGGAGGGTTCAGTACAATAGAGATGGTTGATATGAGTATAAAAGAAGTTCCTGAAGG	NM_120100	830095	chr4:18328347-18328406	TC358669	At.27898	AT4G39400	GO:0005515|GO:0046982|GO:0005886|GO:0009729|GO:0010584|GO:0042803|GO:0009826|GO:0010268|GO:0048366|GO:0043234|GO:0009911|GO:0004672|GO:0009742|GO:0016301|GO:0010224|GO:0004674|GO:0048657|GO:0005768	GO:0005515=protein binding|GO:0046982=protein heterodimerization activity|GO:0042803=protein homodimerization activity|GO:0004672=protein kinase activity|GO:0016301=kinase activity|GO:0004674=protein serine/threonine kinase activity	GO:0005886=plasma membrane|GO:0043234=protein complex|GO:0005768=endosome	GO:0009729=detection of brassinosteroid stimulus|GO:0010584=pollen exine formation|GO:0009826=unidimensional cell growth|GO:0010268=brassinosteroid homeostasis|GO:0048366=leaf development|GO:0009911=positive regulation of flower development|GO:0009742=bra
GT_A_84_P846807	-0.319863	0	0.377574	0.0192372	1.36508	1.31434	0.446647	1.04202	0.0467441	12.5	16.1	12	46.3	29.8	14.8	TUB5	AT1G20010	tubulin beta-5 chain	AT1G20010.1	Arabidopsis thaliana TUB5; structural constituent of cytoskeleton (TUB5) mRNA, complete cds [NM_101856]	CTCGATCTTGTGAACCACCACACACACTAACACAATGAGAGAGATCCTTCACATTCAAGG	NM_101856	838590	chr1:6940506-6940447	TC297946	At.25087	AT1G20010	GO:0045298|GO:0005200|GO:0007017	GO:0005200=structural constituent of cytoskeleton	GO:0045298=tubulin complex	GO:0007017=microtubule-based process
GT_A_84_P824302	-0.0215435	1.12869	0	0.369049	1.73787	2.5332	1.30162	1.85756	0.0467632	441	1010	265	1720	1990	768	AT4G29310	AT4G29310	Protein of unknown function (DUF1005)	AT4G29310.1	Arabidopsis thaliana unknown protein (AT4G29310) mRNA, complete cds [NM_119076]	GACAAAAGACCAATCCATGAACTTATGACAAAGCTCTCTTCGTCGCTAGCTATCTCGGTT	NM_119076	829053	chr4:14437851-14437792	TC308152	At.31937	AT4G29310	GO:0005575		GO:0005575=cellular_component
GT_A_84_P13361	0	-0.932508	0.265373	-0.222378	0.689155	0.996481	1.75334	1.14632	0.0467697	418	225.991	297.429	776.399	640.484	980.826	AGO7	AT1G69440	Argonaute family protein	AGO7 (ARGONAUTE7); nucleic acid binding	Arabidopsis thaliana AGO7 (ARGONAUTE7); nucleic acid binding (AGO7) mRNA, complete cds [NM_105611]	TTGGTCCTCCAAAGACGATTCCTCTTCCTAAATTAAGTGATAATGTCAAGAATCTCATGT	NM_105611	843276	chr1:26101635-26101576	TC359129	At.35421	AT1G69440	GO:0016246|GO:0040034|GO:0010599|GO:0035196|GO:0035195|GO:0005575|GO:0010050|GO:0003676|GO:0010267	GO:0003676=nucleic acid binding	GO:0005575=cellular_component	GO:0016246=RNA interference|GO:0040034=regulation of development, heterochronic|GO:0010599=production of lsiRNA involved in RNA interference|GO:0035196=production of miRNAs involved in gene silencing by miRNA|GO:0035195=gene silencing by miRNA|GO:0010050=
GT_A_84_P19725	0	-0.0140934	0.672729	0.219545	0.684574	1.17842	1.22272	1.02857	0.0468322	761.362	777.994	718.496	1409.68	1323.4	1236.73	CLC-C	AT5G49890	chloride channel C	CLC-C (CHLORIDE CHANNEL C); anion channel/ voltage-gated chloride channel	Arabidopsis thaliana CLC-C (CHLORIDE CHANNEL C); anion channel/ voltage-gated chloride channel (CLC-C) mRNA, complete cds [NM_124367]	ATCACTAACACATCTCCTTACACTGTGCTTGAGACTCTGTCTCTAGCTAAGGCGGCTATT	NM_124367	835052	chr5:20288768-20288709	TC359819	At.16	AT5G49890	GO:0005622|GO:0006821|GO:0005886|GO:0005247|GO:0009705|GO:0055085|GO:0005253	GO:0005247=voltage-gated chloride channel activity|GO:0005253=anion channel activity	GO:0005622=intracellular|GO:0005886=plasma membrane|GO:0009705=plant-type vacuole membrane	GO:0006821=chloride transport|GO:0055085=transmembrane transport
GT_A_84_P830586	0.255544	-0.485886	0	-0.0767806	0.588271	2.50329	2.6837	1.92509	0.0468547	1220	753	605	1770	4450	4570	AT5G22310	AT5G22310	unknown protein; BEST Arabidopsis thaliana protein match is: unknown protein (TAIR:AT3G11590.1); Has 30201 Blast hits to 17322 proteins in 780 species: Archae - 12; Bacteria - 1396; Metazoa - 17338; Fungi - 3422; Plants - 5037; Viruses - 0; Other Eukaryot	AT5G22310.1	Arabidopsis thaliana unknown protein (AT5G22310) mRNA, complete cds [NM_122136]	GGTCCTTCATCGTCAGAGCAGTGGAATCATCGGAATTTACCAAGCTCTGAGTTTGTGTAA	NM_122136	832291	chr5:7383804-7383745	NP231478	At.26295	AT5G22310	GO:0008150|GO:0003674	GO:0003674=molecular_function		GO:0008150=biological_process
GT_At_Specific_00194370	0	-0.171006	0.372585	0.0671929	0.427698	1.20336	1.32066	0.983908	0.0469003	299.399	274.41	229.473	463.931	529.494	520.498	AT3G63330.1	AT3G63330	TargetID: AT3G63330.1; Description: protein kinase family protein ; Chromosomal Location: chr3:23391628-23394763; Gene Orientation: REVERSE; Next best Hit: AT3G63330.2(alignment length 23bp with 100.00%identity)	AT3G63330	TargetID: AT3G63330.1; Description: protein kinase family protein ; Chromosomal Location: chr3:23391628-23394763; Gene Orientation: REVERSE; Next best Hit: AT3G63330.2(alignment length 23bp with 100.00%identity)	ATTAAGGTTGGTGAGGGGTCTATTACAATGGTACCCTGAGGACAGAGTAACCGTAGATGA		825508						GO:0000166~nucleotide binding,GO:0001882~nucleoside binding,GO:0001883~purine nucleoside binding,GO:0003824~catalytic activity,GO:0004672~protein kinase activity,GO:0004674~protein serine/threonine kinase activity,GO:0005488~binding,GO:0005524~ATP binding,GO:0016301~kinase activity,GO:0016740~transferase activity,GO:0016772~transferase activity, transferring phosphorus-containing groups,GO:001677…		GO:0006464~protein modification process,GO:0006468~protein amino acid phosphorylation,GO:0006793~phosphorus metabolic process,GO:0006796~phosphate metabolic process,GO:0008152~metabolic process,GO:0009987~cellular process,GO:0016310~phosphorylation,GO:0019538~protein metabolic process,GO:0043170~macromolecule metabolic process,GO:0043412~biopolymer modification,GO:0043687~post-translational prote…
GT_A_84_P16776	-0.861849	0.449586	0	-0.137421	0.70264	2.17242	2.59875	1.8246	0.046954	842.979	2158.87	906.945	2872.28	5303.75	6459.07	AT5G06760	AT5G06760	Late Embryogenesis Abundant 4-5	late embryogenesis abundant group 1 domain-containing protein / LEA group 1 domain-containing protein	Arabidopsis thaliana late embryogenesis abundant group 1 domain-containing protein / LEA group 1 domain-containing protein (AT5G06760) mRNA, complete cds [NM_120759]	ACACAGGTTAAAGAAGATAAGATCAATCAAGCTGAGATGCAGAAGAGAGAAACGCGTCAG	NM_120759	830565	chr5:2090098-2090039	TC378445	At.48991	AT5G06760	GO:0003674|GO:0009409|GO:0005575|GO:0009793	GO:0003674=molecular_function	GO:0005575=cellular_component	GO:0009409=response to cold|GO:0009793=embryo development ending in seed dormancy
GT_A_84_P811603	0	0.117351	-0.160843	-0.0144974	0.418577	1.05067	1.69277	1.05401	0.0469864	1760	1970	932	2710	2800	3960	RD22	AT5G25610	BURP domain-containing protein	AT5G25610.1	Arabidopsis thaliana RD22; nutrient reservoir (RD22) mRNA, complete cds [NM_122472]	AGTACCAACGTCCAAGTAGGTAAAGGCGGAGTAAACGTTAACACCCATAAAGGTAAAACC	NM_122472	832636	chr5:8916064-8916005	TC297400	At.23701	AT5G25610	GO:0009651|GO:0045735|GO:0009737|GO:0009269|GO:0012505	GO:0045735=nutrient reservoir activity	GO:0012505=endomembrane system	GO:0009651=response to salt stress|GO:0009737=response to abscisic acid stimulus|GO:0009269=response to desiccation
GT_A_84_P760477	0	-0.25926	0.436929	0.059223	1.29518	1.13121	0.481814	0.969402	0.0470198	85.6	73.8	68.6	242	144	83.2	BX823963	AT3G03855	pseudogene of disease resistance protein	AT3G03855.1	Arabidopsis thaliana Full-length cDNA Complete sequence from clone GSLTPGH10ZF07 of Hormone Treated Callus of strain col-0 of Arabidopsis thaliana (thale cress) [BX823963]	TATGTATCTGCAATATAAGATCATGGACAAACAGAATGGCGTCATTGTTCCATGCCCACC	BX823963	3768823	chr3:990460-990519	TC313281	At.46679	AT3G03855
GT_A_84_P800943	0.433541	0	-0.890114	-0.152191	0.642409	2.07672	1.88579	1.53497	0.0470739	178	136	42.1	237	427	339	IAGLU	AT4G15550	indole-3-acetate beta-D-glucosyltransferase	AT4G15550.1	Arabidopsis thaliana IAGLU (INDOLE-3-ACETATE BETA-D-GLUCOSYLTRANSFERASE); UDP-glycosyltransferase/ transferase, transferring glycosyl groups (IAGLU) mRNA, complete cds [NM_117646]	ATGTTCTCTACAGAAAACGTCCCCGAAACCCTAATCTTCGCTACCTACTCCGATGGCCAC	NM_117646	827229	chr4:8879131-8879072	TC286150	At.63697	AT4G15550	GO:0016757|GO:0008152|GO:0008194|GO:0009507	GO:0016757=transferase activity, transferring glycosyl groups|GO:0008194=UDP-glycosyltransferase activity	GO:0009507=chloroplast	GO:0008152=metabolic process
GT_A_84_P846684	-0.269604	0	0.338629	0.0230083	1.54953	0.586556	0.818517	0.984866	0.0471318	1230	1530	1110	5000	1710	1820	GT72B1	AT4G01070	UDP-Glycosyltransferase superfamily protein	AT4G01070.1	Arabidopsis thaliana GT72B1; UDP-glucosyltransferase/ UDP-glycosyltransferase/ transferase, transferring glycosyl groups (GT72B1) mRNA, complete cds [NM_116337]	ATTTTCTACCCAACAACGGCCAACGTCTTGTCGTTTTTTCTCCATTTGCCTAAACTAGAC	NM_116337	827912	chr4:462895-462836	TC297663	At.22609	AT4G01070	GO:0035251|GO:0006805|GO:0016757|GO:0042178|GO:0009636|GO:0008194	GO:0035251=UDP-glucosyltransferase activity|GO:0016757=transferase activity, transferring glycosyl groups|GO:0008194=UDP-glycosyltransferase activity		GO:0006805=xenobiotic metabolic process|GO:0042178=xenobiotic catabolic process|GO:0009636=response to toxic substance
GT_A_84_P789543	0.467391	-0.129357	0	0.112678	1.01607	4.01459	4.16987	3.06684	0.0471332	724	494	310	1220	6500	6560	AT5G57760	AT5G57760	unknown protein; Has 5 Blast hits to 5 proteins in 2 species: Archae - 0; Bacteria - 0; Metazoa - 0; Fungi - 0; Plants - 5; Viruses - 0; Other Eukaryotes - 0 (source: NCBI BLink).	AT5G57760.1	Arabidopsis thaliana unknown protein (AT5G57760) mRNA, complete cds [NM_125159]	GCGTAATTTGTACTTAAGGAGGAAGAAGAGAGAGTGAGCATGTGTTGGATCGTTGTGACC	NM_125159	835884	chr5:23418345-23418404	TC298756	At.47214	AT5G57760	GO:0008150|GO:0003674|GO:0005575	GO:0003674=molecular_function	GO:0005575=cellular_component	GO:0008150=biological_process
GT_A_84_P789634	0.185117	-0.921182	0	-0.245355	0.465794	1.16224	1.11443	0.914155	0.0471902	338	162	176	473	511	448	AK227233			AK227233	Arabidopsis thaliana mRNA for hypothetical protein, complete cds, clone: RAFL09-99-E22 [AK227233]	TGGCCTCACAAATAGAGCCGGTCCTGAGAAATCAGGTGGCCAAACAAAATTATTTTATTT	AK227233		chr1:24915953-24915894	TC309485	At.47653
GT_A_84_P851229	0	0.904157	-0.0707359	0.277807	1.56263	1.21672	1.02835	1.26923	0.0474801	9.58	18.5	5.4	32.6	17.1	13.6	AT4G13970	AT4G13970	zinc ion binding	AT4G13970.1	Arabidopsis thaliana zinc ion binding (AT4G13970) mRNA, complete cds [NM_117471]	TGAGATTTCAAGACATCTTGGGCAGGCTGTAGATAAAATCTCTAGAAGGCAAGGAACAGC	NM_117471	827032	chr4:8071989-8071930	TC306098	At.44231	AT4G13970	GO:0008150|GO:0008270|GO:0005575	GO:0008270=zinc ion binding	GO:0005575=cellular_component	GO:0008150=biological_process
GT_A_84_P20311	-0.170304	0.440858	0	0.0901845	0.477176	1.22174	1.35462	1.01785	0.0475111	1509.97	2379.98	1005.9	2724.78	3043.52	3024.3	AT1G48430	AT1G48430	Dihydroxyacetone kinase	dihydroxyacetone kinase family protein	Arabidopsis thaliana dihydroxyacetone kinase family protein (AT1G48430) mRNA, complete cds [NM_103739]	TCAAGCTATGTATCAGCTGAGATTTTTGCATCAATTCCTGATCCAGGAGCAATGGCTGCA	NM_103739	841264	chr1:17902990-17902931	NP221879	At.28765	AT1G48430	GO:0004371|GO:0005575|GO:0005524|GO:0006071	GO:0004371=glycerone kinase activity|GO:0005524=ATP binding	GO:0005575=cellular_component	GO:0006071=glycerol metabolic process
[truncated: 1,426 more rows]

## Sheet: Down_Group3
	Control				Treatment
ProbeName	Fold_Col-0 R1_O	Fold_Col-0 R2_O	Fold_Col-0 R3_N	GeoMean_Group1	Fold_ABA1.6 R1_O	Fold_ABA1.6 R2_N	Fold_ABA1-6 R3_N	GeoMean_Group3	P_Value_Group3	gProcessedSignal_Col-0 R1_O	gProcessedSignal_Col-0 R2_O	gProcessedSignal_Col-0 R3_N	gProcessedSignal_ABA1.2 R1_O	gProcessedSignal_ABA1-6 R2_N	gProcessedSignal_ABA1-6 R3_N	GeneName	SystematicName	Description	GeneName	Description2	Sequence	GenbankAccession	EntrezGeneID	GenomicCoordinates	TIGRID	UniGeneID	TAIR_Locus	GO_Avadis_	Molecular_Function	Cellular_Component	Biological_Process
[truncated: 2,059 more rows]
